# Supplementary material for: Role of LIN28B in the Regulation of Ribosomal Biogenesis and Lipid Metabolism in Medulloblastoma Brain Cancer Cells
Source: Proteomes. 2025 Mar 27;13(2):14. doi: 10.3390/proteomes13020014 (PMC12015845; doi:10.3390/proteomes13020014)
Supplement: Supplementary file 1 [file proteomes-13-00014-s001.zip]

Archive with 3 entries (3 files):
- proteomes-3469515-Original Images for Western Blot.pdf
- proteomes-3469515-Table S1-All data-ttest_2.xlsx
- proteomes-3469515-Table S2-Bioinformatics Analysis.xlsx
