# Supplementary material for: Role of LIN28B in the Regulation of Ribosomal Biogenesis and Lipid Metabolism in Medulloblastoma Brain Cancer Cells
Source: Proteomes. 2025 Mar 27;13(2):14. doi: 10.3390/proteomes13020014 (PMC12015845; doi:10.3390/proteomes13020014)
Supplement: Supplementary file 1 [file proteomes-13-00014-s001.zip › proteomes-3469515-Table S1-All data-ttest_2.xlsx]

## Sheet: ALL
NT	NT	NT	NT	NT	NT	NT	NT	NT	siLIN28B	siLIN28B	siLIN28B	siLIN28B	siLIN28B	siLIN28B	siLIN28B	siLIN28B	siLIN28B	PG.ProteinGroups	PG.Genes	Significant SIB_NT	significant	#NAME?	Difference	p-value SIB_NT	q-value SIB_NT	Difference SIB_NT	Test statistic SIB_NT	PG.ProteinDescriptions
16.3263	16.2759	16.3816	16.3131	16.3377	16.3317	16.3451	16.3682	16.1872	16.4836	16.718	16.615	16.5652	16.5832	16.4634	16.7316	16.7268	16.6634	A0FGR8	ESYT2	+	SIB_NT	5.99935	0.298156	1.00149e-06	0.00425175	0.298156	2.14466	Extended synaptotagmin-2
16.8786	17.0004	17.1375	17.0615	16.7858	16.8436	16.9588	17.2865	17.1893	17.9918	17.2797	17.2837	17.8762	17.0744	16.7085	17.855	17.0721	17.3039	A1X283	SH3PXD2B	+	SIB_NT	1.50778	0.36703	0.0310616	0.0234721	0.36703	1.43788	SH3 and PX domain-containing protein 2B
15.8169	15.8488	16.0322	15.7875	15.8778	15.9004	16.0343	15.9838	15.9355	15.3744	15.7093	15.4738	15.3445	15.7104	15.4324	15.4605	15.687	15.7193	A3KN83	SBNO1	+	SIB_NT	4.78597	-0.367298	1.63692e-05	0.00324059	-0.367298	-2.28768	Protein strawberry notch homolog 1
17.6332	17.559	17.3947	17.4104	17.6462	17.6544	17.6449	17.4343	17.5345	17.6988	17.6584	17.7033	17.8222	17.6897	17.7093	17.7529	17.7677	17.8465	A6NCE7;Q9GZQ8	MAP1LC3B;MAP1LC3B2	+	SIB_NT	3.55183	0.193037	0.000280653	0.0292579	0.193037	1.36197	Microtubule-associated proteins 1A/1B light chain 3 beta 2;Microtubule-associated proteins 1A/1B light chain 3B
15.0903	14.841	15.0382	14.8662	15.0061	14.5614	14.7127	14.8016	14.7525	14.9476	15.279	15.0764	14.8876	15.2987	15.0704	15.0637	15.0598	14.9692	B7ZAQ6;P0CG08	GPR89A;GPR89B	+	SIB_NT	2.07802	0.220263	0.0083557	0.0376584	0.220263	1.27137	Golgi pH regulator A;Golgi pH regulator B
15.1718	15.2394	15.2169	15.1433	15.2814	15.301	15.3856	15.2256	15.2795	15.4913	15.6258	15.675	15.6401	15.5124	15.4214	15.6294	15.7321	15.7634	C4AMC7;Q6VEQ5	WASH2P;WASH3P	+	SIB_NT	6.27289	0.360705	5.33474e-07	0.00232258	0.360705	2.48841	Putative WAS protein family homolog 3;WAS protein family homolog 2
16.512	16.6981	16.4597	16.8923	16.1516	16.0837	17.0019	16.444	15.9179	16.8499	16.794	16.2543	16.9895	16.8601	16.702	17.1122	16.6203	16.7517	C9JLW8	FAM195B	+	SIB_NT	1.28747	0.308089	0.0515858	0.0395401	0.308089	1.25006	Mapk-regulated corepressor-interacting protein 1
20.5862	20.5819	20.4705	20.5093	20.5623	20.6969	20.4557	20.6177	20.4394	20.0893	20.3036	20.0751	20.2234	20.3318	20.0489	20.2943	20.3696	20.2173	E9PAV3;Q13765	NACA	+	SIB_NT	5.32167	-0.329615	4.76797e-06	0.00383082	-0.329615	-2.21335	Nascent polypeptide-associated complex subunit alpha;Nascent polypeptide-associated complex subunit alpha, muscle-specific form
13.8914	14.0877	13.9443	14.0897	13.9444	13.8391	13.4849	14.3206	14.0204	14.4682	14.5491	14.7575	14.3418	14.4567	14.3685	14.7241	14.2338	14.6272	F8VTS6	RFPL4AL1	+	SIB_NT	4.4641	0.544943	3.43479e-05	0.00115068	0.544943	2.78043	Ret finger protein-like 4A-like protein 1
14.4134	14.0951	12.95	14.2253	14.1817	13.5464	14.1012	13.2372	13.6919	14.7929	14.7558	14.926	15.4275	14.5466	14.6298	15.323	14.3957	12.6074	O00115	DNASE2	+	SIB_NT	1.55289	0.773605	0.0279969	0.00856735	0.773605	1.84119	Deoxyribonuclease-2-alpha
17.613	17.6453	17.6723	17.5728	17.7199	17.6521	17.7255	17.7115	17.6502	18.2377	17.9906	17.9797	17.9213	17.9195	17.6816	17.9773	17.9915	18.0397	O00116	AGPS	+	SIB_NT	4.78324	0.3085	1.64727e-05	0.00537389	0.3085	2.04455	Alkyldihydroxyacetonephosphate synthase, peroxisomal
16.4348	16.6176	16.3378	16.4717	16.587	16.4548	16.5726	16.5144	16.5065	16.015	16.2079	16.2449	16.2628	16.3708	16.1952	16.2464	16.4285	16.3315	O00139	KIF2A	+	SIB_NT	3.85608	-0.243779	0.000139288	0.0140017	-0.243779	-1.63546	Kinesin-like protein KIF2A
18.7324	18.5829	18.7731	18.6456	18.635	18.6453	18.3961	18.7462	18.642	18.1019	18.515	18.0776	18.16	18.4533	18.3334	18.3585	18.3706	18.4897	O00148	DDX39A	+	SIB_NT	3.78705	-0.326486	0.000163285	0.00656221	-0.326486	-1.95785	ATP-dependent RNA helicase DDX39A
19.01	19.0521	18.8851	19.0639	19.0724	19.0875	19.1981	18.9266	19.0688	19.5473	19.369	19.5077	19.5604	19.4166	19.5161	19.4808	19.4854	19.552	O00151	PDLIM1	+	SIB_NT	8.73477	0.452319	1.84176e-09	0.000522523	0.452319	3.29183	PDZ and LIM domain protein 1
19.895	19.9879	19.9161	19.9061	20.0293	19.9358	20.0331	19.9922	19.9289	20.1788	20.3607	20.2749	20.2353	20.2597	19.9631	20.2459	20.3503	20.3757	O00154	ACOT7	+	SIB_NT	5.05574	0.2911	8.79541e-06	0.00585319	0.2911	2.00088	Cytosolic acyl coenzyme A thioester hydrolase
16.0333	16.5285	16.4337	16.5001	16.6165	16.4904	16.5272	16.7029	16.505	16.9405	17.0119	16.9253	16.6514	16.9689	16.8	16.9731	17.1188	17.0766	O00161	SNAP23	+	SIB_NT	4.64302	0.45876	2.27498e-05	0.00178947	0.45876	2.57924	Synaptosomal-associated protein 23
17.392	17.4199	17.3952	17.4024	17.4695	17.4272	17.5394	17.5564	17.3965	17.5827	17.7741	17.5874	17.759	17.6619	17.4129	17.6954	17.6967	17.6759	O00170	AIP	+	SIB_NT	3.7458	0.205278	0.000179555	0.0231714	0.205278	1.44177	AH receptor-interacting protein
14.366	14.3491	14.0992	13.8111	14.452	14.4137	14.5416	14.1496	14.2628	14.5695	14.6159	14.4689	14.7069	14.6255	14.3356	14.5951	14.646	14.6781	O00189	AP4M1	+	SIB_NT	2.72711	0.310698	0.00187454	0.0121401	0.310698	1.69233	AP-4 complex subunit mu-1
16.1039	16.1938	15.8167	16.3261	16.1423	16.1028	16.3317	15.9084	16.1035	16.9928	16.4665	16.0993	16.838	16.2719	16.6441	16.601	16.6588	15.882	O00193	SMAP	+	SIB_NT	1.98216	0.380578	0.0104194	0.0136492	0.380578	1.64618	Small acidic protein
19.206	19.5781	19.5808	19.5894	19.6008	19.6336	19.6227	19.7148	19.6805	19.8421	19.9055	19.8985	19.5344	19.9267	19.8164	19.8349	20.0015	20.0023	O00264	PGRMC1	+	SIB_NT	3.16035	0.283938	0.000691272	0.0121474	0.283938	1.69264	Membrane-associated progesterone receptor component 1
17.1118	17.0065	16.9282	17.0348	17.0706	17.0179	17.155	17.1133	16.9927	16.7364	16.8845	16.6443	16.7664	16.8628	16.5136	16.749	16.9169	16.9037	O00267	SUPT5H	+	SIB_NT	4.21533	-0.272578	6.09069e-05	0.00929741	-0.272578	-1.80956	Transcription elongation factor SPT5
16.3845	16.5985	16.3983	16.5447	16.4881	16.4869	16.5705	16.3264	16.6989	17.2035	17.0848	16.9862	17.1097	17.0587	16.8854	16.9278	17.091	16.9507	O00291	HIP1	+	SIB_NT	7.72968	0.533435	1.86348e-08	0.000378947	0.533435	3.51218	Huntingtin-interacting protein 1
19.8774	19.868	19.8952	19.8014	19.8783	19.9093	19.9359	19.8793	19.8375	19.5105	19.759	19.7654	19.6213	19.694	19.4885	19.6626	19.812	19.8535	O00303	EIF3F	+	SIB_NT	3.24771	-0.190633	0.000565321	0.032863	-0.190633	-1.31959	Eukaryotic translation initiation factor 3 subunit F
14.0052	14.3913	14.6399	14.7307	13.6098	14.5799	14.7961	14.2116	14.7291	15.0559	14.6911	14.5014	14.9869	14.7238	15.0073	14.6805	14.4306	14.4359	O00391	QSOX1	+	SIB_NT	1.2052	0.313301	0.0623445	0.0427088	0.313301	1.22208	Sulfhydryl oxidase 1
15.4842	15.3521	15.4591	15.4036	15.2973	15.3152	15.1364	15.5655	15.3276	15.1131	15.3207	14.7519	15.1899	15.2776	14.9061	15.1516	15.0054	15.0708	O00411	POLRMT	+	SIB_NT	2.88337	-0.283752	0.00130807	0.0138428	-0.283752	-1.64025	DNA-directed RNA polymerase, mitochondrial
16.7467	16.3588	16.5331	16.5629	16.3469	16.4244	16.0615	16.4046	16.3048	16.1339	16.0642	15.6618	16.079	16.048	15.8822	16.0696	15.8522	15.7914	O00422	SAP18	+	SIB_NT	4.35295	-0.462377	4.43661e-05	0.00207835	-0.462377	-2.52136	Histone deacetylase complex subunit SAP18
18.6726	18.7549	18.7504	18.5544	18.8475	18.8306	18.6721	18.8345	18.8162	18.8279	18.9963	19.0341	18.9236	18.9091	18.7698	18.9632	19.0672	19.1967	O00429	DNM1L	+	SIB_NT	3.01092	0.217192	0.000975178	0.0253543	0.217192	1.41094	Dynamin-1-like protein
14.0191	14.6041	14.3533	14.1727	14.4953	14.4422	14.5043	14.3203	14.475	13.5273	13.97	14.0231	13.8375	13.9924	14.1805	13.867	14.2552	14.1208	O00443	PIK3C2A	+	SIB_NT	3.20587	-0.401378	0.000622483	0.00510026	-0.401378	-2.06219	Phosphatidylinositol 4-phosphate 3-kinase C2 domain-containing subunit alpha
15.6761	15.5673	15.7197	15.5824	15.5025	15.6036	15.4393	15.7626	15.7561	14.8726	14.9958	14.7625	14.7287	14.9023	14.8792	14.6795	14.9072	14.8967	O00458	IFRD1	+	SIB_NT	10.2516	-0.776114	5.60244e-11	8.69565e-05	-0.776114	-5.15065	Interferon-related developmental regulator 1
13.8498	13.7447	13.6186	13.9216	13.8206	13.9838	13.8032	14.0137	13.8126	14.2169	14.2933	14.2322	14.3849	14.3277	14.04	14.3082	14.3982	14.3154	O00459	PIK3R2	+	SIB_NT	6.32246	0.438698	4.75924e-07	0.00100592	0.438698	2.84506	Phosphatidylinositol 3-kinase regulatory subunit beta
16.1334	16.1844	15.8509	16.2227	16.1439	16.2211	16.3783	15.8567	16.1313	16.5379	16.2866	16.4536	16.5862	16.4667	16.8909	16.3272	16.3923	16.1445	O00461	GOLIM4	+	SIB_NT	2.64456	0.329231	0.00226694	0.0113394	0.329231	1.72574	Golgi integral membrane protein 4
11.9014	12.1877	12.0086	13.3701	13.2344	12.5294	12.9085	12.0143	12.6322	13.2257	13.6893	14.1602	13.8733	13.4216	13.8019	13.7647	13.6659	13.7113	O00462	MANBA	+	SIB_NT	4.53625	1.1697	2.90902e-05	0.00021374	1.1697	3.86088	Beta-mannosidase
20.2895	20.3095	20.1139	20.1598	20.3389	20.3151	20.3921	20.1477	20.2014	20.3809	20.3752	20.4569	20.4548	20.3869	20.3764	20.3972	20.4567	20.4672	O00487	PSMD14	+	SIB_NT	3.58667	0.164927	0.000259017	0.0430879	0.164927	1.21845	26S proteasome non-ATPase regulatory subunit 14
17.5669	17.458	17.6761	17.4885	17.6073	17.6869	17.4908	17.5692	17.6183	17.0338	17.3752	17.3136	17.165	17.3328	17.2466	17.2201	17.3163	17.2436	O00541	PES1	+	SIB_NT	5.78503	-0.323874	1.64048e-06	0.00353344	-0.323874	-2.24794	Pescadillo homolog
20.5371	20.3147	20.4257	20.465	20.4526	20.4008	20.5087	20.4105	20.4211	20.1266	20.2537	20.1569	20.2551	20.178	19.9978	20.2113	20.2496	20.3928	O00571	DDX3X	+	SIB_NT	4.37952	-0.234939	4.17333e-05	0.0134555	-0.234939	-1.65299	ATP-dependent RNA helicase DDX3X
17.5411	17.6899	17.7721	17.7594	17.7708	17.9533	17.9055	17.8845	18.0089	18.1105	17.9614	18.1856	17.8042	17.9209	17.8962	18.1011	18.0754	18.1279	O00592	PODXL	+	SIB_NT	2.31923	0.210866	0.00479478	0.0364591	0.210866	1.28227	Podocalyxin
18.0915	18.0793	18.129	18.0322	18.1559	18.2345	17.9957	18.1659	18.1948	18.485	18.5955	18.6258	18.4559	18.5533	18.3984	18.4189	18.5725	18.5932	O00625	PIR	+	SIB_NT	7.89815	0.402186	1.2643e-08	0.000951768	0.402186	2.9133	Pirin
16.2342	16.3221	16.4878	16.5521	16.4138	16.3272	16.579	16.3341	16.3599	16.188	16.2749	16.17	16.1569	16.3518	15.9614	16.4431	16.2451	16.0442	O00762	UBE2C	+	SIB_NT	2.21093	-0.197193	0.00615274	0.0436226	-0.197193	-1.21323	Ubiquitin-conjugating enzyme E2 C
16.1763	16.5883	16.373	16.0242	16.5302	16.2604	16.2682	16.5945	16.1839	15.6635	15.8926	15.8626	15.8065	15.8757	15.7578	15.7199	16.0038	15.9269	O00767	SCD	+	SIB_NT	5.1735	-0.498844	6.70662e-06	0.00102924	-0.498844	-2.83147	Acyl-CoA desaturase
12.822	13.5249	13.37	13.0156	13.5982	13.1666	13.2663	13.2922	13.2547	13.4845	13.9879	13.4579	13.778	13.1583	13.5535	13.5825	14.078	13.3246	O14531	DPYSL4	+	SIB_NT	1.79414	0.343849	0.0160642	0.019538	0.343849	1.50959	Dihydropyrimidinase-related protein 4
14.909	14.8487	14.4426	14.6682	14.5937	14.8608	14.7226	14.5967	14.846	15.4497	15.2569	14.8429	15.192	15.2354	14.8916	15.3572	15.3489	15.2723	O14545	TRAFD1	+	SIB_NT	4.39147	0.484276	4.06004e-05	0.00174497	0.484276	2.59496	TRAF-type zinc finger domain-containing protein 1
14.4374	14.6796	14.7776	14.397	14.7295	14.6467	14.5979	14.7428	14.7527	13.8444	14.4067	14.3331	14.2884	14.4169	14.0535	14.0806	14.4366	14.4827	O14578	CIT	+	SIB_NT	3.35757	-0.379814	0.000438968	0.00538519	-0.379814	-2.04042	Citron Rho-interacting kinase
18.8857	18.777	18.8412	18.8082	18.8685	18.7813	18.8831	18.8587	18.7497	18.9612	19.0578	18.9066	19.0723	19.0275	18.7764	19.0492	19.045	19.1474	O14579	COPE	+	SIB_NT	3.35183	0.176656	0.000444806	0.0386084	0.176656	1.2607	Coatomer subunit epsilon
16.9925	16.8915	16.8026	16.9266	16.9917	16.901	17.0333	16.8681	16.888	17.2159	17.1353	17.2116	17.2965	17.1669	16.9293	17.2837	17.215	17.1549	O14672	ADAM10	+	SIB_NT	4.67367	0.257076	2.11998e-05	0.00960156	0.257076	1.79321	Disintegrin and metalloproteinase domain-containing protein 10
14.1162	14.309	14.5622	14.0445	14.076	14.2932	13.6764	14.3464	14.2546	12.9599	13.2246	12.9727	13.0241	13.7649	13.2687	13.0586	13.413	13.5718	O14727	APAF1	+	SIB_NT	5.84888	-0.935554	1.41617e-06	0.000242424	-0.935554	-4.14259	Apoptotic protease-activating factor 1
14.9367	15.2658	15.15	15.1353	15.2715	15.2138	14.9545	15.6693	15.3852	14.0072	15.0945	15.011	14.7868	14.9708	14.4733	14.9179	15.2225	15.3293	O14733	MAP2K7	+	SIB_NT	1.43217	-0.35208	0.0369687	0.0275763	-0.35208	-1.38226	Dual specificity mitogen-activated protein kinase kinase 7
15.1268	15.3172	15.1435	14.9883	15.2851	14.9034	15.1737	15.2561	14.9758	15.4846	15.9087	15.7861	15.7005	15.8787	15.8421	15.8735	15.9716	16.0043	O14735	CDIPT	+	SIB_NT	7.38839	0.697801	4.0889e-08	0.00027451	0.697801	4.06143	CDP-diacylglycerol--inositol 3-phosphatidyltransferase
17.8121	17.8796	17.6712	17.8629	17.8701	17.9204	17.98	17.6733	17.7457	17.4955	17.3762	17.182	17.4143	17.4151	17.5568	17.3373	17.3962	17.2736	O14745	SLC9A3R1	+	SIB_NT	6.62435	-0.440925	2.37495e-07	0.000984026	-0.440925	-2.90718	Na(+)/H(+) exchange regulatory cofactor NHE-RF1
16.2335	16.5424	16.5813	16.0125	16.427	16.4813	16.342	16.6309	16.3698	16.522	16.8779	16.777	16.6403	16.8332	16.3861	16.5826	16.8383	16.8846	O14773	TPP1	+	SIB_NT	2.48608	0.302388	0.00326531	0.0148804	0.302388	1.61235	Tripeptidyl-peptidase 1
14.8151	14.9275	14.6926	14.7139	14.8827	14.7937	14.5932	14.8343	14.8804	14.4419	14.3224	14.6291	14.5169	14.6675	14.3914	14.6741	14.7728	14.3563	O14777	NDC80	+	SIB_NT	3.03839	-0.262327	0.000915407	0.0156367	-0.262327	-1.59315	Kinetochore protein NDC80 homolog
14.9982	14.8822	14.7648	14.9389	14.9981	15.0649	14.9948	15.1473	14.9978	15.3145	15.3666	15.3322	15.2497	15.273	15.2428	15.3481	15.3587	15.4061	O14786	NRP1	+	SIB_NT	6.59233	0.344993	2.55664e-07	0.00248062	0.344993	2.45282	Neuropilin-1
13.5056	13.8378	13.5443	13.5055	13.7461	13.701	13.4919	13.789	13.7896	12.6073	13.2347	13.2844	13.0336	13.4357	12.8579	12.4259	13.1493	13.1921	O14802	POLR3A	+	SIB_NT	4.09165	-0.632187	8.09752e-05	0.00100912	-0.632187	-2.86506	DNA-directed RNA polymerase III subunit RPC1
15.5231	15.5304	15.6869	15.275	15.4562	15.5757	15.4123	15.7951	15.5599	16.4687	16.3878	16.4602	16.3982	16.5217	16.3036	16.4206	16.5104	16.5302	O14879	IFIT3	+	SIB_NT	10.631	0.909652	2.33894e-11	0	0.909652	5.82882	Interferon-induced protein with tetratricopeptide repeats 3
15.3832	15.5677	15.7303	15.5345	15.4747	15.4745	15.1191	15.654	15.5241	15.3353	15.357	15.1038	15.2699	15.4316	15.2433	15.3112	15.1636	15.1475	O14893	GEMIN2	+	SIB_NT	2.44545	-0.233195	0.00358547	0.0273517	-0.233195	-1.38485	Gem-associated protein 2
18.1771	18.1066	18.0951	18.1166	18.2084	18.2164	18.0777	18.1319	18.2435	18.5047	18.305	18.5544	18.5046	18.1734	18.2118	18.5127	18.3667	18.5288	O14974	PPP1R12A	+	SIB_NT	3.72625	0.254328	0.000187822	0.0130653	0.254328	1.66504	Protein phosphatase 1 regulatory subunit 12A
19.5577	19.5401	19.7915	19.5707	19.5285	19.6876	19.3529	19.7416	19.7169	19.0556	19.4336	19.2704	19.1475	19.4421	19.3872	19.3819	19.4618	19.473	O14979	HNRNPDL	+	SIB_NT	2.99277	-0.27048	0.00101678	0.0147931	-0.27048	-1.6148	Heterogeneous nuclear ribonucleoprotein D-like
14.8616	14.5171	13.9525	13.2502	14.3571	13.8363	14.4882	14.1249	14.0911	14.6708	14.7697	14.9683	15.0871	14.585	14.3175	15.1003	14.693	14.8724	O15020	SPTBN2	+	SIB_NT	2.53055	0.620552	0.0029475	0.00361669	0.620552	2.23888	Spectrin beta chain, non-erythrocytic 2
16.5784	16.8159	16.644	16.433	16.7407	16.7443	16.7517	16.6699	16.6314	16.9051	17.2067	17.1068	17.0451	17.0836	17.0157	17.0442	17.1926	17.1756	O15031	PLXNB2	+	SIB_NT	6.50121	0.418449	3.15347e-07	0.00113499	0.418449	2.78787	Plexin-B2
12.9732	13.1996	13.2399	12.9572	12.755	12.9606	13.0254	13.2614	13.8815	13.5676	13.2534	14.054	13.2413	13.5127	13.3878	13.1374	13.4866	14.261	O15033	AREL1	+	SIB_NT	1.57837	0.40533	0.0264017	0.0187131	0.40533	1.52531	Apoptosis-resistant E3 ubiquitin protein ligase 1
17.991	18.0324	17.9895	17.9184	18.0263	17.9029	17.9998	18.0874	17.9647	17.6008	17.9141	17.8212	17.7244	17.8184	17.4727	17.8204	17.9453	17.8703	O15042	U2SURP	+	SIB_NT	2.91743	-0.213895	0.00120939	0.0274059	-0.213895	-1.38443	U2 snRNP-associated SURP motif-containing protein
12.76	13.3338	13.0455	13.2479	13.445	13.0436	13.3944	13.259	13.3886	13.1772	13.8949	13.6623	12.8981	13.8668	13.426	13.7099	14.0642	13.8804	O15047	SETD1A	+	SIB_NT	1.85628	0.406872	0.0139226	0.0136994	0.406872	1.64475	Histone-lysine N-methyltransferase SETD1A
16.3116	15.8866	15.5492	15.9355	15.8133	15.7743	16.0178	15.7681	15.6779	16.407	16.2334	16.294	16.4647	16.1209	16.152	16.6202	16.2177	16.261	O15056	SYNJ2	+	SIB_NT	3.84252	0.448523	0.000143707	0.0029418	0.448523	2.35391	Synaptojanin-2
13.307	13.163	13.3051	13.2057	13.1968	13.1219	13.1415	13.2374	13.192	13.8225	13.3247	13.5499	13.3414	13.5455	13.5977	13.4205	13.4065	13.3953	O15066	KIF3B	+	SIB_NT	3.83466	0.281515	0.000146334	0.0096047	0.281515	1.79386	Kinesin-like protein KIF3B
14.1106	14.2821	14.4573	14.0309	14.3178	14.1861	13.9375	14.5332	14.2869	14.6093	15.1288	14.8992	14.7842	14.9825	14.6219	15.0225	14.9883	15.1188	O15075	DCLK1	+	SIB_NT	5.75066	0.668114	1.77558e-06	0.000371134	0.668114	3.48886	Serine/threonine-protein kinase DCLK1
15.6747	15.8884	15.9844	15.8219	15.9476	15.7988	15.9266	16.0862	15.953	15.745	15.7382	15.5233	15.3542	15.5563	14.3011	15.467	15.7204	15.7942	O15116	LSM1	+	SIB_NT	1.81356	-0.431331	0.0153616	0.0130525	-0.431331	-1.66541	U6 snRNA-associated Sm-like protein LSm1
15.4481	15.3827	15.454	15.2774	15.4584	15.3102	15.297	15.5434	15.4433	14.9466	15.3195	14.9387	14.9447	15.2566	14.9425	15.0599	15.5114	15.2933	O15121	DEGS1	+	SIB_NT	2.47168	-0.266802	0.00337536	0.0198145	-0.266802	-1.5023	Sphingolipid delta(4)-desaturase DES1
14.6	14.0538	13.9868	14.5598	14.2604	14.2926	14.7187	14.8821	14.5412	13.9906	14.0583	13.9075	14.1755	13.9793	13.9686	14.4724	14.5946	14.0509	O15226	NKRF	+	SIB_NT	1.47515	-0.29974	0.0334848	0.0338128	-0.29974	-1.30969	NF-kappa-B-repressing factor
14.4615	14.276	14.2426	14.4815	14.3985	14.3956	14.1962	14.4536	14.3228	14.8191	14.8559	14.8804	14.8093	14.8639	14.9196	14.8295	14.7315	14.8577	O15247	CLIC2	+	SIB_NT	8.91829	0.482073	1.207e-09	0.000367347	0.482073	3.47501	Chloride intracellular channel protein 2
16.3517	16.0994	16.2951	16.2333	16.2245	16.2955	16.2509	16.2169	16.1769	16.532	16.5972	16.6514	16.502	16.4631	16.2263	16.5489	16.57	16.5731	O15269	SPTLC1	+	SIB_NT	4.64293	0.279991	2.27547e-05	0.00748973	0.279991	1.89793	Serine palmitoyltransferase 1
11.7864	12.5234	12.589	11.7412	12.0123	11.8571	12.123	12.836	12.2513	11.1583	11.8706	10.9019	11.9706	12.3412	11.032	11.672	12.0464	10.0768	O15287	FANCG	+	SIB_NT	1.82382	-0.738868	0.015003	0.00602871	-0.738868	-1.99045	Fanconi anemia group G protein
15.9513	16.0761	15.825	15.9968	16.0759	16.0441	16.0133	16.0557	16.0446	16.3905	16.3436	16.4357	16.3691	16.3759	16.5391	16.3282	16.545	16.4194	O15305	PMM2	+	SIB_NT	8.08151	0.407086	8.28875e-09	0.000896552	0.407086	2.96314	Phosphomannomutase 2
15.3137	15.0632	15.136	15.2347	15.109	15.0454	15.3599	15.123	15.1983	15.6876	15.4378	15.5123	15.7237	15.2865	15.3324	15.6768	15.4442	15.5023	O15320	CTAGE5	+	SIB_NT	4.12124	0.335586	7.56409e-05	0.00523155	0.335586	2.05088	cTAGE family member 5
19.1567	19.0482	18.8987	19.1878	19.1353	19.0229	19.1462	19.0359	19.0465	18.9268	18.9292	18.7396	18.9754	18.8866	18.5866	18.9325	18.9368	18.7009	O15347	HMGB3	+	SIB_NT	3.19051	-0.229312	0.000644899	0.0206435	-0.229312	-1.4863	High mobility group protein B3
18.7328	18.6896	18.5304	18.6206	18.716	18.6856	18.528	18.6002	18.5988	18.313	18.4922	18.3192	18.3813	18.5329	18.4958	18.4555	18.5407	18.4257	O15371	EIF3D	+	SIB_NT	3.93125	-0.193973	0.000117152	0.0260287	-0.193973	-1.40182	Eukaryotic translation initiation factor 3 subunit D
17.2727	17.1862	17.2326	17.134	17.1894	17.1886	17.1126	17.4124	17.2159	16.9029	17.101	16.8957	16.8883	17.1223	16.7539	17.018	17.0752	17.0601	O15372	EIF3H	+	SIB_NT	3.57058	-0.236312	0.000268795	0.0168255	-0.236312	-1.56645	Eukaryotic translation initiation factor 3 subunit H
14.0831	13.2962	13.9786	13.8761	13.9833	13.1936	14.3013	13.425	13.5702	13.7571	13.3252	13.4002	13.8408	13.3119	12.9792	13.4337	13.2079	12.8889	O15392	BIRC5	+	SIB_NT	1.52787	-0.395825	0.0296574	0.0204954	-0.395825	-1.48917	Baculoviral IAP repeat-containing protein 5
16.6722	17.1816	16.9818	17.1659	16.9796	17.184	17.1647	16.9704	17.1461	17.5303	17.2082	17.3465	17.1405	17.4517	17.6157	17.3213	17.3821	17.2606	O15400	STX7	+	SIB_NT	3.08603	0.312274	0.000820291	0.0100019	0.312274	1.77438	Syntaxin-7
15.9992	15.5369	15.7391	16.0453	15.9716	15.9478	16.1995	15.6688	15.9684	15.7921	15.2967	15.5115	15.8312	15.4729	15.4662	15.6998	15.6203	15.281	O15446	CD3EAP	+	SIB_NT	2.62346	-0.34499	0.00237981	0.0102201	-0.34499	-1.7626	DNA-directed RNA polymerase I subunit RPA34
18.453	18.4918	18.4594	18.3471	18.5178	18.5378	18.4727	18.4964	18.4666	18.8296	18.9542	18.9727	18.8714	18.9401	18.8305	18.7754	18.9693	18.9751	O15460	P4HA2	+	SIB_NT	9.5849	0.430622	2.60073e-10	0.000520179	0.430622	3.28305	Prolyl 4-hydroxylase subunit alpha-2
17.3306	17.421	17.7218	17.3992	17.3338	17.5332	17.2873	17.499	17.5432	17.012	17.2753	17.325	17.0871	17.2902	17.1649	17.1795	17.2078	17.4252	O15479	MAGEB2	+	SIB_NT	2.77606	-0.233568	0.00167471	0.0231411	-0.233568	-1.44222	Melanoma-associated antigen B2
18.6835	18.8468	18.7278	18.7322	18.845	18.8241	18.8995	18.8525	18.8646	19.3198	19.0555	19.2045	19.2127	19.0369	19.0011	19.2069	19.1734	19.2493	O15511	ARPC5	+	SIB_NT	6.34796	0.35378	4.48788e-07	0.00244094	0.35378	2.46521	Actin-related protein 2/3 complex subunit 5
18.4498	18.3755	18.3789	18.4216	18.4357	18.4939	18.4601	18.3777	18.4612	18.7476	18.859	18.8808	18.7648	18.7852	18.6841	18.7853	18.8328	18.959	O15533	TAPBP	+	SIB_NT	8.92634	0.382703	1.18484e-09	0.000947368	0.382703	2.92801	Tapasin
19.4892	19.3718	19.343	19.3185	19.477	19.3424	19.4415	19.4873	19.3682	19.1509	19.2427	19.1994	19.2522	19.2716	19.0524	19.257	19.3191	19.3398	O43143	DHX15	+	SIB_NT	3.56055	-0.172647	0.000275072	0.0388213	-0.172647	-1.25794	Pre-mRNA-splicing factor ATP-dependent RNA helicase DHX15
15.3748	15.3903	15.4603	15.2567	15.4849	15.4591	15.4324	15.4471	15.4009	14.2981	14.8093	14.7051	14.6558	14.8474	14.141	14.6148	14.8605	14.6323	O43156	TTI1	+	SIB_NT	7.12409	-0.793566	7.51471e-08	8.69565e-05	-0.793566	-4.28098	TELO2-interacting protein 1 homolog
13.4639	12.9189	13.3968	13.5068	13.5564	13.4325	13.6254	13.4096	13.4317	12.7114	12.8592	12.9383	12.8508	12.7453	12.5524	12.9745	13.0193	12.8219	O43159	RRP8	+	SIB_NT	5.59515	-0.585423	2.54009e-06	0.000605042	-0.585423	-3.20748	Ribosomal RNA-processing protein 8
20.4676	20.724	20.7367	20.4155	20.7341	20.7628	20.6053	20.6937	20.7457	20.1778	20.5651	20.4763	20.2765	20.4589	20.1183	20.3148	20.5376	20.5255	O43175	PHGDH	+	SIB_NT	2.85639	-0.270509	0.00139192	0.0157488	-0.270509	-1.59013	D-3-phosphoglycerate dehydrogenase
17.8714	17.9249	17.9759	17.865	17.9049	17.8672	17.9474	17.8821	17.864	17.1967	17.6082	17.4796	17.4091	17.5425	17.3179	17.4146	17.6074	17.566	O43264	ZW10	+	SIB_NT	6.97614	-0.440084	1.05647e-07	0.000893471	-0.440084	-2.96262	Centromere/kinetochore protein zw10 homolog
16.2857	16.4438	16.2664	16.1542	16.3823	16.3919	16.3834	16.2932	16.2514	16.3976	16.6363	16.6236	16.4942	16.6712	16.4163	16.6831	16.7343	16.5965	O43292	GPAA1	+	SIB_NT	4.16565	0.266761	6.82896e-05	0.0100077	0.266761	1.77734	Glycosylphosphatidylinositol anchor attachment 1 protein
15.2884	15.4482	15.5036	15.2571	15.4425	15.3728	15.3403	15.452	15.4141	15.0035	15.3009	15.2533	15.1177	15.2379	15.1963	15.1398	15.27	15.3151	O43314	PPIP5K2	+	SIB_NT	3.26909	-0.187174	0.000538156	0.0341579	-0.187174	-1.3051	Inositol hexakisphosphate and diphosphoinositol-pentakisphosphate kinase 2
15.7774	16.1276	16.0556	15.805	16.0175	15.9486	15.7889	16.0883	15.9757	15.1602	15.6886	15.4691	15.288	15.6782	15.2507	14.8215	15.6716	15.5619	O43318	MAP3K7	+	SIB_NT	4.01406	-0.554983	9.68147e-05	0.0013753	-0.554983	-2.67124	Mitogen-activated protein kinase kinase kinase 7
13.7845	14.0725	14.0335	13.791	14.0764	13.8476	14.1321	14.1655	14.0182	14.7978	14.4068	14.3278	14.1626	14.2573	13.945	14.2773	14.4387	14.3608	O43353	RIPK2	+	SIB_NT	2.74945	0.339201	0.00178054	0.00995	0.339201	1.77903	Receptor-interacting serine/threonine-protein kinase 2
13.6723	13.834	13.6553	13.5443	13.3341	13.7264	13.5353	13.2154	13.5541	12.8925	13.3005	13.292	12.9993	13.2276	13.6502	13.101	13.1772	13.2799	O43379	WDR62	+	SIB_NT	2.65465	-0.350122	0.00221486	0.00980271	-0.350122	-1.78411	WD repeat-containing protein 62
16.8053	16.6921	16.7594	16.8139	16.8422	16.8265	16.9239	16.6764	16.7748	16.4697	16.6441	16.5907	16.3989	16.5555	16.0709	16.4285	16.6407	16.3352	O43395	PRPF3	+	SIB_NT	3.91765	-0.331168	0.000120879	0.00587981	-0.331168	-1.99841	U4/U6 small nuclear ribonucleoprotein Prp3
19.6074	19.6719	19.551	19.6876	19.746	19.8259	19.8592	19.6646	19.6848	19.8335	19.9055	20.0244	19.9005	19.8535	19.8083	19.9472	19.9348	20.0364	O43396	TXNL1	+	SIB_NT	4.01562	0.216184	9.64668e-05	0.0187959	0.216184	1.52283	Thioredoxin-like protein 1
19.0813	19.3816	19.3409	19.4188	19.4518	19.4211	19.5585	19.3901	19.415	19.1624	19.3006	19.1628	18.9456	19.2021	18.8973	19.2107	19.2782	19.2731	O43399	TPD52L2	+	SIB_NT	2.52789	-0.225151	0.00296557	0.028579	-0.225151	-1.37007	Tumor protein D54
13.4006	13.2606	13.1633	13.7444	13.4344	13.3695	13.5235	13.7762	13.2367	13.9806	13.8108	13.8513	13.7876	13.8285	13.2882	13.7512	13.8398	13.9401	O43402	EMC8	+	SIB_NT	2.61851	0.352075	0.0024071	0.00993263	0.352075	1.77959	ER membrane protein complex subunit 8
14.1672	14.2805	14.3719	14.2131	14.2759	14.3209	14.1303	14.2145	14.2044	14.2541	14.6051	14.7454	14.3473	14.5603	14.5393	14.6466	14.567	14.7308	O43426	SYNJ1	+	SIB_NT	4.07394	0.313009	8.4345e-05	0.00657768	0.313009	1.95664	Synaptojanin-1
14.1293	13.899	14.1829	13.9225	14.107	13.9516	14.0843	14.1377	14.1039	13.898	14.315	14.3754	14.2241	14.3023	14.042	14.407	14.4066	14.4615	O43427	FIBP	+	SIB_NT	2.04852	0.212643	0.00894288	0.0405793	0.212643	1.23998	Acidic fibroblast growth factor intracellular-binding protein
17.5757	17.6639	17.6954	17.3425	17.7162	17.7244	17.4785	17.5015	17.4595	17.7618	17.8354	17.891	17.752	17.7607	17.5901	17.7169	17.806	17.7817	O43488	AKR7A2	+	SIB_NT	2.65621	0.193084	0.00220693	0.0385477	0.193084	1.26156	Aflatoxin B1 aldehyde reductase member 2
17.7787	17.8564	17.8818	17.7609	17.9404	17.9251	17.8563	17.9632	17.8514	17.3272	17.6826	17.6045	17.5093	17.6368	17.5126	17.6106	17.6087	17.7369	O43491	EPB41L2	+	SIB_NT	4.93782	-0.287226	1.15394e-05	0.00632905	-0.287226	-1.96816	Band 4.1-like protein 2
13.2289	13.3752	13.7254	13.383	13.5261	13.1408	13.4431	13.8019	13.522	12.9023	12.7073	12.7357	13.25	13.404	12.9846	12.8523	13.2243	13.6031	O43502	RAD51C	+	SIB_NT	2.13741	-0.386985	0.00728764	0.0116331	-0.386985	-1.71269	DNA repair protein RAD51 homolog 3
14.3035	14.922	14.435	14.5823	14.5221	14.7097	14.3943	14.8362	14.3912	14.8246	14.8307	15.1791	15.1211	14.8258	15.1774	15.0131	14.936	14.9437	O43505	B4GAT1	+	SIB_NT	3.71637	0.417252	0.000192147	0.00360615	0.417252	2.23444	Beta-1,4-glucuronyltransferase 1
14.8644	15.2155	14.7252	14.6553	15.0555	15.0235	15.1466	14.9751	15.2008	15.0485	15.314	15.1779	15.3076	15.4006	15.3017	15.2636	15.4237	15.1287	O43516	WIPF1	+	SIB_NT	2.56381	0.278278	0.00273014	0.0171587	0.278278	1.5578	WAS/WASL-interacting protein family member 1
18.1657	18.3244	18.3699	18.1274	18.3126	18.3204	18.2325	18.2609	18.2201	17.7824	18.1624	18.1254	17.9286	18.1078	17.9427	17.9839	18.1574	18.186	O43592	XPOT	+	SIB_NT	3.0578	-0.217498	0.000875392	0.02479	-0.217498	-1.4185	Exportin-T
15.5674	15.6593	15.6095	15.6958	15.7968	15.7055	15.4996	15.5771	15.4957	15.6982	16.0154	15.9406	15.6965	15.8467	15.6223	15.8817	15.7948	15.7735	O43598	DNPH1	+	SIB_NT	2.46894	0.184784	0.00339672	0.0448702	0.184784	1.20155	2'-deoxynucleoside 5'-phosphate N-hydrolase 1
15.8894	15.9262	15.5013	16.058	15.4561	15.8379	16.2484	15.7474	15.7381	16.0314	16.3319	15.8414	16.4008	16.3094	16.5734	16.182	16.0748	16.2023	O43633	CHMP2A	+	SIB_NT	2.58143	0.393859	0.00262163	0.00801259	0.393859	1.86933	Charged multivesicular body protein 2a
13.5851	13.3632	12.9487	13.7427	13.5367	13.278	13.7179	13.3651	13.3322	14.222	13.56	13.4491	14.1209	13.4589	13.9888	14.1656	13.4727	13.5174	O43657	TSPAN6	+	SIB_NT	1.57695	0.342855	0.026488	0.0242289	0.342855	1.42688	Tetraspanin-6
14.9472	13.806	13.8335	7.46316	12.9807	14.6543	13.5248	14.4186	14.3472	14.4153	14.8561	14.4708	15.0526	14.8431	13.6276	12.6615	14.9108	15.0211	O43683	BUB1	+	SIB_NT	0.71719	1.09814	0.191783	0.0437027	1.09814	1.21244	Mitotic checkpoint serine/threonine-protein kinase BUB1
19.9463	19.9146	19.6599	19.82	19.9749	19.6155	19.8972	19.8871	19.5565	20.1531	20.1559	20.041	20.1513	20.0137	19.7873	20.2136	20.1068	19.9264	O43707	ACTN4	+	SIB_NT	2.6867	0.253021	0.00205733	0.0200144	0.253021	1.49813	Alpha-actinin-4
16.5359	16.5623	16.4228	16.4223	16.5814	16.44	16.4794	16.6705	16.4733	16.5396	16.8728	16.8475	16.8388	16.9013	16.1585	16.8077	17.0856	16.9868	O43708	GSTZ1	+	SIB_NT	1.91351	0.272273	0.0122038	0.0272421	0.272273	1.38638	Maleylacetoacetate isomerase
15.3494	15.3527	15.3336	15.2698	15.5143	15.4854	15.4891	15.3786	15.4358	14.5581	14.8512	14.7024	14.5711	14.6097	14.5302	14.6123	14.7795	14.7743	O43709	WBSCR22	+	SIB_NT	10.3427	-0.735554	4.54247e-11	8.16327e-05	-0.735554	-4.99124	Probable 18S rRNA (guanine-N(7))-methyltransferase
19.3356	19.4105	19.3369	19.3653	19.4181	19.4405	19.4125	19.3918	19.3332	18.9123	19.0683	18.7765	18.9419	19.1063	18.8669	18.9566	19.0704	18.9175	O43776	NARS	+	SIB_NT	8.20782	-0.425288	6.19694e-09	0.000666667	-0.425288	-3.07589	Asparagine--tRNA ligase, cytoplasmic
17.1801	17.3264	17.2856	17.0972	17.2937	17.3495	17.4237	17.2809	17.3284	16.9021	17.1392	17.0893	17.0785	17.0372	16.9794	17.0468	17.0802	16.9892	O43795	MYO1B	+	SIB_NT	4.90158	-0.247064	1.25434e-05	0.0101439	-0.247064	-1.76728	Unconventional myosin-Ib
17.3574	17.1908	17.1164	17.2274	17.3265	17.1746	17.303	17.229	17.1766	17.5833	17.6723	17.6685	17.6644	17.617	17.5595	17.6054	17.6116	17.5957	O43813	LANCL1	+	SIB_NT	9.16782	0.386204	6.7948e-10	0.00085614	0.386204	2.9747	LanC-like protein 1
16.0676	16.1413	16.0723	16.0155	16.1547	16.0032	16.0814	16.1629	15.986	15.6101	16.025	15.8915	15.8946	15.9516	15.6572	15.876	16.0367	15.9862	O43837	IDH3B	+	SIB_NT	2.55523	-0.195103	0.00278464	0.03893	-0.195103	-1.25647	Isocitrate dehydrogenase [NAD] subunit beta, mitochondrial
16.2571	16.3969	16.4378	16.1736	16.5074	16.424	16.3687	16.6464	16.3992	15.6035	16.4197	16.0915	15.907	16.209	15.5867	15.7784	16.164	16.2399	O43854	EDIL3	+	SIB_NT	2.71441	-0.401251	0.00193015	0.00693333	-0.401251	-1.92577	EGF-like repeat and discoidin I-like domain-containing protein 3
17.4329	17.404	17.2059	17.3788	17.3654	17.3739	17.5064	17.2042	17.3759	17.8074	17.73	17.8433	17.8486	17.7627	17.9176	17.7413	17.805	17.8396	O43865	AHCYL1	+	SIB_NT	8.54138	0.449802	2.87486e-09	0.000576419	0.449802	3.25093	Adenosylhomocysteinase 2
15.7668	15.9554	16.031	15.7443	15.765	15.7306	15.4932	16.0251	15.7671	15.4049	15.7216	15.2513	15.5028	15.7635	15.5213	15.5745	15.5643	15.6913	O43913	ORC5	+	SIB_NT	2.28865	-0.253672	0.00514456	0.0245116	-0.253672	-1.42248	Origin recognition complex subunit 5
16.2135	16.461	16.3681	16.4162	16.4826	16.4753	16.4605	16.5186	16.3944	16.6587	16.9009	16.8906	16.6021	16.9434	16.6795	16.921	16.9588	17.0453	O43924	PDE6D	+	SIB_NT	5.54939	0.423344	2.82233e-06	0.00149767	0.423344	2.64285	Retinal rod rhodopsin-sensitive cGMP 3',5'-cyclic phosphodiesterase subunit delta
16.2554	15.9708	16.2239	16.2304	16.1846	16.0906	16.1539	16.3289	16.2403	15.7238	16.0427	16.0375	15.8838	15.9019	15.6944	15.9453	15.9555	15.9709	O60216	RAD21	+	SIB_NT	4.04185	-0.280336	9.08134e-05	0.00901913	-0.280336	-1.81922	Double-strand-break repair protein rad21 homolog
17.4705	16.2792	16.5267	17.2757	16.8666	16.5479	17.1003	16.8195	16.7507	16.7671	16.3541	16.189	16.732	16.4385	16.1687	16.8601	16.3347	16.3769	O60264	SMARCA5	+	SIB_NT	1.61131	-0.37955	0.0244733	0.0198612	-0.37955	-1.50121	SWI/SNF-related matrix-associated actin-dependent regulator of chromatin subfamily A member 5
16.5031	16.4327	16.354	16.4058	16.5092	16.534	16.5988	16.4295	16.4696	16.5889	16.8511	16.9321	16.7307	16.8321	16.6604	16.7559	16.9039	16.9798	O60271	SPAG9	+	SIB_NT	5.28111	0.333148	5.23467e-06	0.00371865	0.333148	2.22349	C-Jun-amino-terminal kinase-interacting protein 4
14.1904	13.7856	13.7985	14.0667	14.0538	13.9789	13.9572	14.004	14.048	14.4521	14.1613	14.2616	14.3765	14.176	14.2443	14.4545	14.3517	14.2799	O60333	KIF1B	+	SIB_NT	4.46367	0.319428	3.43822e-05	0.00536536	0.319428	2.04404	Kinesin-like protein KIF1B
12.6029	12.483	12.5119	11.5262	12.3388	12.5398	12.5917	12.8088	12.3065	11.6189	11.9542	11.9798	10.8144	11.7905	11.6606	11.19	12.4501	12.2457	O60427	FADS1	+	SIB_NT	2.26581	-0.667283	0.0054224	0.00410904	-0.667283	-2.16894	Fatty acid desaturase 1
17.0188	17.0037	16.972	16.9272	17.001	17.0172	17.0376	17.1275	17.089	17.2099	17.1826	17.2159	17.1988	17.1863	17.0831	17.2724	17.2944	17.2653	O60462	NRP2	+	SIB_NT	5.22433	0.19052	5.96578e-06	0.0209881	0.19052	1.47908	Neuropilin-2
15.4491	15.4466	15.432	15.4643	15.5819	15.3516	15.5693	15.4663	15.4675	15.6981	15.9645	15.8082	15.7152	15.8744	15.4596	15.9189	16.0148	15.9259	O60507	TPST1	+	SIB_NT	4.43277	0.350118	3.6917e-05	0.00413013	0.350118	2.16014	Protein-tyrosine sulfotransferase 1
14.4591	14.6566	14.6878	14.4807	14.4661	14.6253	14.7078	14.4184	14.5946	14.8694	14.8714	15.0493	14.961	14.9245	15.0909	15.0147	15.1109	15.1312	O60518	RANBP6	+	SIB_NT	6.7678	0.436333	1.70688e-07	0.000974359	0.436333	2.91125	Ran-binding protein 6
15.0622	15.0567	14.9892	14.8645	15.0931	15.1489	15.0882	15.0315	15.0374	14.9375	15.408	15.3632	15.2796	15.238	15.0265	15.1764	15.4077	15.3512	O60547	GMDS	+	SIB_NT	2.29882	0.201822	0.00502556	0.0399956	0.201822	1.24499	GDP-mannose 4,6 dehydratase
15.8353	15.8393	15.893	15.7566	15.8944	15.8526	15.8109	16.044	15.8328	15.8033	16.1629	16.0955	15.9449	16.1068	16.0565	16.0322	16.1545	16.3935	O60573	EIF4E2	+	SIB_NT	2.6929	0.221236	0.00202813	0.0275694	0.221236	1.38164	Eukaryotic translation initiation factor 4E type 2
14.917	15.5075	15.5138	15.1419	15.5632	15.6189	15.4941	15.4522	15.4029	15.3448	15.9516	15.8057	15.6103	15.7997	15.7377	15.6092	15.9092	15.9625	O60613	2015-09-01	+	SIB_NT	2.47335	0.346596	0.00336238	0.0113095	0.346596	1.72652	15 kDa selenoprotein
16.1089	15.9072	15.8762	16.2177	15.8914	16.1458	16.0968	16.0816	16.0869	16.6279	16.385	16.3954	16.4847	16.2948	15.9565	16.5539	16.2246	16.2712	O60645	EXOC3	+	SIB_NT	2.94088	0.309077	0.00114584	0.0110815	0.309077	1.73403	Exocyst complex component 3
19.5682	19.6763	19.6658	19.594	19.7256	19.7136	19.7946	19.7035	19.7443	18.9965	19.3021	19.2052	19.0507	19.2603	18.8702	19.1307	19.3775	19.2942	O60664	PLIN3	+	SIB_NT	6.71014	-0.522076	1.94922e-07	0.000578947	-0.522076	-3.25737	Perilipin-3
13.9644	12.9448	12.3806	12.6638	13.2952	12.808	13.2328	13.2724	13.2677	14.1286	13.8825	13.8004	13.7355	13.5238	13.2792	13.6589	13.6992	13.8484	O60683	PEX10	+	SIB_NT	2.71096	0.636304	0.00194556	0.00297418	0.636304	2.33927	Peroxisome biogenesis factor 10
17.7381	17.6166	17.3576	17.7981	17.5982	17.5658	17.9164	17.4542	17.5458	18.0951	17.6975	17.7184	18.1395	17.8083	17.9081	17.8796	17.7222	17.5779	O60711	LPXN	+	SIB_NT	1.67939	0.217338	0.0209222	0.0484419	0.217338	1.17571	Leupaxin
18.8657	18.8118	18.8596	18.7841	18.8663	18.757	18.7275	18.9346	18.7249	18.889	19.2664	19.0183	19.0125	19.2165	18.9647	19.1432	19.2154	19.1942	O60716	CTNND1	+	SIB_NT	4.47415	0.287618	3.35622e-05	0.00727869	0.287618	1.91035	Catenin delta-1
18.5766	18.6228	18.5779	18.5332	18.5802	18.5615	18.63	18.6189	18.5255	18.6762	18.8244	18.7983	18.7462	18.7414	18.5676	18.761	18.8211	18.8368	O60732	MAGEC1	+	SIB_NT	4.3019	0.171834	4.98998e-05	0.0338905	0.171834	1.30843	Melanoma-associated antigen C1
16.3596	15.9592	15.9198	15.816	15.8041	15.7537	15.7982	15.9425	15.7735	16.4663	16.5	16.2784	16.381	16.5578	16.26	16.3999	16.4293	16.4152	O60784	TOM1	+	SIB_NT	5.68708	0.506807	2.05551e-06	0.000862191	0.506807	2.97723	Target of Myb protein 1
16.9476	17.1258	16.9485	16.9562	17.0302	16.9915	17.1168	17.0768	16.9509	17.3792	17.5727	17.3667	17.4386	17.4099	17.1373	17.564	17.5162	17.5718	O60831	PRAF2	+	SIB_NT	6.2606	0.423564	5.48777e-07	0.00115217	0.423564	2.77015	PRA1 family protein 2
16.3354	16.0381	15.8796	16.2293	15.7392	15.5786	15.6849	15.8977	15.8426	15.9803	15.4357	14.5598	15.8078	15.6444	15.5955	15.4951	15.4276	14.9681	O60927	PPP1R11	+	SIB_NT	1.96557	-0.478997	0.010825	0.00950593	-0.478997	-1.7996	Protein phosphatase 1 regulatory subunit 11
17.1566	17.282	17.1872	17.1829	17.2008	17.2243	17.2768	17.3562	17.1294	17.3298	17.3585	17.4375	17.4026	17.3729	17.1882	17.4849	17.5381	17.4613	O60934	NBN	+	SIB_NT	3.18649	0.175304	0.000650899	0.0407417	0.175304	1.23852	Nibrin
17.8661	17.5562	17.2768	17.8403	17.4768	17.6899	17.936	17.253	17.2903	17.4331	17.0424	16.9857	17.4136	16.9251	17.1026	17.5557	17.0644	17.0129	O60942	RNGTT	+	SIB_NT	2.45813	-0.405533	0.00348229	0.00832365	-0.405533	-1.85639	mRNA-capping enzyme
17.943	17.9828	17.9746	17.7907	17.9469	17.8057	17.6205	18.0963	17.8286	17.4522	17.9046	17.5466	17.6404	17.8221	17.4411	17.712	17.7552	17.7503	O75116	ROCK2	+	SIB_NT	2.1229	-0.218299	0.00753532	0.0374001	-0.218299	-1.27347	Rho-associated protein kinase 2
13.8151	14.3333	14.553	14.2198	14.3805	14.3328	14.3797	14.387	14.5422	14.5711	14.7823	14.8029	14.5746	14.8172	14.6775	14.7612	14.7835	15.0184	O75122	CLASP2	+	SIB_NT	3.86648	0.427251	0.000135995	0.00317355	0.427251	2.29981	CLIP-associating protein 2
17.6768	17.6565	17.6252	17.6022	17.7269	17.7018	17.676	17.4395	17.6113	17.1972	17.4761	17.1684	17.3899	17.4136	16.9277	17.4481	17.3936	17.3485	O75153	CLUH	+	SIB_NT	3.89873	-0.328128	0.000126262	0.00609953	-0.328128	-1.98393	Clustered mitochondria protein homolog
16.9272	16.7621	16.6972	16.8893	16.9006	16.9468	17.1879	16.862	16.8204	16.3612	16.6911	16.4867	16.6665	16.5108	15.9377	16.6576	16.6337	16.5416	O75190	DNAJB6	+	SIB_NT	3.2397	-0.389611	0.000575835	0.00539675	-0.389611	-2.03919	DnaJ homolog subfamily B member 6
17.2976	17.1914	17.3615	17.2005	17.1698	17.1216	17.1482	17.4204	17.1667	17.5105	17.4698	17.2686	17.5301	17.6144	17.2278	17.4761	17.4949	17.5892	O75323	GBAS	+	SIB_NT	3.13934	0.233736	0.000725531	0.0200259	0.233736	1.49755	Protein NipSnap homolog 2
15.9825	15.3987	15.8475	16.0729	15.5382	15.8081	16.0186	15.5336	15.879	17.3638	16.159	16.7613	17.4291	15.9865	16.3787	17.2849	16.1733	16.4181	O75326	SEMA7A	+	SIB_NT	3.22816	0.875079	0.000591341	0.0010122	0.875079	2.86782	Semaphorin-7A
16.8056	16.9392	17.0539	16.8023	16.9754	16.9534	16.949	17.016	16.9155	17.1757	17.3606	17.342	17.2201	17.2702	17.5225	17.1871	17.32	17.4953	O75352	MPDU1	+	SIB_NT	6.03469	0.387004	9.23237e-07	0.00179913	0.387004	2.57438	Mannose-P-dolichol utilization defect 1 protein
15.733	16.0856	15.9372	16.0517	16.0999	16.0592	16.0712	16.1004	16.0876	16.5632	16.4182	16.4571	16.6807	16.5392	16.5144	16.6208	16.6671	16.5063	O75368	SH3BGRL	+	SIB_NT	7.85977	0.526806	1.38113e-08	0.000376963	0.526806	3.50839	SH3 domain-binding glutamic acid-rich-like protein
14.3196	14.6127	14.6248	14.4252	14.6029	14.7031	14.3526	14.6363	14.6243	14.1091	14.4865	14.1695	14.0477	14.4119	13.8069	14.3622	14.2655	14.6111	O75376	NCOR1	+	SIB_NT	2.15225	-0.292351	0.00704288	0.0198234	-0.292351	-1.50195	Nuclear receptor corepressor 1
15.5039	16.0125	15.7018	15.8436	15.9854	16.0225	16.0603	15.8483	15.9732	16.1793	16.1762	16.1349	16.056	16.1229	16.2629	16.0256	16.2358	16.1568	O75381	PEX14	+	SIB_NT	3.02806	0.266558	0.000937431	0.0150953	0.266558	1.60688	Peroxisomal membrane protein PEX14
20.4952	20.5575	20.4588	20.4999	20.5626	20.5472	20.6319	20.4558	20.5076	20.7225	20.8398	20.8321	20.8001	20.7646	20.6542	20.7944	20.8876	20.918	O75390	CS	+	SIB_NT	6.54875	0.277437	2.82651e-07	0.00486358	0.277437	2.08693	Citrate synthase, mitochondrial
17.3888	17.4089	17.4848	17.3227	17.4058	17.368	17.4132	17.5689	17.4142	17.0536	17.3075	17.1924	17.1456	17.2825	16.9179	17.2891	17.3739	17.3657	O75400	PRPF40A	+	SIB_NT	2.67703	-0.205236	0.00210363	0.033307	-0.205236	-1.31527	Pre-mRNA-processing factor 40 homolog A
15.5087	15.8024	15.6292	15.4549	15.77	15.7416	15.6213	15.7542	15.705	16.0197	16.1659	16.0217	15.8722	16.2004	15.9667	15.9072	16.1994	16.2827	O75410	TACC1	+	SIB_NT	5.07815	0.40541	8.35323e-06	0.00232129	0.40541	2.48611	Transforming acidic coiled-coil-containing protein 1
14.158	14.404	14.2361	14.1625	14.0913	14.7855	14.0343	14.6501	15.2812	14.9139	15.9512	15.3197	15.082	14.9944	15.0751	15.0056	15.0544	15.354	O75420	GIGYF1	+	SIB_NT	3.39248	0.771932	0.000405058	0.00103746	0.771932	2.82185	PERQ amino acid-rich with GYF domain-containing protein 1
17.4883	17.6062	17.5665	17.4375	17.5101	17.5496	17.3127	17.6294	17.5184	16.796	17.1339	16.9741	16.8932	17.2283	17.0303	17.0719	17.2996	17.2195	O75436	VPS26A	+	SIB_NT	5.45033	-0.441327	3.54542e-06	0.00136318	-0.441327	-2.69232	Vacuolar protein sorting-associated protein 26A
16.9155	16.8289	16.7128	16.8923	16.8693	16.8839	16.9571	16.7795	16.7319	16.7033	16.7472	16.6131	16.575	16.6876	16.6175	16.7149	16.7919	16.5382	O75439	PMPCB	+	SIB_NT	3.38331	-0.175819	0.000413703	0.0387044	-0.175819	-1.25926	Mitochondrial-processing peptidase subunit beta
15.1654	15.38	15.4223	15.1901	15.3477	15.1466	15.3982	15.5468	15.2828	15.5421	15.7934	15.6226	15.674	15.73	15.5375	15.3975	15.7538	15.7667	O75477	ERLIN1	+	SIB_NT	4.04559	0.326425	9.00355e-05	0.00579976	0.326425	2.00337	Erlin-1
14.3847	14.3739	14.2373	14.1903	14.5767	14.5949	14.8845	14.1006	14.5806	15.325	15.0225	14.8753	15.414	14.8118	14.5941	15.5602	14.9696	14.8028	O75487	GPC4	+	SIB_NT	3.42024	0.605741	0.000379982	0.00180306	0.605741	2.57486	Glypican-4
18.4579	18.2894	18.2494	18.4025	18.2257	18.3198	18.121	18.0824	18.2516	18.1615	18.0661	17.7899	18.1981	18.1472	17.7803	18.097	18.0198	17.7813	O75494	SRSF10	+	SIB_NT	2.73179	-0.262065	0.00185443	0.0180435	-0.262065	-1.53784	Serine/arginine-rich splicing factor 10
16.0512	15.9767	16.0436	16.0482	16.0209	15.9724	16.0915	16.0512	15.9482	15.4831	15.6711	15.5961	15.5688	15.7454	15.5701	15.837	15.7606	15.6247	O75530	EED	+	SIB_NT	7.03566	-0.371895	9.21179e-08	0.00147664	-0.371895	-2.64485	Polycomb protein EED
18.409	19.1038	19.137	18.9902	19.0325	18.7945	18.573	19.3826	18.9255	18.149	18.9189	18.1541	18.1497	19.0001	18.451	18.5449	18.912	18.9435	O75531	BANF1	+	SIB_NT	1.35806	-0.347222	0.0438475	0.0310093	-0.347222	-1.34224	Barrier-to-autointegration factor
19.1653	19.0994	19.1131	19.0937	19.1606	19.0855	19.1126	19.17	19.0961	18.7921	18.9659	18.8736	18.8781	18.8971	18.5566	18.9256	18.9268	18.8584	O75534	CSDE1	+	SIB_NT	5.05862	-0.269113	8.73737e-06	0.0075431	-0.269113	-1.89481	Cold shock domain-containing protein E1
15.2729	15.7528	15.521	15.3362	15.1977	15.0413	15.305	15.7247	15.8236	16.2298	15.6692	15.7369	16.0384	15.8285	15.7803	16.3377	16.1791	16.0392	O75688	PPM1B	+	SIB_NT	3.39319	0.540437	0.000404402	0.00256705	0.540437	2.44005	Protein phosphatase 1B
17.4313	17.3169	17.43	17.3601	17.474	17.4328	17.3947	17.4751	17.4045	16.9944	17.3656	17.2286	17.0731	17.2909	17.0146	17.1864	17.3941	17.4296	O75694	NUP155	+	SIB_NT	2.41004	-0.193571	0.00389011	0.0418419	-0.193571	-1.22964	Nuclear pore complex protein Nup155
17.7659	17.8953	17.6824	17.7426	17.8837	17.8476	17.852	17.7022	17.7051	18.1264	18.1783	18.1063	18.1634	18.1497	18.2415	18.1301	18.1676	18.0986	O75718	CRTAP	+	SIB_NT	8.47107	0.365016	3.38007e-09	0.00115531	0.365016	2.77617	Cartilage-associated protein
16.8461	16.9759	16.7524	16.7185	16.9432	16.8084	16.9709	16.9258	16.7999	16.9625	17.1116	17.091	17.0475	17.0948	16.8314	17.1171	17.171	17.1426	O75746	SLC25A12	+	SIB_NT	3.21845	0.203145	0.000604714	0.0281423	0.203145	1.375	Calcium-binding mitochondrial carrier protein Aralar1
16.8794	16.8837	16.9203	16.6231	16.8396	16.8955	16.5337	16.9054	16.8793	16.5347	16.8337	16.5298	16.5057	16.7599	16.4158	16.641	16.6718	16.7315	O75787	ATP6AP2	+	SIB_NT	2.03472	-0.1929	0.0092316	0.0493878	-0.1929	-1.16778	Renin receptor
17.0102	17.5057	17.1104	17.3407	17.4641	17.4228	17.4059	17.4715	17.2792	17.3656	17.0609	16.9194	16.9088	17.2986	17.3333	16.7822	17.2375	16.5169	O75792	RNASEH2A	+	SIB_NT	1.68042	-0.287439	0.0208728	0.0298964	-0.287439	-1.35472	Ribonuclease H2 subunit A
16.6218	16.6791	16.7873	16.5729	16.7276	16.7123	16.6864	16.7204	16.7383	16.1817	16.4332	16.4446	16.2281	16.3529	16.3601	16.2705	16.4777	16.4699	O75794	CDC123	+	SIB_NT	6.22642	-0.336377	5.9372e-07	0.00288455	-0.336377	-2.36437	Cell division cycle protein 123 homolog
14.8778	14.9022	14.7815	14.488	14.972	14.7279	14.9372	14.914	14.8041	15.1448	15.2588	15.2476	15.2536	15.2525	15.0354	15.2641	15.2873	15.2065	O75815	BCAR3	+	SIB_NT	5.53814	0.394003	2.8964e-06	0.00207438	0.394003	2.52353	Breast cancer anti-estrogen resistance protein 3
19.5168	19.5342	19.4584	19.5034	19.4879	19.5138	19.5703	19.4635	19.4627	19.2827	19.3335	19.2791	19.3588	19.3616	18.9976	19.2432	19.3878	19.3	O75821	EIF3G	+	SIB_NT	4.1896	-0.218548	6.46251e-05	0.0173669	-0.218548	-1.55193	Eukaryotic translation initiation factor 3 subunit G
18.6799	18.6674	18.6667	18.66	18.7309	18.7139	18.6465	18.7955	18.7152	18.4205	18.651	18.5265	18.311	18.5454	18.3645	18.4639	18.6309	18.6393	O75822	EIF3J	+	SIB_NT	3.28316	-0.191439	0.000521002	0.0322526	-0.191439	-1.32716	Eukaryotic translation initiation factor 3 subunit J
17.4918	17.5129	17.4168	17.5624	17.6094	17.4982	17.7154	17.5063	17.466	17.6805	17.7966	17.834	17.6856	17.7945	17.6004	17.8214	17.8942	17.8935	O75844	ZMPSTE24	+	SIB_NT	4.33035	0.246824	4.67358e-05	0.0118002	0.246824	1.70545	CAAX prenyl protease 1 homolog
18.7351	19.1232	18.9879	18.7583	18.9825	18.9619	18.9302	18.927	18.9475	19.4256	19.4969	19.5484	19.4419	19.4683	19.3304	19.4258	19.5391	19.5633	O75874	IDH1	+	SIB_NT	8.494	0.542903	3.20627e-09	0.000285714	0.542903	3.70196	Isocitrate dehydrogenase [NADP] cytoplasmic
14.6889	15.0727	14.7706	14.6405	14.8312	14.8595	14.9377	14.4736	14.5821	15.5523	14.8042	14.925	14.9314	15.1528	15.1789	15.0235	15.0035	14.6157	O75879	GATB	+	SIB_NT	1.54798	0.258963	0.0283151	0.0396601	0.258963	1.24846	Glutamyl-tRNA(Gln) amidotransferase subunit B, mitochondrial
12.0113	11.9225	12.1058	11.1636	12.9048	13.4417	11.48	12.055	11.9711	13.2652	13.5418	13.6003	13.3973	13.5949	13.4996	13.579	13.734	13.7641	O75911	DHRS3	+	SIB_NT	4.83368	1.43559	1.46662e-05	9.09091e-05	1.43559	4.29279	Short-chain dehydrogenase/reductase 3
18.4814	18.5331	18.5705	18.4474	18.5727	18.5798	18.5688	18.5524	18.5487	18.8791	19.1054	19.1151	18.9815	18.9994	18.9786	19.0452	19.0721	19.2354	O75915	ARL6IP5	+	SIB_NT	9.46631	0.506322	3.41735e-10	0.000282051	0.506322	3.68702	PRA1 family protein 3
14.1295	14.4202	14.3922	14.0447	14.3894	14.2831	14.3451	14.3807	14.2512	13.6192	13.9869	13.9484	13.5226	13.9978	14.1925	13.7128	13.9398	14.0439	O75925	PIAS1	+	SIB_NT	3.71807	-0.408004	0.000191394	0.00385586	-0.408004	-2.20805	E3 SUMO-protein ligase PIAS1
17.7239	17.6306	17.5912	17.7194	17.7436	17.636	17.7374	17.6427	17.6393	17.9209	17.9221	17.9461	18.0912	17.9428	17.9039	18.114	17.9777	17.9443	O75955	FLOT1	+	SIB_NT	7.23412	0.299875	5.83284e-08	0.00335484	0.299875	2.27752	Flotillin-1
15.8087	15.8234	15.8164	15.8717	15.8325	15.8979	15.821	15.8976	15.8272	15.2157	15.6051	15.646	15.4345	15.5555	15.1354	15.6705	15.5346	15.6361	O75962	TRIO	+	SIB_NT	4.17932	-0.351444	6.61728e-05	0.00448501	-0.351444	-2.11975	Triple functional domain protein
19.3943	19.3224	19.282	19.314	19.4116	19.3153	19.4019	19.354	19.2212	19.384	19.6215	19.4599	19.4999	19.499	19.3238	19.5694	19.6115	19.5814	O75964	ATP5L	+	SIB_NT	3.21957	0.170401	0.00060316	0.0432715	0.170401	1.21685	ATP synthase subunit g, mitochondrial
14.5546	14.2636	14.265	14.2984	14.4212	14.2824	14.4489	14.5093	14.4709	13.6337	14.0457	14.1678	13.9486	14.2748	14.0199	14.047	14.3083	14.4053	O75970	MPDZ	+	SIB_NT	2.48768	-0.295903	0.00325325	0.0155949	-0.295903	-1.5941	Multiple PDZ domain protein
15.5244	15.9402	15.748	15.7016	16.0077	15.7602	15.9005	15.737	15.6818	15.9227	16.2277	16.0675	16.0192	16.0814	15.9383	16.0847	16.2139	16.3163	O75976	CPD	+	SIB_NT	3.70513	0.318905	0.000197184	0.00711939	0.318905	1.91571	Carboxypeptidase D
17.204	16.8541	17.6302	17.0501	16.9751	17.4696	17.1189	16.8753	17.3237	16.4011	16.4436	16.8808	16.3621	16.4335	16.5819	16.3014	16.4137	16.0864	O76021	RSL1D1	+	SIB_NT	5.0826	-0.732942	8.26804e-06	0.00038835	-0.732942	-3.42616	Ribosomal L1 domain-containing protein 1
15.2364	15.2796	15.2427	15.0612	15.3062	15.2385	15.0342	15.4356	15.2841	15.3755	15.7365	15.561	15.5174	15.7522	15.9551	15.8133	15.7688	15.9907	O76024	WFS1	+	SIB_NT	4.84852	0.483552	1.41737e-05	0.00133333	0.483552	2.70556	Wolframin
16.045	15.8196	15.8879	15.8119	15.8586	15.8329	15.8476	15.8319	15.7599	16.3037	16.3434	16.2662	16.293	16.2811	16.005	16.3759	16.3327	16.2699	O76054	SEC14L2	+	SIB_NT	7.20372	0.419499	6.25569e-08	0.000965517	0.419499	2.90256	SEC14-like protein 2
17.5182	17.467	17.5002	17.7382	17.5763	17.6232	17.802	17.5891	17.6089	17.1125	17.0772	17.219	17.0652	17.1069	17.0231	17.3307	17.3232	17.2977	O94760	DDAH1	+	SIB_NT	6.20114	-0.429765	6.293e-07	0.00113187	-0.429765	-2.7862	N(G),N(G)-dimethylarginine dimethylaminohydrolase 1
19.0041	19.1408	18.9497	18.9681	19.0071	19.0637	19.0415	18.9464	19.0302	18.7129	18.5491	18.5511	18.6331	18.6064	18.8539	18.5318	18.6387	18.476	O94808	GFPT2	+	SIB_NT	7.13596	-0.399837	7.31206e-08	0.00110924	-0.399837	-2.79748	Glutamine--fructose-6-phosphate aminotransferase [isomerizing] 2
16.364	16.2947	16.3409	16.3238	16.4167	16.2757	16.3425	16.4702	16.3949	16.0742	16.1597	15.9906	16.0293	16.1128	15.9252	16.2613	16.3109	16.266	O94842	TOX4	+	SIB_NT	3.64664	-0.232607	0.000225611	0.017112	-0.232607	-1.55948	TOX high mobility group box family member 4
17.1238	16.8943	16.9737	16.9117	16.974	17.0313	17.0056	16.969	17.0266	16.7328	16.9647	16.8637	16.8338	16.7997	16.694	16.7362	16.8426	16.9456	O94851	MICAL2	+	SIB_NT	3.26128	-0.166299	0.000547927	0.0450901	-0.166299	-1.19939	Protein-methionine sulfoxide oxidase MICAL2
17.1371	16.7855	16.8959	17.0309	17.244	12.0657	17.1321	11.7538	17.0088	16.713	17.0282	17.0884	16.9594	16.95	16.8096	16.9419	17.1714	17.1456	O94864	SUPT7L	+	SIB_NT	0.766321	1.08373	0.171269	0.0381963	1.08373	1.2652	STAGA complex 65 subunit gamma
17.3286	17.471	17.4758	17.3362	17.4594	17.5198	17.4273	17.5449	17.5177	17.6115	17.7094	17.7267	17.678	17.6948	17.4667	17.7559	17.7887	17.7778	O94888	UBXN7	+	SIB_NT	4.4175	0.236506	3.82381e-05	0.0130644	0.236506	1.6647	UBX domain-containing protein 7
15.3619	15.0489	15.2973	15.2914	15.3338	15.3189	15.3092	15.3022	15.2264	14.3531	14.6885	14.2538	14.5795	14.7876	14.6535	14.653	14.7305	14.4062	O94901	SUN1	+	SIB_NT	7.71878	-0.709365	1.91081e-08	0.000170213	-0.709365	-4.19455	SUN domain-containing protein 1
17.1553	17.0346	17.0275	17.1849	17.1787	17.1008	17.2456	16.979	17.0726	17.3699	17.4195	17.3921	17.4562	17.4435	17.2357	17.483	17.4484	17.4369	O94905	ERLIN2	+	SIB_NT	6.16555	0.300704	6.83039e-07	0.00408104	0.300704	2.17588	Erlin-2
17.8588	18.1177	17.8544	18.0017	18.2397	18.1579	18.2314	18.1104	18.201	17.6187	18.2178	17.7465	17.2064	17.7978	17.1665	17.3753	18.0525	17.4952	O94906	PRPF6	+	SIB_NT	2.52456	-0.455132	0.00298838	0.00622379	-0.455132	-1.97725	Pre-mRNA-processing factor 6
15.1601	15.3972	15.4932	15.1161	15.3256	15.5751	15.2488	15.5142	15.5478	14.6624	15.1091	14.8175	14.8388	15.1696	14.8531	15.0447	15.054	15.2267	O94915	FRYL	+	SIB_NT	3.62082	-0.400255	0.00023943	0.00411348	-0.400255	-2.16227	Protein furry homolog-like
15.6896	15.592	15.568	15.5756	15.6307	15.5527	15.6824	15.4474	15.517	15.8801	16.0161	15.9927	16.0241	15.9501	15.7832	16.1458	16.0352	16.0551	O94919	ENDOD1	+	SIB_NT	7.10249	0.402978	7.89788e-08	0.00105382	0.402978	2.80801	Endonuclease domain-containing 1 protein
12.0214	11.8693	11.9811	13.6338	13.2003	12.3473	12.4865	12.963	12.7481	13.4533	13.5248	13.1439	13.5161	13.6272	13.2791	13.6831	13.606	13.8116	O94929	ABLIM3	+	SIB_NT	3.34457	0.932695	0.000452307	0.000848921	0.932695	2.98713	Actin-binding LIM protein 3
13.7108	14.0074	14.2199	13.8207	13.9176	13.8872	13.6461	13.9805	13.9589	13.9263	14.4026	14.3469	14.1165	14.351	14.3124	14.1475	14.2737	14.5254	O94952	FBXO21	+	SIB_NT	3.35621	0.361465	0.000440342	0.00606406	0.361465	1.98595	F-box only protein 21
17.9286	17.9124	17.921	17.8286	17.9218	17.9259	17.9815	17.9926	17.8766	18.0995	18.1915	18.1311	18.1955	18.1663	17.9585	18.253	18.2642	18.1857	O94979	SEC31A	+	SIB_NT	5.44069	0.23958	3.62502e-06	0.00997502	0.23958	1.77778	Protein transport protein Sec31A
14.8744	15.2562	15.1783	14.9073	15.0996	15.0457	14.7932	15.2206	15.1788	14.3706	14.8287	14.6026	14.4909	14.9158	14.6626	14.7215	15.0346	15.0172	O95059	RPP14	+	SIB_NT	2.44081	-0.323303	0.00362405	0.013266	-0.323303	-1.65832	Ribonuclease P protein subunit p14
16.1246	16.3332	16.3061	16.1831	16.2352	16.2446	16.2722	16.4034	16.2415	16.2845	16.6359	16.55	16.5791	16.7042	16.7173	16.5686	16.7119	16.7784	O95070	YIF1A	+	SIB_NT	4.99644	0.353997	1.00824e-05	0.00340385	0.353997	2.26975	Protein YIF1A
15.589	15.6787	15.7645	15.599	15.677	15.6133	15.6166	15.7617	15.663	15.2112	15.4822	15.4009	15.3231	15.5553	15.3269	15.3254	15.5752	15.5706	O95071	UBR5	+	SIB_NT	3.8361	-0.24356	0.000145847	0.0141108	-0.24356	-1.632	E3 ubiquitin-protein ligase UBR5
14.9278	14.9349	15.054	14.8687	14.7307	15.08	14.9226	15.1854	15.0461	15.2954	15.3216	15.5211	15.4586	15.0431	15.2022	15.5307	15.2594	15.4975	O95081	AGFG2	+	SIB_NT	4.10554	0.375493	7.8426e-05	0.004	0.375493	2.19018	Arf-GAP domain and FG repeat-containing protein 2
17.169	17.0757	17.2883	17.0921	17.1585	17.1124	17.176	17.2702	17.2238	16.7115	16.9547	16.9037	16.9019	16.967	16.8291	16.8836	17.0382	17.1459	O95104	SCAF4	+	SIB_NT	4.01027	-0.247803	9.76624e-05	0.0128139	-0.247803	-1.67257	Splicing factor, arginine/serine-rich 15
16.9038	16.9923	16.6693	16.7026	16.9728	16.9067	16.9913	16.7985	16.981	17.2005	17.0826	17.1882	17.1809	17.1556	17.0042	17.1356	17.2138	17.236	O95159	ZFPL1	+	SIB_NT	4.45991	0.275468	3.46811e-05	0.00837306	0.275468	1.85417	Zinc finger protein-like 1
17.6508	17.7106	17.577	17.5373	17.7316	17.6893	17.5872	17.6315	17.5897	17.0232	17.3752	17.2187	17.2341	17.3235	17.1945	17.2304	17.4251	17.3245	O95163	IKBKAP	+	SIB_NT	6.41554	-0.372866	3.84111e-07	0.00184017	-0.372866	-2.56593	Elongator complex protein 1
14.5433	14.612	14.8128	14.5004	14.5867	14.4209	13.7376	14.8153	14.5528	13.6376	14.5345	13.8359	13.8711	14.4318	14.0586	13.9609	14.3729	14.219	O95166	GABARAP	+	SIB_NT	1.86316	-0.406616	0.0137038	0.0136149	-0.406616	-1.64706	Gamma-aminobutyric acid receptor-associated protein
15.5517	15.9206	15.0509	15.6625	15.8382	15.8707	16.0342	16.1098	15.9481	16.2035	16.1302	16.1727	15.891	16.1289	15.8323	16.0872	16.2543	15.9987	O95169	NDUFB8	+	SIB_NT	1.68356	0.301378	0.0207222	0.0272585	0.301378	1.38596	NADH dehydrogenase [ubiquinone] 1 beta subcomplex subunit 8, mitochondrial
16.482	16.5014	16.2734	16.5801	16.5433	16.4027	16.6404	16.2677	16.2512	16.8125	16.7024	16.6042	16.7773	16.7297	16.6359	16.842	16.7726	16.7445	O95197	RTN3	+	SIB_NT	4.22498	0.297642	5.95694e-05	0.00709151	0.297642	1.91814	Reticulon-3
16.9581	17.0213	16.8242	16.9831	17.0184	16.9726	17.1631	16.9401	16.94	17.2774	17.3228	17.2226	17.2989	17.3254	17.255	17.2615	17.349	17.2845	O95202	LETM1	+	SIB_NT	7.19688	0.308475	6.35502e-08	0.00299324	0.308475	2.3232	LETM1 and EF-hand domain-containing protein 1, mitochondrial
14.3241	13.938	14.3408	13.8258	13.8818	13.7538	13.9795	13.668	13.6908	14.2802	14.4906	14.1567	14.7645	14.3193	14.3309	14.2923	14.4816	14.4638	O95208	EPN2	+	SIB_NT	3.49673	0.464163	0.000318615	0.00317745	0.464163	2.30121	Epsin-2
16.968	16.855	16.8776	17.0012	16.9473	17.0142	16.9013	16.8841	17.0106	16.6746	16.6815	16.6886	16.852	16.794	16.6688	16.7662	16.7984	16.7706	O95232	LUC7L3	+	SIB_NT	5.09345	-0.196056	8.0639e-06	0.0197592	-0.196056	-1.50339	Luc7-like protein 3
16.1263	15.9543	15.9728	15.9123	16.0355	15.8412	16.2979	16.3327	16.0299	16.3954	16.604	16.2956	16.577	16.613	16.5723	16.5091	16.6569	16.6665	O95249	GOSR1	+	SIB_NT	5.53072	0.487443	2.94634e-06	0.00101529	0.487443	2.87509	Golgi SNAP receptor complex member 1
16.3808	16.4188	16.326	16.4666	16.59	16.5995	16.6963	16.4594	16.5125	16.0718	16.2319	16.2177	15.9288	16.3514	15.9441	16.1236	16.4704	16.1431	O95292	VAPB	+	SIB_NT	3.57889	-0.32968	0.000263701	0.00687444	-0.32968	-1.93009	Vesicle-associated membrane protein-associated protein B/C
14.9516	15.1802	15.0703	15.1145	15.205	15.2038	15.1806	15.1945	15.2197	15.1834	15.3334	15.3551	15.2564	15.4533	15.2429	15.3434	15.4773	15.4756	O95295	SNAPIN	+	SIB_NT	3.30403	0.200068	0.000496557	0.0285953	0.200068	1.37036	SNARE-associated protein Snapin
18.4017	17.9096	17.7104	17.096	17.825	17.4995	17.1522	17.1671	17.4824	18.3219	18.6168	17.742	17.388	18.6391	17.5039	17.9256	17.9838	17.9384	O95302	FKBP9	+	SIB_NT	1.25052	0.423992	0.0561668	0.0272513	0.423992	1.38591	Peptidyl-prolyl cis-trans isomerase FKBP9
15.5478	15.4797	15.4115	15.3809	15.4531	15.5125	15.4701	15.4304	15.4546	15.2651	15.3521	15.2747	15.3499	15.2735	15.3703	15.3685	15.2494	15.2975	O95340	PAPSS2	+	SIB_NT	5.02857	-0.148834	9.36339e-06	0.0442497	-0.148834	-1.2063	Bifunctional 3'-phosphoadenosine 5'-phosphosulfate synthase 2
16.7963	16.9427	16.9522	16.8134	16.9776	16.9555	16.8733	16.9917	16.9481	17.3403	17.8342	17.6515	17.4129	17.4087	17.5198	17.5446	17.4463	17.7467	O95361	TRIM16	+	SIB_NT	7.77583	0.628254	1.67559e-08	0.000229508	0.628254	3.91089	Tripartite motif-containing protein 16
18.6807	18.6491	18.6954	18.6081	18.7475	18.6671	18.7176	18.758	18.665	18.7893	19.0259	18.9798	18.8199	18.9715	18.7839	18.8696	18.9964	19.17	O95372	LYPLA2	+	SIB_NT	4.22127	0.246415	6.00794e-05	0.012196	0.246415	1.6911	Acyl-protein thioesterase 2
16.1306	16.0599	15.7614	16.1048	16.1645	15.9588	16.2479	16.0564	15.9856	16.1124	16.3426	16.1962	16.3613	16.2223	16.0128	16.3386	16.4381	16.3251	O95425	SVIL	+	SIB_NT	2.2601	0.208836	0.0054942	0.0382407	0.208836	1.26479	Supervillin
14.6432	14.7557	14.7752	14.6398	14.952	14.7995	14.6485	15.0853	14.8237	13.8762	14.7272	14.5423	14.3073	14.5845	14.5185	14.4755	14.7786	14.7955	O95466	FMNL1	+	SIB_NT	1.71596	-0.279718	0.0192325	0.0304715	-0.279718	-1.34824	Formin-like protein 1
16.3531	15.7005	16.5698	16.2277	16.1489	16.3265	16.4594	15.8271	16.4347	15.8015	15.4047	16.1494	15.8277	15.3529	15.913	15.8933	15.8134	14.6239	O95478	NSA2	+	SIB_NT	2.29415	-0.585334	0.00507987	0.00484993	-0.585334	-2.08742	Ribosome biogenesis protein NSA2 homolog
15.3926	15.6086	15.3802	15.1308	15.3879	15.5541	15.5014	15.5126	15.1644	16.0155	16.3418	16.293	16.2231	16.3134	15.9366	16.2641	16.4368	16.2189	O95479	H6PD	+	SIB_NT	8.0325	0.823391	9.27908e-09	0.000121212	0.823391	4.67259	GDH/6PGL endoplasmic bifunctional protein
17.9511	17.8752	17.8139	17.8336	17.9811	17.9342	17.9495	17.902	17.8947	18.0753	18.2522	18.1816	18.1642	18.1843	17.9083	18.085	18.2567	18.2136	O95486	SEC24A	+	SIB_NT	4.65931	0.242874	2.19122e-05	0.0114218	0.242874	1.72146	Protein transport protein Sec24A
16.0452	16.0611	15.8531	16.0412	16.1082	16.0366	16.2361	15.9742	15.9346	16.1814	16.1859	16.1524	16.2399	16.2094	16.1176	16.321	16.2956	16.155	O95551	TDP2	+	SIB_NT	3.07606	0.174214	0.000839346	0.042722	0.174214	1.22249	Tyrosyl-DNA phosphodiesterase 2
15.4924	15.5181	15.6007	15.5068	15.6066	15.5198	15.4866	15.8612	15.609	15.5487	15.9521	15.7955	15.9077	16.1406	15.7452	15.985	16.0901	16.1118	O95563	MPC2	+	SIB_NT	3.44549	0.341711	0.000358519	0.00668027	0.341711	1.9435	Mitochondrial pyruvate carrier 2
16.7645	16.5915	16.4241	16.9012	16.8508	16.6864	16.7471	16.4142	16.3018	17.0342	16.925	16.9623	16.9476	16.7902	16.8659	17.1798	16.9122	16.6917	O95571	ETHE1	+	SIB_NT	2.49832	0.291936	0.00317451	0.0159525	0.291936	1.58494	Persulfide dioxygenase ETHE1, mitochondrial
16.5336	16.1476	16.4752	16.4274	16.4598	16.1189	16.3899	16.4412	16.3349	16.289	16.0405	16.0038	16.3461	16.1413	15.8863	16.3488	16.0478	16.0662	O95602	POLR1A	+	SIB_NT	2.33666	-0.239877	0.00460614	0.0271887	-0.239877	-1.38746	DNA-directed RNA polymerase I subunit RPA1
13.323	15.5233	15.4623	15.1567	15.3212	15.4899	15.2356	15.1087	14.9367	15.2933	15.4942	15.5405	15.4671	15.4477	15.2428	16.1515	15.6826	15.1458	O95613	PCNT	+	SIB_NT	1.00795	0.434221	0.0981854	0.0395261	0.434221	1.25042	Pericentrin
16.2267	16.2817	16.3142	16.1714	16.3939	16.2796	16.3702	16.4353	16.324	16.3338	16.7467	16.6563	16.5388	16.6129	16.3974	16.6622	16.6744	16.7112	O95630	STAMBP	+	SIB_NT	4.00822	0.281857	9.81243e-05	0.00900403	0.281857	1.82078	STAM-binding protein
14.0047	14.2765	14.1516	14.0609	14.2787	14.343	14.2221	14.1457	14.1035	14.7583	14.8716	14.9667	14.9005	14.9449	14.6809	14.7982	15.0892	15.0041	O95674	CDS2	+	SIB_NT	8.99203	0.714167	1.01851e-09	0.000109589	0.714167	4.55735	Phosphatidate cytidylyltransferase 2
18.1889	18.2823	18.2674	18.0559	18.2112	18.2948	18.2053	18.3159	18.2413	18.3255	18.4709	18.3813	18.3355	18.4857	18.2569	18.3747	18.5029	18.573	O95747	OXSR1	+	SIB_NT	3.23324	0.18259	0.000584464	0.0367977	0.18259	1.27912	Serine/threonine-protein kinase OSR1
18.6753	18.8954	18.9094	18.9618	19.0035	18.9221	19.1706	18.7285	18.9426	19.2902	19.1811	19.1408	19.4487	19.2244	18.9063	19.4543	19.2942	19.2265	O95757	HSPA4L	+	SIB_NT	3.41389	0.32857	0.000385579	0.00755651	0.32857	1.89399	Heat shock 70 kDa protein 4L
16.4392	16.107	16.0726	16.3767	16.4393	16.2042	16.4837	16.2075	16.2605	16.0199	15.7811	15.9344	16.0829	15.7514	15.8134	15.9994	15.807	15.7127	O95758	PTBP3	+	SIB_NT	4.79673	-0.409844	1.59688e-05	0.00249711	-0.409844	-2.44795	Polypyrimidine tract-binding protein 3
14.867	14.9099	14.042	15.1724	15.2134	14.6472	14.8763	14.3522	14.5271	15.4759	15.182	15.4974	15.0794	15.5054	15.974	14.9354	15.4748	15.6199	O95772	STARD3NL	+	SIB_NT	3.12719	0.681865	0.000746116	0.00180132	0.681865	2.58162	MLN64 N-terminal domain homolog
18.5096	18.6087	18.5528	18.4883	18.5716	18.5262	18.3747	18.5942	18.5014	18.6177	18.8493	18.5806	18.7088	18.8412	18.5639	18.8028	18.8099	18.8979	O95782	AP2A1	+	SIB_NT	3.41815	0.216072	0.000381813	0.0222234	0.216072	1.45728	AP-2 complex subunit alpha-1
15.5052	15.5306	15.4909	15.5112	15.7248	15.7372	15.7428	15.6491	15.5619	16.8209	16.7633	16.7486	16.6805	16.685	16.4109	16.7131	16.8134	16.7916	O95786	DDX58	+	SIB_NT	12.0856	1.10818	8.21139e-13	0	1.10818	7.15594	Probable ATP-dependent RNA helicase DDX58
15.876	16.0024	16.0522	15.8811	15.9585	16.1114	15.9371	16.0349	15.9999	15.5367	15.9781	15.9251	15.6152	15.89	15.5439	15.6594	15.9475	15.8219	O95801	TTC4	+	SIB_NT	2.34006	-0.215081	0.00457028	0.0345248	-0.215081	-1.3013	Tetratricopeptide repeat protein 4
17.229	17.2495	17.3014	17.1292	17.3057	17.3457	17.184	17.2419	17.2562	17.5399	17.6425	17.7869	17.4492	17.4801	17.5244	17.5839	17.5576	17.5204	O95861	BPNT1	+	SIB_NT	6.18844	0.315799	6.47985e-07	0.00350158	0.315799	2.25647	3'(2'),5'-bisphosphate nucleotidase 1
17.1569	17.3191	17.1262	17.2389	17.2901	17.3907	17.362	17.3023	17.3132	17.6085	17.4708	17.5056	17.4963	17.4927	17.3843	17.5671	17.6063	17.5613	O95865	DDAH2	+	SIB_NT	5.06094	0.243724	8.69075e-06	0.0101454	0.243724	1.76555	N(G),N(G)-dimethylarginine dimethylaminohydrolase 2
16.7063	16.8584	16.6234	16.5352	16.8401	16.7236	16.7318	16.7723	16.6959	16.8071	17.1857	16.9938	16.9736	17.0986	16.9028	17.026	17.1881	17.1469	O95870	ABHD16A	+	SIB_NT	4.50071	0.315053	3.15712e-05	0.00550746	0.315053	2.03164	Protein ABHD16A
14.3847	14.1208	14.2428	13.8705	14.2348	14.0866	13.8424	14.1592	14.1192	13.3982	13.9506	13.8008	13.4401	13.8938	13.9814	14.0298	13.8303	13.9074	O95905	ECD	+	SIB_NT	2.32728	-0.314291	0.0047067	0.0151465	-0.314291	-1.60517	Protein ecdysoneless homolog
14.5656	14.5598	14.7202	14.4539	14.6181	14.1965	14.7525	15.2167	14.5973	14.6163	13.7617	14.1811	14.1497	14.5631	14.2913	14.1277	14.2695	14.2564	O95926	SYF2	+	SIB_NT	2.17608	-0.38486	0.00666682	0.0114286	-0.38486	-1.72158	Pre-mRNA-splicing factor SYF2
15.2404	15.7468	15.5386	15.5844	15.7108	15.6935	15.8063	15.739	15.7046	15.7034	15.8973	15.8938	15.7381	15.8978	15.8688	15.9463	15.9854	15.9973	O95999	BCL10	+	SIB_NT	2.64942	0.240407	0.00224172	0.0228274	0.240407	1.44659	B-cell lymphoma/leukemia 10
17.3168	17.3028	17.2027	17.2648	17.323	17.2537	17.2985	17.3542	17.2633	17.4374	17.596	17.365	17.4872	17.6222	17.2274	17.4732	17.6214	17.5853	O96000	NDUFB10	+	SIB_NT	3.29436	0.203919	0.000507738	0.0271794	0.203919	1.38723	NADH dehydrogenase [ubiquinone] 1 beta subcomplex subunit 10
15.1437	15.5034	15.3289	14.9858	15.4022	15.2027	15.0258	15.3579	15.022	15.5761	15.8442	15.7529	15.5523	15.912	15.7103	15.6607	15.7724	15.6597	O96011	PEX11B	+	SIB_NT	5.29893	0.496457	5.02426e-06	0.00100599	0.496457	2.85312	Peroxisomal membrane protein 11B
17.8946	17.9933	17.7912	17.8801	17.983	17.955	17.9801	17.8552	17.8615	18.0793	18.26	18.1597	18.1342	18.1891	18.0354	18.1841	18.2518	18.2178	P00367	GLUD1	+	SIB_NT	5.88867	0.257508	1.2922e-06	0.00710965	0.257508	1.91618	Glutamate dehydrogenase 1, mitochondrial
17.481	17.4363	17.4523	17.4263	17.5864	17.5657	17.5936	17.5037	17.5793	16.7525	17.1378	17.0013	16.9025	17.072	16.6265	16.8899	17.1993	16.9625	P00374	DHFR	+	SIB_NT	6.74755	-0.56448	1.78833e-07	0.000390244	-0.56448	-3.42624	Dihydrofolate reductase
17.6635	17.8527	17.8206	17.761	17.8497	17.8572	17.8586	18.0188	17.8305	18.0273	18.2921	18.2405	18.1047	18.3029	17.8477	18.1937	18.3693	18.3532	P00387	CYB5R3	+	SIB_NT	4.30364	0.357644	4.97002e-05	0.00410826	0.357644	2.16518	NADH-cytochrome b5 reductase 3
19.7754	19.8503	19.7595	19.7496	19.8503	19.7836	19.9191	19.8332	19.7236	19.8233	20.0728	20.0216	20.0237	20.009	19.8505	20.0393	20.1439	20.0799	P00403	MT-CO2	+	SIB_NT	3.85574	0.202147	0.0001394	0.0235326	0.202147	1.43689	Cytochrome c oxidase subunit 2
19.5734	19.649	19.7217	19.6544	19.7027	19.6772	19.7476	19.7727	19.7198	19.0422	19.2217	19.1928	19.1527	19.2031	18.8836	19.2637	19.2611	19.2281	P00491	PNP	+	SIB_NT	8.44645	-0.529962	3.57729e-09	0.000317073	-0.529962	-3.63265	Purine nucleoside phosphorylase
15.1765	15.1582	15.5478	15.2158	15.0718	15.629	15.1954	15.4104	15.5449	14.5855	15.449	14.9921	14.0689	15.4642	15.083	15.404	15.1858	14.1729	P00749	PLAU	+	SIB_NT	1.24689	-0.393823	0.0566383	0.0303205	-0.393823	-1.35015	Urokinase-type plasminogen activator
12.6034	11.8273	12.2588	11.6232	12.362	12.2632	12.9756	12.0563	12.4924	13.822	13.1458	13.4381	13.7424	13.2011	13.588	13.4777	13.3266	13.7367	P00750	PLAT	+	SIB_NT	6.06832	1.22402	8.54444e-07	0.000126984	1.22402	4.74022	Tissue-type plasminogen activator
17.8879	18.2514	17.7754	17.6704	18.1385	18.0817	17.9949	18.0473	17.8944	17.2403	17.4854	17.2838	17.3941	17.5995	17.4041	17.2454	17.7143	17.0924	P00966	ASS1	+	SIB_NT	5.22066	-0.586946	6.01645e-06	0.000629921	-0.586946	-3.1085	Argininosuccinate synthase
11.7644	12.1295	12.1627	11.9309	12.0664	12.9614	11.5301	11.7962	12.8156	14.0064	14.4301	14.4152	14.1603	14.2873	14.2269	14.2637	14.4832	14.9154	P01033	TIMP1	+	SIB_NT	8.86681	2.22572	1.3589e-09	0	2.22572	7.94175	Metalloproteinase inhibitor 1
15.1474	15.604	15.0734	15.4449	15.6435	15.1586	15.3151	15.5525	15.4121	16.396	15.6544	15.7469	16.2416	15.8406	16.6331	15.9639	15.747	15.2504	P01344	IGF2	+	SIB_NT	2.64116	0.569158	0.00228476	0.00384242	0.569158	2.21385	Insulin-like growth factor II
15.2246	15.3191	15.3906	15.3012	15.5169	15.6673	15.0605	15.3194	15.7102	15.4417	15.7892	15.8875	15.4994	15.7272	15.7433	15.5453	15.6975	15.7772	P01889	HLA-B	+	SIB_NT	2.41058	0.288713	0.00388526	0.0172556	0.288713	1.55533	HLA class I histocompatibility antigen, B-7 alpha chain
19.6216	19.622	19.7174	19.6462	19.6797	19.8048	19.7323	19.7303	19.7702	19.8906	20.0013	20.0083	19.8425	20.0156	19.9376	20.0114	20.0454	20.1876	P01892	HLA-A	+	SIB_NT	5.80961	0.290636	1.55023e-06	0.00488889	0.290636	2.08529	HLA class I histocompatibility antigen, A-2 alpha chain
19.6695	19.6857	19.6726	19.688	19.72	19.8976	19.8518	19.5585	19.9461	19.3882	19.4009	19.5344	19.4294	19.3259	19.3314	19.3424	19.4621	19.5284	P02452	COL1A1	+	SIB_NT	5.18924	-0.327394	6.46786e-06	0.00404665	-0.327394	-2.18489	Collagen alpha-1(I) chain
16.5187	16.2824	16.316	12.5184	16.3411	16.4076	15.997	15.9433	11.3057	14.913	13.4249	13.4329	13.5604	13.6126	14.7479	15.2167	13.7441	13.3801	P02461	COL3A1	+	SIB_NT	1.08651	-1.28865	0.0819387	0.0145437	-1.28865	-1.62249	Collagen alpha-1(III) chain
21.0863	20.9301	20.7955	21.0458	21.0901	21.0356	21.195	20.9287	21.0455	21.5375	21.2814	21.3453	21.5448	21.2101	21.1566	21.5301	21.424	21.3719	P02545	LMNA	+	SIB_NT	4.60717	0.36103	2.47077e-05	0.00363804	0.36103	2.23227	Prelamin-A/C
20.1726	20.2174	20.2939	20.1982	20.2611	20.2308	20.2703	20.3433	20.2561	20.2821	20.5667	20.4502	20.3725	20.4875	20.17	20.4118	20.5371	20.517	P02786	TFRC	+	SIB_NT	2.72244	0.172353	0.0018948	0.0482212	0.172353	1.177	Transferrin receptor protein 1
16.9281	17.125	17.1005	17.0632	17.1214	17.0842	17.1835	17.1837	17.1055	17.2884	17.2658	17.3014	17.3221	17.3356	17.1584	17.4606	17.4434	17.2587	P04040	CAT	+	SIB_NT	4.21392	0.215465	6.11049e-05	0.018012	0.215465	1.53865	Catalase
15.5972	15.9107	16.0195	15.7832	15.9862	15.8677	15.7893	15.9532	15.8597	16.0159	16.2477	16.0664	15.8706	16.2642	15.9498	15.971	16.1578	16.3211	P04062	GBA	+	SIB_NT	2.45912	0.233073	0.00347439	0.0272031	0.233073	1.38687	Glucosylceramidase
15.4658	15.4827	15.3319	15.5622	15.5572	15.3197	15.5238	15.4271	15.309	16.075	16.2976	16.1848	16.2244	16.3483	16.0879	16.1645	16.3476	16.2896	P04066	FUCA1	+	SIB_NT	10.6202	0.782246	2.39754e-11	9.30233e-05	0.782246	5.27518	Tissue alpha-L-fucosidase
17.609	16.7229	16.6551	17.2461	16.6709	16.677	17.0332	16.8818	16.8152	18.2436	16.8744	16.9753	18.0143	16.7283	17.0341	17.8555	16.6883	17.3535	P04114	APOB	+	SIB_NT	0.976812	0.384	0.105484	0.0470978	0.384	1.18594	Apolipoprotein B-100
15.4516	15.5164	15.5379	15.3827	15.6455	15.5363	15.4742	15.558	15.4972	14.8864	15.5152	15.4431	15.2313	15.404	15.1175	15.2881	15.4522	15.2923	P04150	NR3C1	+	SIB_NT	2.18686	-0.218874	0.0065034	0.0358603	-0.218874	-1.28751	Glucocorticoid receptor
18.9932	18.697	18.9104	18.967	18.7855	18.8708	18.9399	18.8736	18.9199	18.7062	18.6075	18.4357	18.8122	18.6515	18.3984	18.8755	18.6568	18.4612	P04216	THY1	+	SIB_NT	3.09902	-0.261356	0.000796124	0.0154034	-0.261356	-1.59968	Thy-1 membrane glycoprotein
18.0387	18.2787	18.3176	18.207	18.1837	18.3251	18.2013	18.1816	18.3316	18.4906	18.4831	18.5003	18.2806	18.4404	18.4871	18.3477	18.4166	18.6323	P04632	CAPNS1	+	SIB_NT	3.7674	0.223718	0.000170846	0.018258	0.223718	1.5328	Calpain small subunit 1
18.1927	18.2159	18.252	18.1703	18.2975	18.1487	18.1356	18.3947	18.1588	18.2865	18.5677	18.4052	18.4774	18.4623	18.1597	18.51	18.5714	18.6566	P04637	TP53	+	SIB_NT	3.03752	0.236724	0.000917223	0.0201229	0.236724	1.49483	Cellular tumor antigen p53
21.0041	20.9767	21.1068	21.0235	21.0484	21.0974	21.1292	21.0784	21.1252	21.1282	21.3924	21.3756	21.2347	21.3223	21.0463	21.2869	21.3347	21.579	P04792	HSPB1	+	SIB_NT	3.23872	0.234486	0.000577142	0.0192652	0.234486	1.51458	Heat shock protein beta-1
16.0327	16.1967	16.0742	16.0049	16.0033	16.2576	16.1999	16.4145	15.5419	14.748	15.645	14.7323	14.9605	15.4507	14.2962	15.2776	15.4103	14.7419	P04818	TYMS	+	SIB_NT	4.94502	-1.05147	1.13496e-05	0.000231405	-1.05147	-3.92452	Thymidylate synthase
20.0382	19.9972	19.9729	20.0071	20.0115	19.9807	20.0162	20.0713	19.9848	20.2124	20.3819	20.1998	20.2271	20.246	19.9634	20.2744	20.3009	20.2972	P04843	RPN1	+	SIB_NT	4.42792	0.224799	3.73317e-05	0.0150831	0.224799	1.60684	Dolichyl-diphosphooligosaccharide--protein glycosyltransferase subunit 1
18.9831	18.8898	18.8695	18.7898	18.9515	18.8451	18.8833	18.9143	18.7728	18.9765	19.1744	19.0931	19.162	19.1743	18.9423	19.1683	19.1918	19.2052	P04844	RPN2	+	SIB_NT	4.84085	0.243209	1.44262e-05	0.0108349	0.243209	1.74148	Dolichyl-diphosphooligosaccharide--protein glycosyltransferase subunit 2
19.7594	19.6851	19.6587	19.6481	19.8217	19.7989	19.8063	19.6806	19.7023	19.7229	19.9774	19.9978	19.8551	19.8747	19.8478	19.8978	19.9746	20.0079	P04899	GNAI2	+	SIB_NT	3.54569	0.177213	0.000284652	0.0366204	0.177213	1.28072	Guanine nucleotide-binding protein G(i) subunit alpha-2
18.2374	18.3575	18.3666	18.2163	18.3988	18.3504	18.2679	18.4067	18.3567	18.3456	18.7585	18.6624	18.5551	18.6891	18.553	18.571	18.7032	18.6456	P05026	ATP1B1	+	SIB_NT	4.72545	0.280581	1.88172e-05	0.00726477	0.280581	1.91094	Sodium/potassium-transporting ATPase subunit beta-1
17.3208	17.6308	17.6644	17.4567	17.5884	17.7251	17.6614	17.7606	17.704	17.98	18.0558	18.12	17.7781	17.977	17.8081	17.9887	18.0789	18.1696	P05091	ALDH2	+	SIB_NT	4.69148	0.382673	2.03477e-05	0.00297959	0.382673	2.32895	Aldehyde dehydrogenase, mitochondrial
13.4744	13.4415	12.7199	13.7914	13.3902	13.108	14.2185	12.9614	12.969	14.6858	13.9548	13.9578	14.3494	14.1327	14.444	14.473	14.0994	13.8555	P05106	ITGB3	+	SIB_NT	3.73103	0.875325	0.000185767	0.000632411	0.875325	3.11134	Integrin beta-3
14.0334	13.669	13.9978	13.229	13.8086	13.3393	14.4448	13.5251	15.3347	14.7927	13.9518	14.7981	16.2507	13.3059	14.2434	16.1034	14.025	14.4093	P05109	S100A8	+	SIB_NT	1.08181	0.722074	0.0828301	0.021286	0.722074	1.47286	Protein S100-A8
18.7622	18.6047	19.1048	18.6544	18.8662	18.6976	18.6665	19.1079	19.2301	19.3117	19.1868	19.4564	19.5057	19.3345	19.4235	19.1906	19.3001	19.7554	P05121	SERPINE1	+	SIB_NT	4.24332	0.530027	5.71053e-05	0.00137561	0.530027	2.67882	Plasminogen activator inhibitor 1
17.2306	17.3804	17.0216	17.3122	17.2693	17.3214	17.4757	17.1609	17.1193	18.2081	17.8647	17.9004	18.1145	17.9797	18.0852	18.1389	18.0646	17.7717	P05161	ISG15	+	SIB_NT	8.35523	0.759609	4.4134e-09	0.000108108	0.759609	4.55558	Ubiquitin-like protein ISG15
14.1668	14.3403	13.6382	14.1302	14.3482	13.9086	14.6222	14.4984	13.5065	14.7043	14.9602	14.1861	14.7905	14.9248	14.0813	14.8799	14.9605	15.0539	P05166	PCCB	+	SIB_NT	2.49713	0.59801	0.00318328	0.00394706	0.59801	2.19429	Propionyl-CoA carboxylase beta chain, mitochondrial
19.7949	19.9178	19.9752	20.0485	20.0095	20.0394	20.1197	20.1027	20.0058	19.4788	19.6269	19.5205	19.3722	19.6141	19.3654	19.5822	19.6711	19.6593	P05362	ICAM1	+	SIB_NT	6.92255	-0.458122	1.19523e-07	0.000708487	-0.458122	-3.03395	Intercellular adhesion molecule 1
20.3789	21.1967	21.4875	20.7679	21.1362	21.2155	20.7362	21.5761	21.3329	20.0961	21.0741	20.935	19.9302	21.1387	20.747	20.3227	21.1266	21.0975	P05386	RPLP1	+	SIB_NT	1.05467	-0.373342	0.0881719	0.0426935	-0.373342	-1.22168	60S acidic ribosomal protein P1
21.4933	21.5289	21.5955	21.4446	21.554	21.5934	21.4998	21.5525	21.5313	21.2109	21.4598	21.3048	21.2504	21.3959	21.1431	21.2744	21.4355	21.402	P05388	RPLP0	+	SIB_NT	4.175	-0.212919	6.6835e-05	0.0188221	-0.212919	-1.52195	60S acidic ribosomal protein P0
19.9184	19.9445	19.9359	19.743	19.7929	20.0367	19.9443	19.6775	19.8797	20.2132	20.0908	20.2658	20.2679	20.245	20.1656	20.1865	20.2454	20.0871	P05783	KRT18	+	SIB_NT	5.67397	0.321606	2.11849e-06	0.00372519	0.321606	2.22299	Keratin, type I cytoskeletal 18
10.751	11.9354	10.4342	11.7464	11.8006	10.8159	11.8629	12.245	12.0846	11.7227	12.5759	12.1025	12.2643	12.4676	11.9772	11.527	12.5991	12.7142	P06213	INSR	+	SIB_NT	1.77552	0.697171	0.0167678	0.00688539	0.697171	1.93066	Insulin receptor
14.7593	14.7043	14.628	14.506	14.7707	14.7219	14.6427	14.7899	14.6299	14.8625	15.2853	15.2458	15.0305	15.2426	14.8766	15.1677	15.287	15.417	P06280	GLA	+	SIB_NT	5.26587	0.473587	5.42166e-06	0.00114905	0.473587	2.76879	Alpha-galactosidase A
17.7394	17.7344	17.778	17.7757	17.8688	17.7312	17.8391	17.8597	17.742	18.3358	18.5146	18.3934	18.4076	18.4161	18.1423	18.5441	18.4761	18.5547	P06396	GSN	+	SIB_NT	9.50866	0.635162	3.09984e-10	9.41176e-05	0.635162	4.3351	Gelsolin
15.7737	15.9262	15.6333	15.7349	15.7247	15.667	15.4782	15.7858	15.7221	15.7941	15.3738	15.387	15.5855	15.5259	15.1211	15.7753	15.4189	15.1557	P06400	RB1	+	SIB_NT	1.96229	-0.256524	0.0109071	0.0298109	-0.256524	-1.35653	Retinoblastoma-associated protein
21.2882	21.4233	21.4455	21.2745	21.4739	21.4175	21.4127	21.3906	21.3596	21.4519	21.673	21.5662	21.5168	21.5346	21.3405	21.558	21.6466	21.717	P06576	ATP5B	+	SIB_NT	2.77602	0.16876	0.00167487	0.04964	0.16876	1.16578	ATP synthase subunit beta, mitochondrial
13.7924	13.5839	12.9796	12.7231	13.7311	12.7026	14.016	13.9078	13.1197	14.2899	13.3426	13.9618	15.1022	13.6622	13.2563	15.1959	13.4409	13.5285	P06702	S100A9	+	SIB_NT	1.14776	0.580466	0.0711603	0.0226196	0.580466	1.44999	Protein S100-A9
24.2087	24.199	24.2683	24.102	24.1864	24.1438	24.0529	24.3157	24.188	23.8839	24.08	23.9118	23.9873	24.0963	23.7573	24.0094	24.0666	24.0565	P06733	ENO1	+	SIB_NT	3.34116	-0.201736	0.000455869	0.0275939	-0.201736	-1.38227	Alpha-enolase
14.5792	14.0828	14.6497	14.495	14.663	14.4793	14.5549	14.825	14.7617	14.6834	14.8393	15.2409	14.9419	14.6843	14.3154	14.9156	14.8426	14.8461	P06746	POLB	+	SIB_NT	1.41309	0.24654	0.0386283	0.0482109	0.24654	1.17728	DNA polymerase beta
21.3712	21.1855	21.4464	21.3846	21.3863	21.2736	21.4144	21.3376	21.3332	21.0494	21.1803	21.0954	20.9836	21.0288	21.0574	21.0189	21.0885	21.0868	P06748	NPM1	+	SIB_NT	6.76215	-0.28263	1.72921e-07	0.00432642	-0.28263	-2.13565	Nucleophosmin
17.7263	17.9145	17.9251	17.6658	17.8656	18.0207	17.8136	17.8468	17.8253	17.9982	18.3145	18.3033	18.1454	18.2877	18.0476	18.1698	18.2963	18.3256	P06865	HEXA	+	SIB_NT	5.2929	0.364971	5.09451e-06	0.00288652	0.364971	2.36277	Beta-hexosaminidase subunit alpha
16.8385	17.1797	16.7555	16.8318	17.0577	17.1539	17.084	16.9587	17.1064	17.498	17.4924	17.6104	17.5052	17.5595	17.4572	17.6181	17.7357	17.6736	P07099	EPHX1	+	SIB_NT	7.26422	0.575994	5.44231e-08	0.000342857	0.575994	3.58829	Epoxide hydrolase 1
21.7759	22.0295	21.9383	21.789	21.9689	22.0309	21.7972	21.9608	21.9501	21.4821	21.6757	21.622	21.4397	21.7001	21.5414	21.524	21.6727	21.8231	P07195	LDHB	+	SIB_NT	4.56079	-0.306641	2.74924e-05	0.0058063	-0.306641	-2.00502	L-lactate dehydrogenase B chain
14.4242	14.7892	14.8368	14.3033	14.6114	14.7866	14.1796	14.7046	14.7005	15.5785	16.032	16.0492	15.6917	15.9061	15.9071	15.7421	16.0242	16.0304	P07196	NEFL	+	SIB_NT	9.31295	1.29168	4.86462e-10	0	1.29168	6.53928	Neurofilament light polypeptide
19.471	19.543	19.5032	19.7141	19.6265	19.5174	19.7777	19.6153	19.4949	19.9429	19.8562	19.8041	19.7358	19.8344	19.398	20.0143	19.842	19.911	P07339	CTSD	+	SIB_NT	2.40101	0.23062	0.00397183	0.0287899	0.23062	1.36776	Cathepsin D
23.0535	23.0794	23.0858	23.0411	23.1418	23.161	23.1137	23.111	23.1495	22.5068	22.7547	22.5724	22.532	22.7155	22.3895	22.573	22.8004	22.6606	P07355	ANXA2	+	SIB_NT	7.95661	-0.492453	1.10507e-08	0.000377358	-0.492453	-3.3695	Annexin A2
17.4354	17.3972	17.3485	17.3276	17.516	17.4693	17.5496	17.2485	17.3743	17.706	17.7021	17.7434	17.8883	17.7591	17.689	17.7745	17.8205	17.8132	P07384	CAPN1	+	SIB_NT	7.1242	0.358866	7.51284e-08	0.00176	0.358866	2.58912	Calpain-1 catalytic subunit
16.5799	16.7962	16.7606	16.8574	16.67	16.8546	16.6873	16.9822	16.9231	17.2291	17.3749	17.2687	17.2085	17.2798	17.0257	17.3112	17.1818	17.4895	P07711	CTSL	+	SIB_NT	6.09325	0.473101	8.06765e-07	0.000924092	0.473101	2.94069	Cathepsin L1
23.2166	23.2787	23.3182	23.3532	23.4175	23.3895	23.2758	23.4035	23.411	23.1932	23.1896	23.2142	22.4335	23.1749	23.012	23.0709	23.2607	23.3583	P07737	PFN1	+	SIB_NT	1.69433	-0.23963	0.020215	0.0403858	-0.23963	-1.24196	Profilin-1
16.6792	16.6601	16.6083	16.7205	16.6495	16.7975	16.8051	16.493	16.6935	17.1624	17.0001	17.1788	17.0175	16.9404	17.1045	17.1491	16.966	16.9436	P07738	BPGM	+	SIB_NT	6.3999	0.372842	3.98201e-07	0.00187069	0.372842	2.56362	Bisphosphoglycerate mutase
17.858	17.7717	17.5382	17.8295	17.8285	17.7187	18.005	17.6575	17.6413	18.0513	17.9208	17.9162	18.0726	17.8689	17.8513	17.946	17.966	17.8674	P07858	CTSB	+	SIB_NT	2.4	0.179128	0.00398103	0.0493002	0.179128	1.16841	Cathepsin B
17.1402	17.2742	17.2424	17.236	17.2593	17.3435	17.4324	17.1972	17.3834	17.6805	17.5645	17.7024	17.6109	17.5984	17.5916	17.6473	17.659	17.699	P07942	LAMB1	+	SIB_NT	7.74073	0.360558	1.81666e-08	0.00137198	0.360558	2.67072	Laminin subunit beta-1
17.6595	17.3049	17.3293	17.5125	17.4313	17.2521	17.5713	17.4854	17.286	17.9314	17.6659	17.6695	17.956	17.5254	17.4504	17.9319	17.5293	17.6901	P07996	THBS1	+	SIB_NT	2.53794	0.279754	0.00289772	0.0171877	0.279754	1.55689	Thrombospondin-1
18.9161	19.0332	19.0986	19.0382	19.0532	19.0967	19.1109	19.1481	19.0924	19.4866	19.3863	19.49	19.3389	19.3766	19.3915	19.4862	19.5221	19.6516	P08195	SLC3A2	+	SIB_NT	7.5887	0.393585	2.57809e-08	0.00102326	0.393585	2.82789	4F2 cell-surface antigen heavy chain
18.387	18.3416	18.1992	18.2767	18.3684	18.1855	18.4482	17.3343	18.1702	18.354	18.4535	18.591	18.4804	18.3582	18.2953	18.4631	18.5704	18.5761	P08237	PFKM	+	SIB_NT	1.45332	0.270102	0.0352114	0.0403417	0.270102	1.24236	ATP-dependent 6-phosphofructokinase, muscle type
18.2909	18.2514	18.2063	18.2279	18.2719	18.2409	18.2526	18.2251	18.1596	17.7452	17.7844	17.7556	17.7575	17.8025	17.6393	17.826	17.7994	17.851	P08240	SRPRA	+	SIB_NT	11.772	-0.46284	1.69049e-12	0.000291391	-0.46284	-3.73218	Signal recognition particle receptor subunit alpha
15.0562	15.2392	15.2104	15.3046	15.048	15.27	15.2197	15.233	15.1907	15.416	15.5211	15.4001	15.315	15.4305	15.3584	15.4476	15.5595	15.3664	P08397	HMBS	+	SIB_NT	4.54461	0.22699	2.85358e-05	0.0142527	0.22699	1.62929	Porphobilinogen deaminase
18.7526	18.7994	18.5668	18.6665	18.7599	18.7726	18.8418	18.6189	18.6131	18.8456	18.8113	18.888	18.9826	18.8761	18.882	18.918	18.9355	18.8811	P08559	PDHA1	+	SIB_NT	3.90033	0.18096	0.000125797	0.032039	0.18096	1.33009	Pyruvate dehydrogenase E1 component subunit alpha, somatic form, mitochondrial
15.1485	15.3271	14.9468	15.3234	15.1981	15.221	15.4303	15.0914	15.3762	15.8048	15.3932	15.4689	15.8437	15.4581	15.6019	15.6745	15.5861	15.5064	P08572	COL4A2	+	SIB_NT	3.87764	0.363883	0.000132544	0.00464603	0.363883	2.10497	Collagen alpha-2(IV) chain
17.4736	18.1057	18.3675	17.6961	17.5526	18.0717	17.7354	17.6516	18.7182	16.9387	17.7505	17.1512	16.9687	17.5808	17.3799	16.8947	17.6838	17.1383	P08574	CYC1	+	SIB_NT	2.69803	-0.654002	0.00200435	0.0029258	-0.654002	-2.35701	Cytochrome c1, heme protein, mitochondrial
17.7258	17.9273	17.6952	17.874	17.8834	17.9694	18.0592	17.8131	17.4629	18.5503	18.4616	18.8111	18.4895	18.5257	18.8148	18.6292	18.6099	18.7997	P08648	ITGA5	+	SIB_NT	7.9761	0.809053	1.05659e-08	0.000114286	0.809053	4.60789	Integrin alpha-5
19.7517	19.4667	19.4158	19.8189	19.6801	19.4851	19.7573	19.6551	19.4792	19.2815	19.1768	18.9555	19.261	19.0667	18.7237	19.2188	19.1173	19.1254	P08708	RPS17	+	SIB_NT	5.22633	-0.509221	5.93838e-06	0.00100613	-0.509221	-2.87739	40S ribosomal protein S17
21.1967	21.3357	21.4172	21.1552	21.2827	21.3941	21.2114	21.3851	21.445	21.3939	21.6004	21.6432	21.4673	21.5838	21.368	21.486	21.5995	21.7854	P08758	ANXA5	+	SIB_NT	3.12054	0.233807	0.000757628	0.0201288	0.233807	1.49516	Annexin A5
15.8406	15.8793	15.8116	15.7892	15.9383	15.8044	15.8202	15.8973	15.757	15.9804	16.291	16.1002	16.1773	16.2301	15.7564	16.2635	16.3073	16.2936	P09110	ACAA1	+	SIB_NT	3.83604	0.317989	0.000145868	0.00682751	0.317989	1.93555	3-ketoacyl-CoA thiolase, peroxisomal
20.5885	20.3806	20.4061	20.5082	20.4006	20.3363	20.3708	20.3465	20.297	20.1487	20.3072	20.0026	20.1598	20.2121	19.9023	20.1981	20.17	19.998	P09429	HMGB1	+	SIB_NT	4.22445	-0.28176	5.96419e-05	0.00842606	-0.28176	-1.85083	High mobility group protein B1
15.234	15.6317	15.5043	14.3421	15.5969	15.65	14.9932	15.4828	15.411	15.2204	16.2204	15.9179	15.5368	16.0895	15.8196	15.1253	16.1075	15.9756	P09455	RBP1	+	SIB_NT	1.53923	0.462999	0.0288912	0.0160945	0.462999	1.58087	Retinol-binding protein 1
15.7999	15.8501	15.5943	15.7757	15.9085	15.743	15.9142	15.7117	15.6913	17.0995	17.0262	17.1735	17.1728	16.9983	17.0382	17.193	16.9945	16.9757	P09471	GNAO1	+	SIB_NT	14.4498	1.29809	3.54973e-15	0	1.29809	8.93273	Guanine nucleotide-binding protein G(o) subunit alpha
17.4272	17.3219	17.4126	17.4943	17.4717	17.5598	17.5319	17.437	17.5566	17.8633	17.6774	17.8027	17.7512	17.5164	17.5703	17.7833	17.6105	17.7166	P09486	SPARC	+	SIB_NT	3.87477	0.23095	0.000133424	0.0161822	0.23095	1.57884	SPARC
15.714	16.2636	16.0542	16.1974	16.19	16.3436	16.3252	16.0625	16.2515	16.6226	16.4319	16.613	16.2193	16.4814	16.6669	16.5383	16.5658	16.4968	P09497	CLTB	+	SIB_NT	3.50283	0.35934	0.000314176	0.00574296	0.35934	2.01177	Clathrin light chain B
17.147	17.0935	17.1612	17.0414	17.1263	17.058	16.9359	17.1045	17.071	17.5762	17.5198	17.6189	17.5109	17.3623	17.5096	17.5673	17.4461	17.4413	P09525	ANXA4	+	SIB_NT	8.79018	0.423743	1.62114e-09	0.000634146	0.423743	3.14497	Annexin A4
16.8889	16.7433	16.662	16.7509	16.8077	16.6757	16.8002	16.746	16.6161	16.9274	17.0317	16.8697	17.026	16.9401	16.7944	16.9779	16.9919	16.9268	P09543	CNP	+	SIB_NT	4.13549	0.199464	7.32005e-05	0.0227056	0.199464	1.44852	2',3'-cyclic-nucleotide 3'-phosphodiesterase
15.6725	15.541	15.8864	15.7407	15.6323	15.874	15.8444	15.7802	15.9779	18.0192	17.8698	18.5367	18.1167	17.7473	18.1423	18.1417	17.9584	18.4265	P09601	HMOX1	+	SIB_NT	13.3558	2.33436	4.40803e-14	0	2.33436	11.9271	Heme oxygenase 1
19.8434	19.7391	19.7379	19.8217	19.8323	19.7951	19.9236	19.7049	19.6721	19.9802	20.0367	20.0284	19.9411	19.9326	20.0084	20.0255	19.9839	19.9471	P09622	DLD	+	SIB_NT	5.39497	0.201533	4.02743e-06	0.0172022	0.201533	1.55628	Dihydrolipoyl dehydrogenase, mitochondrial
19.0142	19.026	18.9901	18.9539	19.1162	19.1107	19.0629	19.1056	19.0784	18.731	18.932	18.9333	18.806	18.9278	18.608	18.9073	19.0365	18.9187	P09661	SNRPA1	+	SIB_NT	2.8849	-0.184153	0.00130347	0.0395297	-0.184153	-1.24975	U2 small nuclear ribonucleoprotein A'
12.5374	13.0989	12.5428	11.5954	12.5475	12.9922	12.3919	12.7622	12.9518	14.1043	14.5875	14.3467	14.0054	14.6039	14.1795	14.0474	14.305	14.4754	P09913	IFIT2	+	SIB_NT	7.6155	1.69277	2.42384e-08	0	1.69277	6.32188	Interferon-induced protein with tetratricopeptide repeats 2
21.6276	21.793	21.5921	21.7231	21.6885	21.7648	21.7931	21.5181	21.6735	21.9918	21.8404	21.9128	21.8411	21.8597	22.0261	21.8114	21.8801	21.8608	P09936	UCHL1	+	SIB_NT	4.04118	0.2056	9.09545e-05	0.0213435	0.2056	1.47193	Ubiquitin carboxyl-terminal hydrolase isozyme L1
18.6213	18.8192	18.7097	18.7511	18.7244	18.6849	18.8254	18.7594	18.6826	18.8862	18.98	18.9789	18.8866	19.0201	18.9287	18.9783	19.0099	18.9508	P09960	LTA4H	+	SIB_NT	6.45556	0.22683	3.50298e-07	0.00986898	0.22683	1.78082	Leukotriene A-4 hydrolase
14.8347	15.2009	15.1373	15.1761	14.9484	14.971	14.9662	15.0873	14.9765	15.2493	15.4184	15.2503	15.1001	15.3536	15.3762	15.1627	15.3131	15.5248	P0DI81;P0DI82	TRAPPC2;TRAPPC2B	+	SIB_NT	3.48671	0.272256	0.000326052	0.0118468	0.272256	1.70372	Trafficking protein particle complex subunit 2;Trafficking protein particle complex subunit 2B
15.4043	15.3805	15.0747	15.4326	15.3998	15.3398	15.4086	15.3609	15.4689	15.8332	15.6821	15.8255	15.5059	15.5749	15.7079	15.7757	15.495	15.9615	P0DMU6;P0DMV1;P0DMV2;Q5DJT8;Q5HYN5;Q8NHU0	CT45A1;CT45A2;CT45A3;CT45A4;CT45A8;CT45A9	+	SIB_NT	4.10115	0.343497	7.92236e-05	0.00499083	0.343497	2.07652	Cancer/testis antigen family 45 member A1;Cancer/testis antigen family 45 member A2;Cancer/testis antigen family 45 member A3;Cancer/testis antigen family 45 member A4;Cancer/testis antigen family 45 member A8;Cancer/testis antigen family 45 member A9
22.3102	22.4015	22.1877	22.4581	22.3734	22.3692	22.4841	22.2359	22.3366	22.721	22.4986	22.4689	22.6237	22.5669	22.6051	22.5292	22.5831	22.4352	P0DMV8;P0DMV9	HSPA1A;HSPA1B	+	SIB_NT	3.70872	0.208333	0.000195561	0.0224529	0.208333	1.45296	Heat shock 70 kDa protein 1A;Heat shock 70 kDa protein 1B
19.7691	19.6864	19.8414	19.7082	19.8126	19.6044	19.7221	19.8492	19.6679	19.3496	19.5663	19.3323	19.3735	19.522	18.9429	19.4458	19.5473	19.4269	P0DN76;Q01081	U2AF1;U2AF1L5	+	SIB_NT	3.97777	-0.350509	0.000105251	0.00497895	-0.350509	-2.07875	Splicing factor U2AF 35 kDa subunit;Splicing factor U2AF 35 kDa subunit-like protein
14.5857	15.0292	15.1549	14.312	14.6541	14.7683	14.4158	15.1168	14.9373	13.9133	14.3322	14.2119	13.81	14.3145	13.9139	14.2641	14.469	14.3685	P0DN79;P35520	CBS;CBSL	+	SIB_NT	3.56537	-0.597407	0.000272036	0.00164334	-0.597407	-2.61181	Cystathionine beta-synthase;Cystathionine beta-synthase-like protein
17.8548	17.8544	17.8408	17.7654	17.9143	17.7872	17.8876	17.8917	17.7504	18.0062	18.2966	18.1382	18.1188	18.2294	17.8764	18.2035	18.2858	18.3365	P10155	TROVE2	+	SIB_NT	4.83331	0.327188	1.46789e-05	0.00434066	0.327188	2.13248	60 kDa SS-A/Ro ribonucleoprotein
16.8076	16.7324	16.5716	16.7072	16.7936	16.7039	16.8951	16.635	16.6464	17.0523	17.0895	17.1094	17.2501	17.0621	17.0741	17.2615	17.1657	17.3121	P10301	RRAS	+	SIB_NT	7.10511	0.431547	7.85032e-08	0.000916944	0.431547	2.94422	Ras-related protein R-Ras
12.7705	12.0565	12.877	16.1171	12.3221	14.5942	14.2243	15.148	15.4803	16.3511	12.4944	11.997	12.2241	12.8645	13.0708	11.3227	13.5811	11.4406	P10412	HIST1H1E	+	SIB_NT	0.893799	-1.13818	0.127703	0.0255681	-1.13818	-1.40784	Histone H1.4
16.5678	16.65	16.4853	16.6013	16.6502	16.7091	16.7531	16.5075	16.5684	17.0266	16.9198	16.9274	17.0745	16.9766	16.7601	17.0875	17.045	16.9275	P10619	CTSA	+	SIB_NT	6.25616	0.361383	5.54427e-07	0.00231111	0.361383	2.48934	Lysosomal protective protein
21.9778	21.9848	22.0393	21.9742	22.0811	22.0871	22.1047	22.024	22.1063	22.1679	22.315	22.3559	22.2362	22.2077	22.0253	22.2535	22.3058	22.4262	P11021	HSPA5	+	SIB_NT	3.84543	0.212699	0.000142747	0.0205345	0.212699	1.48835	78 kDa glucose-regulated protein
15.824	15.5569	15.5792	15.8529	15.7152	15.703	15.9899	15.4043	15.7335	16.2508	16.1368	16.2389	16.207	16.1244	15.96	16.2765	16.1594	16.2441	P11047	LAMC1	+	SIB_NT	5.55072	0.470993	2.81371e-06	0.00103448	0.470993	2.82129	Laminin subunit gamma-1
15.6739	15.6087	15.8031	15.7083	15.621	15.8554	15.8749	15.8992	15.7583	16.5102	16.1891	16.4777	16.6365	16.3605	16.5983	16.6241	16.4539	16.6471	P11169	SLC2A3	+	SIB_NT	8.65039	0.743844	2.23672e-09	0.000112676	0.743844	4.58185	Solute carrier family 2, facilitated glucose transporter member 3
16.0504	15.8435	15.5145	15.7468	16.2036	16.1247	15.8737	16.2424	16.1732	15.809	16.4973	16.2231	16.4704	16.154	16.4756	16.573	16.4469	16.6397	P11171	EPB41	+	SIB_NT	2.3247	0.390687	0.00473479	0.00982835	0.390687	1.78242	Protein 4.1
18.5594	18.67	18.7511	18.4475	18.6065	18.6382	18.4918	18.6494	18.6052	18.6403	18.9509	18.9202	18.7672	18.9004	18.8455	18.8204	18.9309	19.0932	P11216	PYGB	+	SIB_NT	4.04969	0.272198	8.91895e-05	0.00975969	0.272198	1.78567	Glycogen phosphorylase, brain form
18.2323	18.3317	18.4561	18.1746	18.2514	18.3023	17.9419	18.4515	18.2927	17.6614	18.2701	17.8628	17.8238	18.2375	17.9713	18.0313	18.2446	18.1715	P11310	ACADM	+	SIB_NT	1.80428	-0.240025	0.0156937	0.0376051	-0.240025	-1.2712	Medium-chain specific acyl-CoA dehydrogenase, mitochondrial
18.6462	18.7887	18.8118	18.543	18.77	18.7667	18.6584	18.7607	18.707	18.8402	19.1184	19.066	18.9795	19.0458	18.9762	19.0386	19.1005	19.2179	P11413	G6PD	+	SIB_NT	5.62723	0.32562	2.3592e-06	0.00361171	0.32562	2.23603	Glucose-6-phosphate 1-dehydrogenase
16.4224	16.7473	15.7247	16.4656	16.5993	16.5787	16.5799	16.523	16.4441	16.7984	17.1917	16.8612	17.0213	17.0924	17.0063	17.1065	17.1769	17.1406	P11498	PC	+	SIB_NT	4.31849	0.590013	4.80294e-05	0.001	0.590013	2.84773	Pyruvate carboxylase, mitochondrial
13.8227	13.9268	13.7691	13.6387	13.9671	13.6256	13.8005	13.901	13.7939	13.9789	14.5004	14.2017	14.2003	14.2782	13.9272	14.2163	14.4766	14.3659	P11532	DMD	+	SIB_NT	4.4463	0.433341	3.57846e-05	0.0024699	0.433341	2.45353	Dystrophin
17.1798	17.0915	17.1968	17.2345	17.0729	17.2791	17.2044	17.2749	17.2597	17.3723	16.7558	17.0007	17.2869	16.6327	16.61	17.3855	16.7864	16.7808	P11717	IGF2R	+	SIB_NT	1.40819	-0.242488	0.0390667	0.0495562	-0.242488	-1.1664	Cation-independent mannose-6-phosphate receptor
15.5616	15.6369	15.4523	15.4476	15.5274	15.4937	15.8415	15.3007	15.5403	14.831	15.3282	15.0797	15.2459	14.9412	14.715	15.1314	15.0759	15.2428	P11802	CDK4	+	SIB_NT	4.37871	-0.467891	4.18108e-05	0.00192812	-0.467891	-2.54402	Cyclin-dependent kinase 4
21.3622	21.4411	21.4688	21.3529	21.4013	21.4378	21.4151	21.5036	21.4631	21.0742	21.2869	21.1977	21.0935	21.2062	20.8444	21.1089	21.2943	21.2894	P11940	PABPC1	+	SIB_NT	4.16794	-0.272237	6.79296e-05	0.00948413	-0.272237	-1.80178	Polyadenylate-binding protein 1
20.0953	20.1495	20.1045	20.0682	20.2281	20.2221	20.179	20.1126	20.1001	19.7625	19.9678	19.9081	19.8061	19.8928	19.6312	19.8734	19.9361	19.8591	P12004	PCNA	+	SIB_NT	5.82687	-0.291351	1.4898e-06	0.00480533	-0.291351	-2.09084	Proliferating cell nuclear antigen
13.8156	14.1587	14.8912	14.2386	14.7748	14.6484	14.7515	15.2487	14.2965	14.7174	14.6342	15.8424	15.7799	14.7437	13.8468	15.8934	15.2381	16.1918	P12074	COX6A1	+	SIB_NT	1.42411	0.673748	0.0376607	0.0121025	0.673748	1.69581	Cytochrome c oxidase subunit 6A1, mitochondrial
19.7427	19.6246	19.6589	19.4397	19.4743	19.4311	19.3471	19.505	19.4725	19.3314	19.2877	19.1577	19.2532	19.3559	19.4063	19.2595	19.2525	19.152	P12235	SLC25A4	+	SIB_NT	3.79411	-0.24884	0.000160652	0.0135296	-0.24884	-1.65015	ADP/ATP translocase 1
18.755	18.8007	18.7352	18.7512	18.7952	18.8136	18.7536	18.7711	18.7971	18.5225	18.6583	18.6114	18.4595	18.662	18.7579	18.5252	18.5646	18.5519	P12236	SLC25A6	+	SIB_NT	4.57703	-0.184365	2.64835e-05	0.0261913	-0.184365	-1.39966	ADP/ATP translocase 3
19.8607	19.8622	19.7748	19.7715	19.9373	19.8905	19.9261	19.8316	19.825	19.4015	19.6078	19.4872	19.4432	19.5571	19.2437	19.5145	19.6583	19.6	P12268	IMPDH2	+	SIB_NT	5.92368	-0.351845	1.19211e-06	0.00273801	-0.351845	-2.39865	Inosine-5'-monophosphate dehydrogenase 2
18.6653	18.5894	18.4961	18.5797	18.6686	18.4284	18.6493	18.7665	18.432	18.2406	18.6143	18.09	18.4112	18.5132	18.0303	18.417	18.5362	18.2319	P12277	CKB	+	SIB_NT	2.17111	-0.243384	0.00674359	0.0289931	-0.243384	-1.36526	Creatine kinase B-type
16.7763	16.6204	16.6612	16.7505	16.6708	16.7429	16.5954	16.5324	16.8447	15.6629	16.0149	15.9199	15.6476	16.0406	15.8467	16.0571	16.0202	16.0013	P12429	ANXA3	+	SIB_NT	8.89494	-0.77593	1.27366e-09	6.77966e-05	-0.77593	-4.77314	Annexin A3
20.2201	20.1245	19.7283	19.9622	20.0709	19.4671	20.0129	20.019	19.7373	19.3639	20.0469	19.2491	19.6823	19.9389	19.0972	19.79	19.934	19.7577	P12532	CKMT1A	+	SIB_NT	1.21285	-0.275822	0.0612556	0.0498838	-0.275822	-1.16371	Creatine kinase U-type, mitochondrial
15.1939	14.9568	15.1924	15.0525	15.3381	15.1584	15.1967	15.0005	15.0524	14.9912	15.69	15.5482	15.3663	15.4294	15.1116	15.3053	15.6689	15.5416	P12694	BCKDHA	+	SIB_NT	2.18293	0.278956	0.00656249	0.0212906	0.278956	1.47334	2-oxoisovalerate dehydrogenase subunit alpha, mitochondrial
18.0874	18.39	18.2724	18.1341	18.3619	18.3643	18.2544	18.2512	18.2637	18.3537	18.615	18.5658	18.3569	18.5885	18.3351	18.386	18.5814	18.6393	P12955	PEPD	+	SIB_NT	3.11057	0.226929	0.000775227	0.0216906	0.226929	1.46536	Xaa-Pro dipeptidase
14.3158	14.6197	14.4477	14.3985	14.2439	14.5075	13.9454	14.3162	14.3525	13.9305	14.1895	13.3893	13.8999	14.418	14.809	13.663	14.0333	13.531	P13051	UNG	+	SIB_NT	1.42107	-0.364857	0.0379253	0.0264623	-0.364857	-1.39657	Uracil-DNA glycosylase
18.316	18.2382	18.1807	18.4295	18.1981	18.1315	18.4479	18.3677	18.1428	18.5577	18.5081	18.2872	18.667	18.581	18.0748	18.8294	18.5876	18.5498	P13473	LAMP2	+	SIB_NT	2.00356	0.243376	0.0099183	0.0321362	0.243376	1.32838	Lysosome-associated membrane glycoprotein 2
19.2382	19.2516	19.137	19.1896	19.3505	19.307	19.388	19.1335	19.1626	19.3789	19.4733	19.5339	19.4748	19.378	19.3262	19.5179	19.4469	19.4092	P13489	RNH1	+	SIB_NT	3.98051	0.197898	0.00010459	0.0242287	0.197898	1.42664	Ribonuclease inhibitor
22.6131	22.6964	22.6882	22.5043	22.6293	22.6811	22.5431	22.678	22.6609	22.2274	22.44	22.3441	22.225	22.3892	22.0986	22.2634	22.409	22.4462	P13639	EEF2	+	SIB_NT	5.47035	-0.316849	3.38568e-06	0.00409812	-0.316849	-2.17439	Elongation factor 2
20.0107	19.9883	20.0262	20.0175	20.0539	20.0556	20.0937	20.1579	20.0946	20.8043	20.4051	20.3246	20.283	20.2835	19.9441	20.3348	20.394	20.4522	P13667	PDIA4	+	SIB_NT	2.96532	0.303028	0.00108313	0.0114669	0.303028	1.71985	Protein disulfide-isomerase A4
16.7324	16.7698	16.7346	16.7339	16.8374	16.764	16.8223	16.704	16.7596	17.2904	17.3583	17.3466	17.336	17.2998	17.2903	17.3584	17.3634	17.4	P13674	P4HA1	+	SIB_NT	14.7654	0.576134	1.71651e-15	7.14286e-05	0.576134	4.83312	Prolyl 4-hydroxylase subunit alpha-1
19.163	18.9241	19.0591	19.272	19.0589	19.0682	19.1956	18.9092	18.9981	18.8477	18.7484	18.9279	18.719	18.6887	18.7831	18.9204	18.7639	18.6215	P13693	TPT1	+	SIB_NT	4.3199	-0.291929	4.78744e-05	0.00730794	-0.291929	-1.9078	Translationally-controlled tumor protein
15.5527	15.6627	15.5552	15.3908	15.7177	15.6037	15.5681	15.7637	15.6096	16.0115	16.1482	16.2091	16.2046	16.2201	15.7386	16.0962	16.2339	16.241	P13716	ALAD	+	SIB_NT	6.24801	0.519895	5.64923e-07	0.000641975	0.519895	3.14935	Delta-aminolevulinic acid dehydratase
15.1527	14.8794	15.3206	14.9545	14.7068	15.2002	14.8347	15.2292	15.0559	13.6831	14.5425	13.7017	13.085	13.9633	11.9972	13.5539	14.2464	14.1739	P13726	F3	+	SIB_NT	4.11038	-1.37633	7.75569e-05	0.000198582	-1.37633	-3.80631	Tissue factor
15.8163	16.0344	16.0821	16.1796	16.0915	16.1827	16.1858	16.1979	16.235	16.3902	16.1213	16.5545	16.2383	16.2464	16.5889	16.3368	16.3405	16.5533	P13796	LCP1	+	SIB_NT	2.80208	0.262775	0.00157734	0.0173252	0.262775	1.55326	Plastin-2
17.5292	17.5638	17.6706	17.5367	17.5965	17.5697	17.5528	17.7107	17.577	18.1394	17.8892	17.7516	17.7382	17.7866	17.4085	17.7703	17.8046	17.8871	P13804	ETFA	+	SIB_NT	2.16866	0.207587	0.00678172	0.0400711	0.207587	1.24441	Electron transfer flavoprotein subunit alpha, mitochondrial
16.9973	16.9633	17.0678	17.0114	17.1398	16.9239	16.9932	17.0879	16.9776	17.1363	17.268	17.2021	17.2016	17.2233	17.0348	17.2124	17.1737	17.3498	P13807	GYS1	+	SIB_NT	3.86028	0.182179	0.00013795	0.0317676	0.182179	1.3334	Glycogen [starch] synthase, muscle
16.8016	16.9145	17.1013	16.8218	16.8319	16.8188	16.7289	16.9965	16.939	16.3626	16.4761	16.1336	16.2325	16.5341	16.2076	16.3806	16.4113	16.4806	P13861	PRKAR2A	+	SIB_NT	6.79967	-0.526119	1.5861e-07	0.000524887	-0.526119	-3.29209	cAMP-dependent protein kinase type II-alpha regulatory subunit
20.3253	20.3192	20.2694	20.0745	20.1271	20.2556	19.8007	20.3785	20.43	19.8692	20.24	19.9183	19.6991	20.1589	19.9551	19.7862	19.9818	20.1959	P13929	ENO3	+	SIB_NT	1.79865	-0.241743	0.0158981	0.0373118	-0.241743	-1.27459	Beta-enolase
17.5411	17.5952	17.5824	17.443	17.516	17.4523	17.5217	17.6165	17.5308	17.1311	17.3442	17.2853	17.258	17.3135	17.0634	17.2725	17.3683	17.3099	P13984	GTF2F2	+	SIB_NT	5.53659	-0.272527	2.90679e-06	0.00646404	-0.272527	-1.96293	General transcription factor IIF subunit 2
16.8263	16.6018	16.6589	17.0542	16.7215	16.7671	17.0453	16.4947	16.8612	17.5346	16.9809	17.2871	17.3402	17.1582	17.5032	17.2923	17.19	16.9239	P13987	CD59	+	SIB_NT	3.84248	0.464376	0.000143721	0.00273297	0.464376	2.39684	CD59 glycoprotein
16.7868	16.9141	16.6534	16.8162	16.8296	16.9951	16.8045	16.6257	16.9481	15.8995	15.5164	15.8526	15.8697	16.029	15.9946	15.8336	16.1114	15.9187	P13995	MTHFD2	+	SIB_NT	9.36312	-0.927537	4.33396e-10	0	-0.927537	-5.47265	Bifunctional methylenetetrahydrofolate dehydrogenase/cyclohydrolase, mitochondrial
20.6419	20.8792	20.6998	20.8666	20.8374	20.8247	20.955	20.8517	20.8528	21.1142	21.0614	21.0348	20.9954	21.0856	20.9512	21.0819	21.1465	21.0367	P14314	PRKCSH	+	SIB_NT	4.9155	0.233161	1.21479e-05	0.0121026	0.233161	1.69626	Glucosidase 2 subunit beta
17.7171	17.8338	17.8089	17.8353	17.8588	17.9623	17.8862	17.7832	17.7982	18.2359	18.3201	18.3699	18.1769	18.2842	18.2803	18.236	18.3153	18.2571	P14550	AKR1A1	+	SIB_NT	10.0792	0.443545	8.33297e-11	0.000386473	0.443545	3.41869	Alcohol dehydrogenase [NADP(+)]
21.9006	22.0374	21.9644	21.9247	22.0765	22.0592	22.1012	21.9908	22.0025	22.1928	22.3267	22.2881	22.2749	22.2363	22.071	22.2535	22.3487	22.2945	P14625	HSP90B1	+	SIB_NT	5.45281	0.247679	3.52521e-06	0.00893239	0.247679	1.8231	Endoplasmin
14.4286	14.4618	14.1872	14.5099	14.6826	14.522	14.7563	14.5099	14.5662	14.8459	14.8368	14.8219	14.9341	14.8226	14.5195	14.8852	14.8459	14.846	P14859	POU2F1	+	SIB_NT	3.51153	0.303717	0.000307941	0.00888754	0.303717	1.82624	POU domain, class 2, transcription factor 1
13.8409	13.7546	14.0926	13.6961	13.7269	13.6749	13.59	13.9448	13.8676	12.0377	12.4913	12.5407	12.4333	12.8487	12.6206	12.3647	12.9353	12.9446	P14921	ETS1	+	SIB_NT	8.10614	-1.21904	7.83174e-09	0	-1.21904	-5.76376	Protein C-ets-1
16.7686	16.9033	17.0397	16.7297	16.8483	16.8328	16.8094	17.0756	16.9083	17.5478	17.5179	17.2234	17.421	17.699	17.5149	17.4376	17.5256	17.5516	P14923	JUP	+	SIB_NT	7.92895	0.613663	1.17775e-08	0.000222222	0.613663	3.88962	Junction plakoglobin
15.8637	16.2842	16.2423	16.407	16.3624	16.4514	16.4039	16.3594	16.3957	16.5577	16.6362	16.583	16.1955	16.5722	16.4985	16.6062	16.695	16.6557	P14927	UQCRB	+	SIB_NT	2.26717	0.247757	0.00540547	0.0262211	0.247757	1.39925	Cytochrome b-c1 complex subunit 7
18.2833	18.0581	18.137	18.236	18.1309	18.1606	18.2329	18.1524	18.1678	18.4512	18.3674	18.4382	18.3642	18.3182	18.2285	18.3674	18.3594	18.4625	P15153	RAC2	+	SIB_NT	4.75319	0.199787	1.76528e-05	0.0199191	0.199787	1.50039	Ras-related C3 botulinum toxin substrate 2
18.9872	18.8467	18.9002	18.8842	18.9183	18.8078	18.7827	18.8428	18.8041	18.763	18.7437	18.7326	18.7251	18.6471	18.7104	18.7673	18.635	18.5769	P15170	GSPT1	+	SIB_NT	4.15339	-0.163651	7.02437e-05	0.0394562	-0.163651	-1.25104	Eukaryotic peptide chain release factor GTP-binding subunit ERF3A
15.182	14.7625	14.5998	15.3772	14.542	14.6154	14.4748	14.5477	14.4145	14.6239	15.1501	14.9771	15.0225	15.0393	14.9192	15.329	15.2154	15.0995	P15289	ARSA	+	SIB_NT	1.58416	0.317795	0.0260521	0.0274165	0.317795	1.38418	Arylsulfatase A
14.9203	15.0645	15.1283	14.8882	14.952	14.878	14.9641	15.1698	14.8579	14.4992	14.9513	14.4162	14.3096	14.8786	14.2578	14.6592	15.0626	14.7811	P15291	B4GALT1	+	SIB_NT	2.26128	-0.334164	0.00547918	0.013985	-0.334164	-1.63685	Beta-1,4-galactosyltransferase 1
20.487	20.4278	20.3305	20.411	20.468	20.3487	20.445	20.3885	20.3	20.1536	20.2344	20.0921	20.2394	20.2339	20.0242	20.2457	20.2809	20.1494	P15311	EZR	+	SIB_NT	4.84299	-0.217012	1.43554e-05	0.0152508	-0.217012	-1.6031	Ezrin
19.8637	20.1241	20.0215	20.0906	20.0919	20.1664	20.2602	20.2525	20.0832	19.8437	19.9828	19.8749	19.8208	20.0136	19.6626	19.8979	20.0664	19.9952	P15531	NME1	+	SIB_NT	2.49749	-0.199572	0.0031806	0.0381396	-0.199572	-1.26655	Nucleoside diphosphate kinase A
17.914	17.9751	17.8523	18.0179	17.9893	17.9299	18.1162	17.9371	17.9439	18.1352	18.3277	18.3102	18.2301	18.3171	18.228	18.3581	18.3723	18.3531	P15586	GNS	+	SIB_NT	7.01174	0.328453	9.73321e-08	0.00271429	0.328453	2.41487	N-acetylglucosamine-6-sulfatase
15.1703	15.3482	15.2592	15.0519	15.34	15.3102	15.2829	15.3471	15.2266	15.3373	15.7152	15.6358	15.2995	15.6456	15.1707	15.3568	15.5733	15.5587	P15848	ARSB	+	SIB_NT	2.12773	0.217385	0.00745194	0.0376221	0.217385	1.27127	Arylsulfatase B
20.9552	21.0317	21.0804	20.9128	20.9193	20.9622	20.8003	21.0367	20.9884	20.5478	20.7958	20.633	20.5501	20.878	20.4374	20.5922	20.784	20.7367	P15880	RPS2	+	SIB_NT	4.28361	-0.303565	5.20465e-05	0.00661327	-0.303565	-1.9514	40S ribosomal protein S2
13.5131	13.4975	13.4355	13.6477	13.6882	13.7166	13.7318	13.5689	13.3024	13.2702	13.0775	13.0666	13.1825	13.2028	12.7198	12.9988	13.2141	12.8044	P15923	TCF3	+	SIB_NT	5.04487	-0.507257	9.01847e-06	0.00101734	-0.507257	-2.82704	Transcription factor E2-alpha
16.4252	16.2779	16.2397	16.0763	16.408	16.202	16.5111	16.2691	16.2168	16.5831	16.6416	16.5751	16.7215	16.5605	16.3294	16.7641	16.6702	16.5729	P15924	DSP	+	SIB_NT	3.96083	0.310259	0.000109438	0.00695185	0.310259	1.92746	Desmoplakin
12.4816	12.058	12.7547	11.8004	12.7695	12.5769	11.9384	11.9051	11.9669	12.9276	13.3286	13.403	12.9527	13.1534	13.4154	13.2979	13.0596	13.4844	P16083	NQO2	+	SIB_NT	5.21954	0.974577	6.03201e-06	0.000241379	0.974577	3.93753	Ribosyldihydronicotinamide dehydrogenase [quinone]
16.3532	16.4764	16.4763	16.3273	16.4292	16.3984	16.2951	16.4333	16.3762	16.6046	16.9695	16.9222	16.7906	16.8939	16.7822	17.0279	16.931	16.9481	P16278	GLB1	+	SIB_NT	7.55978	0.478298	2.75563e-08	0.000566524	0.478298	3.23522	Beta-galactosidase
16.9243	17.0247	17.2683	16.9769	16.9633	17.1358	17.1232	17.2208	17.0062	17.4603	17.7068	17.75	17.666	17.7539	17.4243	17.5626	17.8298	17.8736	P16435	POR	+	SIB_NT	6.96872	0.59822	1.07469e-07	0.000300578	0.59822	3.60216	NADPH--cytochrome P450 reductase
16.1598	16.3925	16.4094	16.4951	16.2868	16.4198	16.4658	16.3764	16.4136	16.2441	16.1191	16.1983	16.1007	16.1201	15.9944	16.2362	16.2155	16.1643	P16930	FAH	+	SIB_NT	4.09216	-0.225174	8.08791e-05	0.0163725	-0.225174	-1.57497	Fumarylacetoacetase
13.6312	14.1367	13.9899	13.7704	13.9667	13.8183	13.9995	13.8087	13.7214	14.7304	14.7512	14.728	14.7567	14.7453	14.7596	14.9144	14.9528	14.8238	P17050	NAGA	+	SIB_NT	10.2461	0.924391	5.67417e-11	0	0.924391	5.76244	Alpha-N-acetylgalactosaminidase
18.9904	18.9686	19.0449	19.024	18.8454	18.8918	18.7517	19.0859	18.9986	18.4871	18.6789	18.2345	18.3383	18.7267	18.5291	18.5422	18.6088	18.6259	P17301	ITGA2	+	SIB_NT	5.26998	-0.425554	5.37054e-06	0.00173991	-0.425554	-2.59819	Integrin alpha-2
13.3971	13.1567	13.0239	13.3066	13.2718	13.0382	13.6028	13.4109	13.6161	14.6235	14.2549	14.4809	14.5418	14.1964	14.3405	14.4835	14.3341	14.2828	P17302	GJA1	+	SIB_NT	8.89636	1.07936	1.26952e-09	0	1.07936	5.77177	Gap junction alpha-1 protein
16.3034	15.3967	15.2924	16.3148	15.7749	15.5785	16.3251	15.3379	15.4464	15.8344	14.6898	14.7681	15.7279	14.6356	15.1891	15.8085	14.9472	14.7001	P17480	UBTF	+	SIB_NT	1.78982	-0.607725	0.016225	0.00819227	-0.607725	-1.8628	Nucleolar transcription factor 1
18.4372	18.461	18.5507	18.3036	18.4303	18.4022	18.1804	18.6	18.4467	17.9087	18.3355	17.9885	17.9414	18.3066	18.0117	18.0226	18.2952	18.3514	P17812	CTPS1	+	SIB_NT	2.92747	-0.294523	0.00118177	0.0124677	-0.294523	-1.68457	CTP synthase 1
15.1959	14.9435	15.2272	15.1087	15.5784	15.7096	15.747	15.5402	15.4582	15.5373	16.0738	16.0271	15.966	16.0002	16.1136	16.216	16.0901	15.7921	P17813	ENG	+	SIB_NT	3.9684	0.589742	0.000107547	0.00128125	0.589742	2.7342	Endoglin
20.3345	20.0047	19.9986	20.2765	20.2865	20.1258	20.3329	20.0999	20.1449	19.9964	19.9636	19.8134	19.9721	19.8873	19.7014	20.0698	19.9737	19.9316	P17844	DDX5	+	SIB_NT	3.38065	-0.255032	0.000416248	0.0146404	-0.255032	-1.61915	Probable ATP-dependent RNA helicase DDX5
18.4167	18.5712	18.5537	18.5104	18.5778	18.6693	18.6874	18.5431	18.6343	19.1569	19.0228	19.2029	19.0277	19.0738	19.1166	19.1445	19.1598	19.2108	P17931	LGALS3	+	SIB_NT	10.2009	0.550188	6.29674e-11	0.000271845	0.550188	4.03928	Galectin-3
20.4288	20.4282	20.3748	20.4651	20.5124	20.4428	20.4893	20.4305	20.3386	20.5883	20.6623	20.5015	20.6409	20.6328	20.4646	20.6503	20.6171	20.6144	P17980	PSMC3	+	SIB_NT	4.39538	0.162417	4.02363e-05	0.0387414	0.162417	1.25878	26S protease regulatory subunit 6A
14.8013	14.7713	14.6953	14.7853	14.8925	14.3035	14.7719	14.4813	14.759	15.9507	15.128	15.2117	15.8338	15.2424	15.4204	15.5815	15.1283	15.0545	P18065	IGFBP2	+	SIB_NT	4.39135	0.698866	4.0612e-05	0.000627451	0.698866	3.10595	Insulin-like growth factor-binding protein 2
19.8718	19.8798	19.7487	19.8409	19.801	19.8893	19.9907	19.7542	19.8155	19.695	19.6924	19.6002	19.6063	19.6099	19.8157	19.5041	19.7267	19.6811	P18077	RPL35A	+	SIB_NT	3.63435	-0.184512	0.000232087	0.0322885	-0.184512	-1.3264	60S ribosomal protein L35a
17.0837	17.1534	17.3213	17.0666	17.2506	17.1916	17.2447	17.3159	17.2783	17.5	17.8431	17.6987	17.5691	17.7287	17.42	17.695	17.727	17.8331	P18084	ITGB5	+	SIB_NT	6.22047	0.45649	6.01911e-07	0.0009625	0.45649	2.89976	Integrin beta-5
19.3438	19.6451	19.6932	19.4894	19.6596	19.738	19.6234	19.7098	19.7021	19.7819	20.0767	20.0799	19.722	19.955	19.8011	19.8496	20.1167	20.2002	P18206	VCL	+	SIB_NT	3.57087	0.330964	0.000268612	0.00684814	0.330964	1.93293	Vinculin
13.2774	13.5839	13.5097	12.8562	13.2785	13.0765	13.1143	13.6964	13.5405	13.316	13.7322	13.5233	13.466	13.7818	13.6954	13.8641	13.8165	14.1289	P18433	PTPRA	+	SIB_NT	2.13883	0.376757	0.00726388	0.0121617	0.376757	1.69283	Receptor-type tyrosine-protein phosphatase alpha
17.3848	17.3904	17.458	17.436	17.4007	17.573	17.3505	17.3257	17.578	17.8566	17.6963	17.8615	17.7037	17.7208	18.1131	17.8621	17.7199	17.6743	P18464;P30490;P30491;P30498;P30685	HLA-B	+	SIB_NT	5.2322	0.367912	5.85871e-06	0.0028877	0.367912	2.36522	HLA class I histocompatibility antigen, B-35 alpha chain;HLA class I histocompatibility antigen, B-51 alpha chain;HLA class I histocompatibility antigen, B-52 alpha chain;HLA class I histocompatibility antigen, B-53 alpha chain;HLA class I histocompatibility antigen, B-78 alpha chain
17.2334	17.037	17.0337	17.2606	17.1716	17.1342	17.4064	17.0772	17.1021	17.0226	16.9713	16.917	17.1443	16.9709	16.7591	17.1551	16.9926	16.7871	P18583	SON	+	SIB_NT	2.22478	-0.192919	0.00595961	0.0451108	-0.192919	-1.1991	Protein SON
18.5771	19.3818	19.3084	18.6406	18.8304	19.274	18.519	18.8392	18.9926	18.0705	18.8367	18.9078	17.9107	18.8688	19.4959	17.7149	18.6753	18.4679	P18621	RPL17	+	SIB_NT	0.994126	-0.379411	0.101362	0.0461488	-0.379411	-1.19212	60S ribosomal protein L17
16.2392	16.2974	16.2886	16.173	16.3185	16.2219	16.2887	16.3457	16.2893	15.5089	15.9171	15.7826	15.7092	15.9348	15.4605	15.6521	16.0456	15.9205	P18858	LIG1	+	SIB_NT	5.67776	-0.503438	2.10009e-06	0.000899654	-0.503438	-2.96347	DNA ligase 1
17.6977	17.9695	17.8657	17.9055	17.9168	17.9763	18.079	17.9284	17.9509	18.8293	18.4012	18.3402	18.342	18.2952	18.1957	18.429	18.466	18.4738	P19022	CDH2	+	SIB_NT	5.74414	0.498056	1.80242e-06	0.000901024	0.498056	2.95948	Cadherin-2
16.2607	16.2595	16.3523	16.3483	16.4562	16.3034	16.4596	16.3762	16.3831	15.8773	16.1586	16.0416	15.9796	16.1865	15.5042	16.0913	16.1063	15.9873	P19174	PLCG1	+	SIB_NT	3.84879	-0.362959	0.000141647	0.00472193	-0.362959	-2.09603	1-phosphatidylinositol 4,5-bisphosphate phosphodiesterase gamma-1
13.4678	13.5731	13.3764	13.6856	13.4812	13.8021	13.7281	13.3962	13.4922	14.4221	13.9632	14.2206	14.0139	14.3534	15.4318	14.1552	14.2438	14.0714	P19256	CD58	+	SIB_NT	3.78676	0.763643	0.000163396	0.000854093	0.763643	2.98117	Lymphocyte function-associated antigen 3
14.3963	14.5419	14.2992	14.178	14.7665	14.1852	14.5878	14.6765	14.5157	14.9243	15.449	15.174	14.9492	15.2465	14.9344	15.1103	15.5332	15.2617	P19320	VCAM1	+	SIB_NT	5.55029	0.715068	2.81649e-06	0.000377778	0.715068	3.54625	Vascular cell adhesion protein 1
15.1951	15.1401	15.2053	15.0789	15.2373	15.0968	14.9371	15.2126	15.1194	15.0652	16.0411	15.6023	15.5136	15.5933	15.3303	15.6611	15.6598	15.8746	P19474	TRIM21	+	SIB_NT	3.53012	0.457645	0.00029504	0.00320923	0.457645	2.29439	E3 ubiquitin-protein ligase TRIM21
14.2989	14.6816	14.2091	13.7168	14.3419	13.3955	14.6957	14.2184	14.4731	14.8832	15.3287	15.3791	15.1398	15.2932	14.7654	15.2917	15.4285	15.4039	P19634	SLC9A1	+	SIB_NT	4.78307	0.986934	1.6479e-05	0.000213333	0.986934	3.75535	Sodium/hydrogen exchanger 1
14.7308	14.7312	14.6582	14.5833	14.4822	14.3242	14.4683	14.8092	14.5131	14.1169	14.4033	14.084	14.3651	14.1524	14.4639	14.3532	14.1496	14.1322	P20020	ATP2B1	+	SIB_NT	3.69907	-0.342209	0.000199953	0.00588715	-0.342209	-1.99624	Plasma membrane calcium-transporting ATPase 1
12.7074	12.3472	13.0294	12.6368	12.3235	12.1327	12.1946	12.8721	12.5033	12.446	11.5475	11.2093	12.6861	12.6141	12.0545	12.0825	12.2888	12.2415	P20248	CCNA2	+	SIB_NT	1.26657	-0.3974	0.0541291	0.0290252	-0.3974	-1.36465	Cyclin-A2
18.7123	18.6497	18.8385	18.6428	18.7123	18.6833	18.5845	18.8419	18.7553	18.2432	18.5658	18.209	18.1364	18.4368	18.0965	18.1424	18.2764	18.4563	P20290	BTF3	+	SIB_NT	5.45245	-0.428663	3.52819e-06	0.00148357	-0.428663	-2.64506	Transcription factor BTF3
14.3091	14.2543	14.4763	14.3833	14.2318	14.2741	14.1144	14.3952	14.4957	12.7837	13.3265	13.3684	13.0424	13.6676	13.5924	13.1818	13.1769	13.2036	P20337	RAB3B	+	SIB_NT	8.0155	-1.06564	9.64943e-09	0.000102564	-1.06564	-5.35729	Ras-related protein Rab-3B
19.5742	19.5995	19.331	19.5636	19.5553	19.5511	19.7069	19.4319	19.4384	19.293	19.2285	19.249	19.2526	19.246	19.2934	19.2721	19.3147	19.2127	P20339	RAB5A	+	SIB_NT	5.4436	-0.265547	3.60082e-06	0.00710231	-0.265547	-1.91717	Ras-related protein Rab-5A
16.3812	16.4149	16.5446	16.3421	16.4285	16.5191	16.3517	16.5799	16.5081	16.2801	16.9122	16.8046	16.6552	16.8631	16.6718	16.4639	16.9229	16.998	P20591	MX1	+	SIB_NT	2.34937	0.277959	0.00447336	0.0195377	0.277959	1.50977	Interferon-induced GTP-binding protein Mx1
19.79	19.6347	19.6775	19.7665	19.8344	19.671	19.9139	19.7771	19.7616	19.3266	19.4496	19.3226	19.488	19.3471	18.8628	19.4569	19.464	19.3442	P20700	LMNB1	+	SIB_NT	4.71738	-0.418306	1.917e-05	0.00244227	-0.418306	-2.46164	Lamin-B1
17.4646	17.6069	17.3926	17.6893	17.5923	17.5942	17.7309	17.3616	17.5595	17.9669	17.7822	17.8604	17.8896	17.8039	18.0932	17.8118	17.8634	17.7921	P20810	CAST	+	SIB_NT	4.68383	0.319088	2.07093e-05	0.00498953	0.319088	2.07592	Calpastatin
17.6446	17.6293	17.6594	17.6209	17.7149	17.6823	17.6262	17.6623	17.6043	17.2425	17.5593	17.3971	17.3086	17.4921	17.3741	17.4197	17.4979	17.5727	P20839	IMPDH1	+	SIB_NT	4.44014	-0.220017	3.62963e-05	0.0160063	-0.220017	-1.5834	Inosine-5'-monophosphate dehydrogenase 1
17.026	16.9936	16.9627	17.074	17.0526	17.0741	17.1619	16.9218	17.0528	16.6803	16.8314	16.6567	16.7828	16.7404	16.4567	16.8362	16.9292	16.8442	P20936	RASA1	+	SIB_NT	4.28361	-0.284626	5.20465e-05	0.00794532	-0.284626	-1.87136	Ras GTPase-activating protein 1
18.938	18.4	18.8837	18.9695	18.9114	18.9429	19.1337	18.772	19.0034	18.6054	18.417	18.4459	18.785	18.3188	18.212	18.8058	18.4329	18.2444	P21589	NT5E	+	SIB_NT	3.09275	-0.409702	0.0008077	0.00521584	-0.409702	-2.05343	5'-nucleotidase
18.4905	18.5155	18.3255	18.4443	18.4596	18.4757	18.5434	18.4343	18.372	18.6859	18.6383	18.6102	18.6808	18.6678	18.5998	18.68	18.6985	18.7301	P21912	SDHB	+	SIB_NT	6.27066	0.214525	5.36218e-07	0.0121402	0.214525	1.69255	Succinate dehydrogenase [ubiquinone] iron-sulfur subunit, mitochondrial
16.24	16.433	15.7589	16.8747	15.9939	15.7162	16.7171	16.4267	15.8229	18.0782	16.8133	15.9633	18.0617	16.5501	16.2333	17.9179	16.5635	16.2786	P21926	CD9	+	SIB_NT	1.43891	0.719639	0.0363989	0.0110823	0.719639	1.73351	CD9 antigen
15.5382	15.4122	15.4484	15.3441	15.466	15.4601	15.2459	15.3492	15.3471	15.6562	17.7935	15.3748	15.7912	15.658	15.3809	15.8927	15.646	15.4448	P21953	BCKDHB	+	SIB_NT	1.02333	0.447423	0.0947694	0.0376414	0.447423	1.2713	2-oxoisovalerate dehydrogenase subunit beta, mitochondrial
17.1667	16.9048	17.4222	16.9982	16.9811	17.0768	16.8929	17.2138	17.1148	16.7228	16.8126	16.785	16.7509	16.7853	16.7511	16.778	16.7835	16.6428	P22087	FBL	+	SIB_NT	4.42285	-0.328786	3.77706e-05	0.00497523	-0.328786	-2.07539	rRNA 2'-O-methyltransferase fibrillarin
19.7371	19.7536	19.6673	19.623	19.8449	19.829	19.7913	19.7601	19.7171	19.3596	19.6364	19.5368	19.4881	19.5888	19.405	19.5304	19.7229	19.671	P22102	GART	+	SIB_NT	3.21843	-0.198277	0.000604746	0.0301184	-0.198277	-1.35253	Trifunctional purine biosynthetic protein adenosine-3
19.1685	19.268	19.3323	19.1513	19.3064	19.3169	19.0147	19.3327	19.2902	18.6917	19.1486	18.9983	18.874	19.1457	19.0112	18.8968	19.1123	19.1419	P22234	PAICS	+	SIB_NT	2.77469	-0.240065	0.00168001	0.0216454	-0.240065	-1.4665	Multifunctional protein ADE2
17.8182	17.8803	17.8436	18.0825	17.9873	17.8592	18.2333	17.9872	17.9255	18.4553	18.1737	18.2907	18.3187	18.2457	18.0863	18.4762	18.3003	18.3577	P22307	SCP2	+	SIB_NT	4.43674	0.343038	3.65812e-05	0.00433655	0.343038	2.13365	Non-specific lipid-transfer protein
19.6604	19.723	19.7689	19.6694	19.7702	19.7362	19.7102	19.7892	19.7614	19.8494	20.1419	20.0546	19.9503	20.0076	19.6973	19.9908	20.0852	20.1723	P22314	UBA1	+	SIB_NT	3.9379	0.262274	0.000115372	0.0112677	0.262274	1.72769	Ubiquitin-like modifier-activating enzyme 1
21.0346	21.2611	21.1026	21.2184	21.2819	21.3348	21.3974	21.1745	21.2313	21.0422	21.0614	21.1103	20.8665	21.0541	21.013	21.002	21.1723	21.0843	P22392	NME2	+	SIB_NT	2.87275	-0.181148	0.00134046	0.0411705	-0.181148	-1.2345	Nucleoside diphosphate kinase B
13.9927	14.1168	14.2468	14.0415	14.2165	14.2216	14.06	14.4082	14.1641	13.4881	14.1304	13.8671	13.6806	14.0852	13.6566	13.9865	14.203	14.2265	P22670	RFX1	+	SIB_NT	1.55909	-0.238249	0.0275998	0.0448761	-0.238249	-1.2014	MHC class II regulatory factor RFX1
15.3916	15.744	15.9002	15.8458	15.7573	15.9623	15.8158	15.8744	16.0991	16.4582	16.4236	16.6844	16.2129	16.5427	16.5646	16.5893	16.4709	16.8134	P22676	CALB2	+	SIB_NT	6.42435	0.707722	3.76397e-07	0.0002	0.707722	3.8075	Calretinin
15.0828	15.1006	14.9292	15.185	15.1703	14.9142	15.2654	15.3331	14.167	16.1029	15.742	14.7544	15.915	15.5434	14.3109	16.1885	15.6966	15.7713	P22692	IGFBP4	+	SIB_NT	1.43114	0.541912	0.0370561	0.0152835	0.541912	1.60207	Insulin-like growth factor-binding protein 4
17.2434	17.2471	17.0852	16.19	17.1312	17.2611	17.2664	17.2103	17.0769	17.2621	17.4942	17.3869	17.4013	17.2236	17.1236	17.2701	17.5322	17.509	P22695	UQCRC2	+	SIB_NT	1.4033	0.276859	0.039509	0.0407602	0.276859	1.23872	Cytochrome b-c1 complex subunit 2, mitochondrial
18.1992	18.3549	18.2485	18.1748	18.3148	18.3383	18.3413	18.2723	18.3354	17.9436	18.0743	17.9987	17.9847	18.0913	18.109	17.8925	18.1543	18.0241	P23193	TCEA1	+	SIB_NT	5.64923	-0.256346	2.24271e-06	0.00758679	-0.256346	-1.88807	Transcription elongation factor A protein 1
17.7899	17.7342	18	17.6136	17.7976	17.6743	17.7192	17.9401	17.8003	16.6584	17.4482	17.4768	17.6349	17.6204	17.4703	17.4672	17.8119	17.9252	P23229	ITGA6	+	SIB_NT	1.4135	-0.284015	0.0385927	0.0389385	-0.284015	-1.25659	Integrin alpha-6
20.5906	20.574	20.5458	20.6005	20.5898	20.5976	20.6481	20.6054	20.6134	20.7186	20.7616	20.6513	20.7379	20.7346	20.6374	20.7885	20.8271	20.8404	P23284	PPIB	+	SIB_NT	4.64416	0.14803	2.26904e-05	0.0474463	0.14803	1.18311	Peptidyl-prolyl cis-trans isomerase B
20.2302	20.1434	20.1969	20.1821	20.2368	20.1338	20.188	20.1703	20.1287	20.5908	20.7448	20.7588	20.6538	20.6454	20.4831	20.7521	20.6917	20.766	P23381	WARS	+	SIB_NT	9.92661	0.497366	1.18411e-10	0.000287582	0.497366	3.70775	Tryptophan--tRNA ligase, cytoplasmic
21.8267	21.8559	21.7032	21.7574	21.8044	21.8272	21.7117	21.7273	21.6654	21.4423	21.6037	21.4344	21.5058	21.6095	21.651	21.5158	21.5691	21.544	P23396	RPS3	+	SIB_NT	5.27437	-0.222615	5.31654e-06	0.0129404	-0.222615	-1.66952	40S ribosomal protein S3
16.2708	16.29	16.4616	16.3831	16.3821	16.3913	16.3639	16.4887	16.5301	16.5669	16.4999	16.7397	16.5521	16.5133	16.5843	16.6709	16.6032	16.5602	P23497	SP100	+	SIB_NT	3.90689	0.192115	0.00012391	0.0269987	0.192115	1.38996	Nuclear autoantigen Sp-100
20.1268	20.0555	19.9136	20.1134	20.0287	20.0819	20.1457	19.9052	20.0199	19.9714	19.736	19.7701	19.8562	19.8379	19.7412	19.7666	19.8535	19.7176	P23588	EIF4B	+	SIB_NT	4.72116	-0.237797	1.90036e-05	0.0119255	-0.237797	-1.70192	Eukaryotic translation initiation factor 4B
17.2734	17.0625	17.0543	17.172	17.1563	17.0695	17.1641	17.088	17.0634	17.277	17.3894	17.2753	17.3574	17.3186	17.1133	17.4288	17.3324	17.3865	P23634	ATP2B4	+	SIB_NT	3.86426	0.197259	0.000136692	0.0251932	0.197259	1.4128	Plasma membrane calcium-transporting ATPase 4
17.0031	17.0356	16.8944	16.9296	17.0913	17.1187	17.0034	17.063	16.9779	16.2012	16.7814	16.6442	16.5631	16.6518	16.4036	16.6391	16.8084	16.7522	P23919	DTYMK	+	SIB_NT	4.62955	-0.408006	2.34665e-05	0.00268646	-0.408006	-2.40792	Thymidylate kinase
17.4281	17.4786	17.4284	17.2705	17.484	17.4258	17.4804	17.5356	17.39	16.901	17.1828	17.0558	16.9879	17.1526	16.4699	16.8783	17.2794	17.1298	P23921	RRM1	+	SIB_NT	4.01196	-0.431562	9.72834e-05	0.00295986	-0.431562	-2.34753	Ribonucleoside-diphosphate reductase large subunit
18.8096	18.806	18.8836	18.7904	18.9295	18.9582	18.8557	18.8703	18.9445	19.4381	19.527	19.6838	19.584	19.4508	19.466	19.4632	19.5338	19.5994	P24821	TNC	+	SIB_NT	11.6668	0.655368	2.1536e-12	7.40741e-05	0.655368	4.8711	Tenascin
16.7051	16.6565	16.6115	16.4965	16.6372	16.6539	16.5775	16.6033	16.669	16.7333	16.9765	17.0228	16.8581	16.8442	16.9301	16.8479	17.0594	16.9947	P24844	MYL9	+	SIB_NT	5.73785	0.295171	1.82873e-06	0.00468097	0.295171	2.10057	Myosin regulatory light polypeptide 9
17.1206	17.3331	17.1187	17.1927	17.1757	17.052	17.264	17.2185	17.2135	16.9721	17.1405	16.8772	17.0637	16.7271	16.8562	17.0377	17.2444	16.9866	P24941	CDK2	+	SIB_NT	2.39216	-0.198123	0.00405358	0.0399889	-0.198123	-1.24517	Cyclin-dependent kinase 2
14.8055	15.3134	15.2126	14.8274	15.2304	15.0586	14.9312	15.2455	15.0406	14.8165	15.4885	15.4262	15.0564	15.55	15.1627	15.3264	15.6361	15.4175	P25098	ADRBK1	+	SIB_NT	1.44085	0.246133	0.0362369	0.0471844	0.246133	1.18518	Beta-adrenergic receptor kinase 1
19.566	19.6007	19.604	19.6063	19.6379	19.6652	19.7055	19.562	19.6271	19.201	19.3949	19.2551	19.2714	19.3943	19.2779	19.2481	19.4183	19.33	P25205	MCM3	+	SIB_NT	7.76112	-0.309311	1.73331e-08	0.00277596	-0.309311	-2.38063	DNA replication licensing factor MCM3
14.9041	14.43	14.5581	15.055	14.856	14.3076	15.0847	14.8402	14.8399	15.2801	15.2952	15.0405	14.9991	15.1566	14.8119	15.2974	15.2285	15.3651	P25208	NFYB	+	SIB_NT	2.69539	0.399857	0.00201655	0.00709111	0.399857	1.91695	Nuclear transcription factor Y subunit beta
20.7548	21.0512	20.9733	21.0306	21.0868	21.0604	21.0836	21.0295	21.0469	20.8387	20.9049	20.8888	20.6739	20.8616	20.6875	20.8409	20.8941	20.9059	P25398	RPS12	+	SIB_NT	2.95083	-0.1801	0.00111986	0.0407921	-0.1801	-1.23809	40S ribosomal protein S12
15.1238	14.7875	14.9326	15.0487	14.8273	14.8989	15.1712	15.0721	15.0758	14.4104	14.8374	14.6761	14.5978	14.6409	14.1026	14.7328	14.9404	14.7254	P25440	BRD2	+	SIB_NT	2.86826	-0.363793	0.00135439	0.007827	-0.363793	-1.8754	Bromodomain-containing protein 2
18.5637	18.5688	18.4397	18.4678	18.5538	18.5893	18.6099	18.4973	18.4727	18.1247	18.2036	18.1139	18.2192	18.24	17.9549	18.241	18.2201	18.1294	P25685	DNAJB1	+	SIB_NT	7.55964	-0.368455	2.75654e-08	0.0013598	-0.368455	-2.6923	DnaJ homolog subfamily B member 1
21.3058	21.3429	21.133	21.2117	21.4082	21.384	21.4476	21.2056	21.3114	21.501	21.5308	21.524	21.4669	21.5038	21.3855	21.4877	21.619	21.6128	P25705	ATP5A1	+	SIB_NT	3.85	0.209017	0.000141253	0.0214232	0.209017	1.47069	ATP synthase subunit alpha, mitochondrial
17.2608	17.4654	17.5727	17.3064	17.3994	17.5794	17.2347	17.5206	17.5363	17.6539	17.838	17.9332	17.6057	17.8217	17.8253	17.791	17.8661	18.114	P26006	ITGA3	+	SIB_NT	4.68046	0.397029	2.08708e-05	0.00276311	0.397029	2.37922	Integrin alpha-3
14.2529	14.247	14.143	14.115	14.2298	14.2957	14.2079	14.0283	14.2129	13.3312	13.1276	12.8917	12.4819	12.7345	12.7458	13.9039	12.9471	13.0631	P26012	ITGB8	+	SIB_NT	6.48503	-1.16729	3.27322e-07	7.27273e-05	-1.16729	-4.86082	Integrin beta-8
15.2507	15.1494	15.4275	15.2877	15.2766	15.3474	15.398	15.3054	15.242	15.4124	15.5954	15.5247	15.625	15.5738	15.2292	15.6633	15.5522	15.5557	P26022	PTX3	+	SIB_NT	3.31686	0.227448	0.000482107	0.0201433	0.227448	1.49518	Pentraxin-related protein PTX3
18.5494	18.4924	18.5124	18.4611	18.6099	18.5275	18.5882	18.6285	18.5274	18.5563	18.8774	18.797	18.7007	18.8127	18.6166	18.7698	18.851	18.9291	P26196	DDX6	+	SIB_NT	3.87887	0.223745	0.00013217	0.0176793	0.223745	1.54528	Probable ATP-dependent RNA helicase DDX6
17.9188	17.764	17.7946	17.9131	17.8928	17.835	17.9979	17.921	17.8979	17.5616	17.6617	17.4949	17.5793	17.6947	17.1287	17.6296	17.79	17.663	P26358	DNMT1	+	SIB_NT	3.44959	-0.303502	0.000355151	0.00914859	-0.303502	-1.81438	DNA (cytosine-5)-methyltransferase 1
15.6942	15.8828	15.8448	15.734	15.7032	15.7872	15.5285	15.7913	15.759	15.982	15.8488	15.7479	15.9331	16.052	16.2896	15.9522	15.8975	15.9085	P26440	IVD	+	SIB_NT	2.47798	0.209635	0.00332676	0.0343006	0.209635	1.30332	Isovaleryl-CoA dehydrogenase, mitochondrial
14.7304	15.1739	14.7549	14.9436	15.1203	15.0354	15.1305	15.0741	14.8776	15.8572	15.7891	15.3329	15.3737	15.8349	15.2852	15.9661	15.8898	15.6264	P26447	S100A4	+	SIB_NT	5.15792	0.67942	6.95147e-06	0.000423963	0.67942	3.32938	Protein S100-A4
18.1144	18.0778	17.9077	18.2279	18.0909	18.1713	18.278	17.8909	18.16	17.9862	17.6115	17.7389	17.8999	17.777	18.1932	17.7081	17.7687	17.7155	P26583	HMGB2	+	SIB_NT	2.80978	-0.279974	0.00154959	0.0148427	-0.279974	-1.6133	High mobility group protein B2
19.9648	19.6895	19.9409	19.8745	19.8784	19.6443	19.48	20.0274	19.8179	19.4897	19.6641	19.0978	19.4411	19.7218	19.3107	19.6137	19.5859	19.6405	P26599	PTBP1	+	SIB_NT	2.48481	-0.305844	0.00327488	0.0145526	-0.305844	-1.62182	Polypyrimidine tract-binding protein 1
19.6487	19.7743	19.7795	19.5785	19.742	19.7197	19.7593	19.8577	19.6595	19.3483	19.5959	19.5404	19.4669	19.5908	19.3783	19.5544	19.6416	19.6992	P26639	TARS	+	SIB_NT	2.93743	-0.189292	0.00115497	0.0367912	-0.189292	-1.2793	Threonine--tRNA ligase, cytoplasmic
19.4761	19.5551	19.5873	19.4662	19.642	19.5677	19.6311	19.633	19.5309	19.6039	19.8812	19.8353	19.8233	19.7901	19.4511	19.8055	19.8638	19.8746	P26640	VARS	+	SIB_NT	2.83511	0.204377	0.00146182	0.0317653	0.204377	1.33321	Valine--tRNA ligase
21.9959	21.9296	21.8779	21.9455	21.9733	21.9478	22.0258	21.89	21.9383	21.7267	21.8095	21.7291	21.8083	21.7772	21.5123	21.7302	21.8414	21.7423	P26641	EEF1G	+	SIB_NT	4.54296	-0.205263	2.86441e-05	0.0192893	-0.205263	-1.51411	Elongation factor 1-gamma
14.4071	14.2915	14.3365	14.3057	14.45	14.2071	14.3221	14.3033	14.2209	14.5794	14.7193	14.5514	14.724	14.7895	14.5846	14.7627	14.7374	14.6862	P27105	STOM	+	SIB_NT	7.16386	0.365586	6.85703e-08	0.00155963	0.365586	2.62887	Erythrocyte band 7 integral membrane protein
16.247	16.3632	16.2853	16.0765	16.4151	16.4066	16.3245	16.3787	16.402	15.9283	16.1677	16.2036	15.9867	16.0952	15.8142	16.0136	16.2801	16.3402	P27144	AK4	+	SIB_NT	2.42917	-0.22992	0.00372244	0.0285772	-0.22992	-1.37034	Adenylate kinase 4, mitochondrial
20.7913	20.8472	20.7425	20.9855	20.8795	20.7761	20.9471	20.6135	20.6908	21.3856	20.8793	21.0958	21.1884	21.0091	21.2044	21.2693	20.8919	20.7047	P27348	YWHAQ	+	SIB_NT	2.22226	0.261676	0.00599434	0.0237969	0.261676	1.43259	14-3-3 protein theta
14.3019	14.0222	14.2853	14.0366	14.0747	14.2542	13.9312	14.4558	13.8617	13.9996	14.6359	14.5123	14.6463	14.6212	14.0642	14.6467	14.6927	14.8078	P27361	MAPK3	+	SIB_NT	2.32737	0.378138	0.00470578	0.010385	0.378138	1.75667	Mitogen-activated protein kinase 3
14.8051	14.2739	14.726	14.7223	14.7945	14.4295	14.6132	14.6606	14.6352	13.8489	14.243	14.1279	14.2563	14.1185	14.3286	14.1847	14.3772	15.0726	P27448	MARK3	+	SIB_NT	1.84853	-0.344729	0.0141732	0.0184048	-0.344729	-1.53035	MAP/microtubule affinity-regulating kinase 3
16.2199	16.2683	15.9689	16.5679	16.3347	16.1077	16.5967	16.4554	16.016	16.9931	16.9187	16.7611	16.9676	17.0773	17.2457	17.1706	17.234	17.0191	P27701	CD82	+	SIB_NT	6.41995	0.761324	3.8023e-07	0.000247788	0.761324	3.95592	CD82 antigen
15.0617	15.2437	14.8939	15.0819	15.3075	14.9473	15.2571	14.8637	15.0327	14.9303	14.8689	14.7081	14.9551	14.8763	14.9973	14.372	14.9724	14.5428	P27707	DCK	+	SIB_NT	2.09777	-0.274038	0.00798409	0.0234178	-0.274038	-1.4387	Deoxycytidine kinase
19.6185	19.7663	19.8816	19.6022	19.7721	19.7835	19.6683	19.798	19.8011	19.3316	19.6982	19.6095	19.4186	19.5739	19.3149	19.4647	19.7147	19.7696	P27708	CAD	+	SIB_NT	2.16309	-0.199526	0.00686929	0.043551	-0.199526	-1.21405	CAD protein
21.1837	21.4267	21.3351	21.4066	21.3011	21.4273	21.3476	21.3223	21.3951	21.6192	21.5541	21.5604	21.4132	21.5441	21.8846	21.4649	21.5292	21.5157	P27797	CALR	+	SIB_NT	3.15842	0.21554	0.000694359	0.0244748	0.21554	1.42313	Calreticulin
18.553	18.577	18.4011	18.6006	18.6752	18.6384	18.8298	18.4761	18.6075	18.9978	18.7957	18.978	19.0525	18.8975	18.9976	18.9724	19.001	18.9353	P27816	MAP4	+	SIB_NT	6.00327	0.363234	9.92501e-07	0.00243922	0.363234	2.4625	Microtubule-associated protein 4
18.7662	18.783	18.7007	18.6758	18.7993	18.866	18.9242	18.7498	18.7954	18.8278	18.9029	19.0584	18.9274	18.9142	18.8977	18.9448	19.0671	19.0819	P28065	PSMB9	+	SIB_NT	3.36924	0.173521	0.00042733	0.0399064	0.173521	1.24619	Proteasome subunit beta type-9
13.5564	14.2596	14.3093	14.1564	14.0446	14.229	14.149	14.3101	14.3362	14.7537	15.0358	15.0117	15.0441	14.9157	14.7708	15.1182	15.067	15.0681	P28161	GSTM2	+	SIB_NT	6.92153	0.826081	1.19804e-07	9.1954e-05	0.826081	4.30304	Glutathione S-transferase Mu 2
14.4989	14.711	14.666	14.1819	14.4122	13.671	14.5827	14.2572	13.5057	17.1541	17.1968	17.2978	17.1904	17.0227	17.0663	17.2547	17.0835	17.4668	P28289	TMOD1	+	SIB_NT	11.8286	2.91628	1.48394e-12	0	2.91628	11.6638	Tropomodulin-1
17.9176	17.7987	17.9056	17.849	17.8026	18.0212	18.0746	17.7162	18.0738	16.5096	16.6897	16.8011	16.544	16.5123	16.5764	16.7388	16.7082	16.6963	P28300	LOX	+	SIB_NT	12.8632	-1.26477	1.37014e-13	0	-1.26477	-8.11905	Protein-lysine 6-oxidase
14.866	15.126	15.1472	14.8997	15.1588	15.2072	15.0841	15.1127	15.0067	15.1804	15.5106	15.5174	15.3661	15.4561	15.2482	15.5219	15.4684	15.6281	P28676	GCA	+	SIB_NT	4.65439	0.365432	2.21621e-05	0.00351266	0.365432	2.25741	Grancalcin
16.2376	16.1578	16.2425	16.1211	16.2028	16.1941	16.2072	16.2129	16.2109	15.5222	16.0848	15.951	15.8314	15.9325	15.4601	15.7935	15.9323	15.9852	P29083	GTF2E1	+	SIB_NT	3.98066	-0.365979	0.000104554	0.00434113	-0.365979	-2.13278	General transcription factor IIE subunit 1
15.684	15.5978	15.4238	15.713	15.6585	15.5075	15.6091	15.5921	15.4958	15.375	15.3408	15.1044	15.3637	15.3482	15.2637	15.3765	15.3716	15.1498	P29084	GTF2E2	+	SIB_NT	4.82875	-0.287526	1.48338e-05	0.00657635	-0.287526	-1.956	Transcription initiation factor IIE subunit beta
18.0225	18.1734	17.8701	18.1394	18.1513	18.0947	18.3232	18.067	17.9329	17.8249	17.8697	17.9591	17.7429	17.886	17.6525	17.881	17.9764	17.7435	P29218	IMPA1	+	SIB_NT	3.2903	-0.248715	0.000512509	0.0161227	-0.248715	-1.58034	Inositol monophosphatase 1
17.0933	16.9733	16.8361	17.0997	17.1337	16.8987	17.279	17.02	16.9942	17.55	17.1085	17.0944	17.5914	17.1441	17.0823	17.523	17.3168	17.0504	P29279	CTGF	+	SIB_NT	1.82419	0.236979	0.0149903	0.0380607	0.236979	1.26746	Connective tissue growth factor
18.4089	18.3864	18.2839	18.3447	18.4701	18.4169	18.382	18.2855	18.3434	18.6793	18.6394	18.7692	18.6594	18.5942	18.5428	18.7192	18.6513	18.5581	P29323	EPHB2	+	SIB_NT	6.73151	0.276784	1.85562e-07	0.00469612	0.276784	2.09942	Ephrin type-B receptor 2
16.2041	16.0872	16.1145	15.7708	16.3336	16.1476	16.3262	16.0818	16.045	16.0923	16.4503	16.4137	16.4847	16.2678	16.2593	16.5513	16.3374	16.3102	P29353	SHC1	+	SIB_NT	2.19629	0.228469	0.00636377	0.0326313	0.228469	1.32196	SHC-transforming protein 1
15.3328	14.892	15.6259	15.2694	14.7808	15.0298	14.5773	15.6206	15.0265	14.8384	15.9825	15.4784	15.0356	15.4034	15.5468	15.6593	15.6082	15.7363	P29373	CRABP2	+	SIB_NT	1.25936	0.348213	0.0550357	0.0347184	0.348213	1.29809	Cellular retinoic acid-binding protein 2
20.9187	20.9354	20.9463	20.9049	20.9719	20.9859	20.9144	20.9565	20.9451	21.0547	21.2407	21.2106	21.138	21.1507	21.0962	21.1967	21.2907	21.3033	P29401	TKT	+	SIB_NT	6.44154	0.24471	3.61789e-07	0.00759488	0.24471	1.88813	Transketolase
16.296	16.3124	16.2295	16.2826	16.3639	16.3797	16.3355	16.3614	16.2638	16.5954	16.5858	16.6536	16.5769	16.5478	16.5518	16.5982	16.6012	16.6725	P29466	CASP1	+	SIB_NT	9.19517	0.284263	6.38008e-10	0.00299487	0.284263	2.33266	Caspase-1
17.7006	17.8217	17.7813	17.6641	17.8008	17.7933	17.7316	17.8076	17.7717	17.9761	18.1313	18.0247	18.0207	18.0566	17.9828	17.9996	18.0975	18.1038	P29992	GNA11	+	SIB_NT	8.03592	0.280038	9.20622e-09	0.00371822	0.280038	2.22416	Guanine nucleotide-binding protein subunit alpha-11
15.7941	15.994	15.8004	15.8296	15.9855	15.9368	16.0237	15.8949	15.847	16.4152	16.4459	16.4956	16.3983	16.4428	16.2713	16.4045	16.5698	16.4934	P30038	ALDH4A1	+	SIB_NT	9.35867	0.53678	4.37855e-10	0.000202899	0.53678	3.82757	Delta-1-pyrroline-5-carboxylate dehydrogenase, mitochondrial
19.8425	19.9228	19.9184	19.9134	19.9469	19.9301	19.9924	19.9671	19.9966	20.0655	20.1986	20.2024	20.0851	20.1749	20.0575	20.1197	20.2566	20.2581	P30040	ERP29	+	SIB_NT	5.71466	0.220906	1.92904e-06	0.012169	0.220906	1.69335	Endoplasmic reticulum resident protein 29
16.4443	16.4612	16.5852	16.3237	16.4846	16.4279	16.4231	16.6081	16.4517	17.088	17.3261	17.4349	17.3719	17.2409	16.9609	17.3089	17.3872	17.6073	P30043	BLVRB	+	SIB_NT	8.68904	0.835145	2.04626e-09	7.69231e-05	0.835145	4.9251	Flavin reductase (NADPH)
19.7608	19.8137	19.652	19.783	19.852	19.851	19.9319	19.7542	19.7523	20.0439	20.1028	20.0918	20.11	20.0857	19.9754	20.1266	20.2029	20.2163	P30044	PRDX5	+	SIB_NT	6.67788	0.311637	2.09953e-07	0.00325123	0.311637	2.28841	Peroxiredoxin-5, mitochondrial
21.0813	21.1693	21.2059	21.0511	21.1551	21.1441	21.1219	21.1783	21.1612	21.3339	21.4354	21.3482	21.3315	21.3757	21.1171	21.3283	21.4025	21.4166	P30101	PDIA3	+	SIB_NT	4.52763	0.202343	2.96733e-05	0.0200661	0.202343	1.49692	Protein disulfide-isomerase A3
15.9573	16.057	16.2291	15.9582	15.9526	16.0695	15.8133	16.166	16.1598	15.5283	15.6646	15.6047	15.519	15.8766	15.7103	15.3577	15.7061	15.9009	P30154	PPP2R1B	+	SIB_NT	4.17961	-0.388261	6.61289e-05	0.00353894	-0.388261	-2.2484	Serine/threonine-protein phosphatase 2A 65 kDa regulatory subunit A beta isoform
16.0173	16.0109	16.181	15.9844	16.1795	15.9954	15.8617	16.347	15.9788	15.5408	15.9451	15.7145	15.4669	16.1915	15.5667	15.6381	16.0319	15.8288	P30260	CDC27	+	SIB_NT	2.12526	-0.292416	0.00749437	0.0201173	-0.292416	-1.49506	Cell division cycle protein 27 homolog
15.6419	15.7697	15.7537	15.8543	15.732	15.7972	15.832	15.7375	15.7587	15.9387	15.8843	16.0233	15.8252	15.855	16.1215	15.9655	15.9698	15.9806	P30443;P30455	HLA-A	+	SIB_NT	3.99824	0.187428	0.000100407	0.0283655	0.187428	1.37287	HLA class I histocompatibility antigen, A-1 alpha chain;HLA class I histocompatibility antigen, A-36 alpha chain
15.9029	15.7593	15.7205	15.8496	15.9127	15.783	15.9562	15.9367	15.6543	16.1846	16.4207	16.3267	16.309	16.3338	15.9554	16.3293	16.3696	16.4434	P30519	HMOX2	+	SIB_NT	6.03701	0.466391	9.18318e-07	0.000971609	0.466391	2.90355	Heme oxygenase 2
15.6142	15.5277	15.8492	15.5814	15.6393	15.9469	15.8539	15.6822	16.0903	14.286	14.7596	15.0602	14.1029	14.6772	14.758	14.4593	14.7915	14.9126	P30530	AXL	+	SIB_NT	7.0847	-1.10865	8.22806e-08	8.33333e-05	-1.10865	-5.03788	Tyrosine-protein kinase receptor UFO
15.8906	15.9244	15.7992	15.8166	15.9422	15.9092	15.9379	15.8418	15.9562	16.1104	16.1407	16.0179	16.0725	16.0955	16.2273	16.0639	16.1923	16.069	P30533	LRPAP1	+	SIB_NT	5.85903	0.219047	1.38347e-06	0.012158	0.219047	1.69268	Alpha-2-macroglobulin receptor-associated protein
18.3228	18.4425	18.5131	18.2153	18.2979	18.4309	18.0842	18.4841	18.4151	17.9533	18.1508	18.0078	17.9877	18.1577	17.9005	17.8917	18.1445	18.173	P30566	ADSL	+	SIB_NT	4.07086	-0.315413	8.49464e-05	0.0064	-0.315413	-1.9655	Adenylosuccinate lyase
14.6582	14.6048	14.3119	14.7457	14.4797	14.371	14.6904	14.2647	14.1582	14.6518	14.6042	14.4446	15.0594	14.8991	14.8348	14.8924	14.8723	14.6609	P30740	SERPINB1	+	SIB_NT	2.16425	0.292768	0.00685086	0.0196681	0.292768	1.50616	Leukocyte elastase inhibitor
13.4125	13.467	13.345	13.3411	13.4796	13.4431	13.7641	14.7792	13.5474	13.5019	14.2817	13.8556	13.9418	14.4987	13.6937	13.8349	14.9492	15.7005	P31146	CORO1A	+	SIB_NT	1.42309	0.631018	0.037749	0.0130034	0.631018	1.66674	Coronin-1A
17.9563	17.9328	17.7458	18.0462	17.9838	17.9187	18.1201	17.7375	17.8339	18.3239	17.9884	18.1707	18.2195	18.1603	18.3232	18.274	18.105	17.7159	P31150	GDI1	+	SIB_NT	1.96807	0.222886	0.0107628	0.0388536	0.222886	1.25749	Rab GDP dissociation inhibitor alpha
15.1254	14.5456	13.2442	12.2151	10.3154	12.5071	13.4119	14.4672	13.1201	16.2243	14.4817	14.0398	14.7702	13.5464	14.6785	14.7947	14.0238	14.096	P31151	S100A7	+	SIB_NT	1.51562	1.30039	0.0305054	0.00578155	1.30039	2.00689	Protein S100-A7
16.8085	16.951	17.0068	16.9078	16.9201	16.9441	16.9807	17.14	16.9552	16.5791	16.839	16.7701	16.5859	16.8445	16.5713	16.7614	16.906	16.8958	P31323	PRKAR2B	+	SIB_NT	2.79977	-0.206782	0.00158572	0.031256	-0.206782	-1.33864	cAMP-dependent protein kinase type II-beta regulatory subunit
18.0081	18.0535	18.1512	17.9978	18.0975	18.0847	18.0924	18.1493	18.0964	18.1184	18.3304	18.2852	18.2053	18.2348	18.1123	18.2855	18.3095	18.3775	P31930	UQCRC1	+	SIB_NT	3.69691	0.169769	0.000200953	0.0392414	0.169769	1.25334	Cytochrome b-c1 complex subunit 1, mitochondrial
16.8123	16.8964	16.8437	16.9271	16.9217	16.8643	16.9705	17.0688	16.9465	16.9073	17.3714	17.2793	17.1672	17.2614	16.9354	17.2404	17.4145	17.384	P31937	HIBADH	+	SIB_NT	3.44594	0.301069	0.000358145	0.00940755	0.301069	1.80501	3-hydroxyisobutyrate dehydrogenase, mitochondrial
16.7376	16.8103	16.6407	16.5761	16.7582	16.6437	16.4969	16.7401	16.5011	16.8223	16.844	16.9055	16.8481	16.9047	16.7846	16.9586	16.8334	16.7301	P32456	GBP2	+	SIB_NT	3.2827	0.19186	0.00052155	0.0320827	0.19186	1.32914	Guanylate-binding protein 2
20.4375	20.2887	20.3127	20.3384	20.3654	20.2606	20.2676	20.3851	20.2723	19.8866	20.086	19.6887	19.8476	20.0068	19.7038	19.9034	19.8934	19.9029	P32969	RPL9	+	SIB_NT	7.25448	-0.445442	5.56572e-08	0.000735294	-0.445442	-3.0327	60S ribosomal protein L9
19.9282	19.8503	19.7803	19.9527	19.965	19.9188	19.9919	19.8719	19.8503	19.4036	19.5671	19.3803	19.4108	19.5344	19.1578	19.4605	19.5384	19.3766	P33316	DUT	+	SIB_NT	7.62735	-0.475573	2.3586e-08	0.000581197	-0.475573	-3.23431	Deoxyuridine 5'-triphosphate nucleotidohydrolase, mitochondrial
15.6399	15.6283	15.6452	15.604	15.7971	15.5435	15.6773	15.7373	15.4657	15.678	15.9274	16.0205	15.9594	15.8617	15.723	15.8674	15.9511	15.9181	P33527	ABCC1	+	SIB_NT	3.75543	0.240926	0.000175619	0.0149344	0.240926	1.61018	Multidrug resistance-associated protein 1
15.4416	15.4955	15.6104	15.5493	15.4105	15.436	15.4023	15.5752	15.4648	15.2704	15.4384	15.2055	15.1697	15.4588	15.4106	15.1064	15.3157	15.4111	P33552	CKS2	+	SIB_NT	2.59712	-0.17764	0.00252858	0.0469795	-0.17764	-1.18674	Cyclin-dependent kinases regulatory subunit 2
12.6598	12.1441	12.8611	12.6442	11.8329	12.3196	12.6797	12.2481	12.1233	13.0383	12.5019	13.0097	13.0777	12.9583	12.9788	13.1994	13.1393	13.4787	P33908	MAN1A1	+	SIB_NT	3.53869	0.652151	0.000289273	0.00135354	0.652151	2.70108	Mannosyl-oligosaccharide 1,2-alpha-mannosidase IA
18.4411	18.6624	18.851	18.4012	18.53	18.6282	18.2741	18.7391	18.6162	17.6957	18.2033	17.8286	17.8543	18.248	17.9457	17.8598	18.2223	18.0765	P33991	MCM4	+	SIB_NT	5.09803	-0.578808	7.9794e-06	0.000681481	-0.578808	-3.05123	DNA replication licensing factor MCM4
19.2443	19.2923	19.3045	19.1531	19.3203	19.3178	19.2231	19.3166	19.2644	18.6543	19.1082	18.9087	18.8518	19.1004	18.8528	18.8951	19.0978	19.0433	P33992	MCM5	+	SIB_NT	4.6932	-0.324887	2.02673e-05	0.00467651	-0.324887	-2.10174	DNA replication licensing factor MCM5
18.9878	19.0605	19.024	18.9429	19.0534	19.0185	18.9601	19.1032	18.9557	18.2494	18.8166	18.4496	18.377	18.7142	18.4518	18.6281	18.7427	18.5497	P33993	MCM7	+	SIB_NT	5.55831	-0.458571	2.76494e-06	0.00114754	-0.458571	-2.7778	DNA replication licensing factor MCM7
13.6411	12.8028	13.9643	13.5795	12.933	12.4791	12.9707	13.266	13.1745	12.606	12.2813	12.9494	12.7341	13.0341	13.1159	12.847	12.8589	13.0694	P34947	GRK5	+	SIB_NT	1.2574	-0.368315	0.0552838	0.0324912	-0.368315	-1.32408	G protein-coupled receptor kinase 5
14.6674	14.8192	14.898	14.7118	14.9152	14.7311	14.8331	15.1011	14.9077	13.8231	14.098	16.0841	13.6623	14.1427	13.6166	13.5702	14.2731	13.8966	P34949	MPI	+	SIB_NT	1.82587	-0.713121	0.0149325	0.0062904	-0.713121	-1.97248	Mannose-6-phosphate isomerase
14.2444	14.1672	13.7627	14.0208	14.1656	14.2206	14.3205	13.9477	14.0438	14.9354	15.2177	15.2162	15.1168	15.1271	14.9329	15.2271	15.2195	15.1363	P35052	GPC1	+	SIB_NT	10.0073	1.02618	9.83411e-11	0	1.02618	6.05152	Glypican-1
18.4435	18.801	18.3589	18.7242	18.5352	18.6632	18.5226	18.2894	18.574	19.1124	18.5502	18.6913	18.8031	18.879	19.6876	18.6748	18.7003	18.5569	P35080	PFN2	+	SIB_NT	1.46381	0.304837	0.0343706	0.0333014	0.304837	1.31505	Profilin-2
14.7257	14.7577	14.9187	14.8385	14.9406	14.9562	15.0464	14.9841	14.9416	14.7751	14.6011	14.6924	14.7204	14.6635	14.5132	14.6493	14.8534	14.8494	P35219	CA8	+	SIB_NT	2.86904	-0.199077	0.00135196	0.0333046	-0.199077	-1.31475	Carbonic anhydrase-related protein
19.1129	19.0328	18.8846	19.1026	19.085	18.9819	19.1313	18.945	18.9853	19.3815	19.3414	19.2689	19.3588	19.286	19.3958	19.3744	19.306	19.3002	P35221	CTNNA1	+	SIB_NT	7.23801	0.305717	5.78089e-08	0.00311933	0.305717	2.31143	Catenin alpha-1
17.3382	17.5525	17.4502	17.4484	17.5041	17.5056	17.5794	17.5343	17.4567	17.7473	17.766	17.6964	17.6644	17.7716	17.661	17.7971	17.8551	17.7828	P35222	CTNNB1	+	SIB_NT	6.38321	0.263607	4.13797e-07	0.00593054	0.263607	1.99372	Catenin beta-1
18.5246	18.5711	18.5719	18.5676	18.5932	18.5365	18.5395	18.6816	18.5301	18.845	19.0063	18.7967	18.9135	19.0143	18.617	19.105	19.0005	19.0959	P35237	SERPINB6	+	SIB_NT	5.23042	0.364218	5.88274e-06	0.00296322	0.364218	2.34962	Serpin B6
18.3411	18.3075	18.2238	18.363	18.403	18.3067	18.4155	18.2722	18.2508	18.1166	18.2653	18.0742	18.1076	18.2188	17.9202	18.1445	18.2074	18.1375	P35249	RFC4	+	SIB_NT	3.61705	-0.187938	0.00024152	0.0310303	-0.187938	-1.34243	Replication factor C subunit 4
17.8255	17.8494	17.7627	17.7978	17.9141	17.8025	17.9211	17.7921	17.7601	17.5004	17.6381	17.5591	17.5705	17.6358	17.4023	17.5532	17.667	17.5915	P35250	RFC2	+	SIB_NT	6.02366	-0.25639	9.46983e-07	0.00697674	-0.25639	-1.92183	Replication factor C subunit 2
21.7272	21.7604	21.5731	21.7062	21.7895	21.7825	21.8788	21.5933	21.6647	21.4415	21.4052	21.3481	21.4571	21.4576	21.4078	21.3732	21.5057	21.3646	P35268	RPL22	+	SIB_NT	6.3832	-0.301633	4.13808e-07	0.0038869	-0.301633	-2.20385	60S ribosomal protein L22
17.5696	17.4392	17.4126	17.5328	17.6093	17.5115	17.6463	17.4989	17.5174	17.2603	17.4314	17.357	17.331	17.3813	17.0432	17.3373	17.5677	17.394	P35269	GTF2F1	+	SIB_NT	2.44568	-0.1816	0.00358357	0.0471706	-0.1816	-1.18496	General transcription factor IIF subunit 1
12.8532	12.6756	12.4121	12.5888	12.741	12.3531	12.8024	12.634	13.229	14.7855	14.59	14.991	14.5602	14.5034	14.7042	14.6623	14.5405	14.6986	P35354	PTGS2	+	SIB_NT	11.9358	1.97183	1.15933e-12	0	1.97183	9.86769	Prostaglandin G/H synthase 2
13.8716	14.5375	14.1009	13.9155	14.3277	14.2996	14.1879	14.3276	14.3519	14.5031	14.7139	15.0156	14.8355	14.7452	15.0526	14.4346	14.5665	14.704	P35555	FBN1	+	SIB_NT	3.96782	0.516748	0.00010769	0.00184416	0.516748	2.56598	Fibrillin-1
15.9263	16.6942	17.0733	16.0746	16.8798	16.9564	16.3864	16.5235	16.8463	16.168	16.2811	16.2509	16.7898	16.1873	15.8544	16.0621	16.3918	16.0451	P35580	MYH10	+	SIB_NT	1.47009	-0.37005	0.0338775	0.0242523	-0.37005	-1.42603	Myosin-10
16.9833	17.0208	17.0799	16.8383	17.106	17.0983	17.0648	17.1018	17.0838	17.2486	17.282	17.2855	17.1263	17.1742	17.082	17.1499	17.2603	17.4037	P35610	SOAT1	+	SIB_NT	3.11024	0.181714	0.000775812	0.038415	0.181714	1.26247	Sterol O-acyltransferase 1
15.6502	15.3226	15.2542	15.4727	15.5637	15.3154	15.6808	15.4738	15.2471	17.2952	16.9929	17.1448	17.49	17.0832	17.1518	17.5023	17.1628	17.3667	P35625	TIMP3	+	SIB_NT	12.681	1.80102	2.08425e-13	0	1.80102	9.91738	Metalloproteinase inhibitor 3
17.615	17.6029	17.6413	17.6143	17.7346	17.691	17.8496	17.8108	17.7997	17.2014	17.6199	17.6109	17.3858	17.5026	17.1296	17.5517	17.6891	17.7258	P35658	NUP214	+	SIB_NT	1.89137	-0.215814	0.0128418	0.0430505	-0.215814	-1.21876	Nuclear pore complex protein Nup214
15.2572	15.1825	15.1671	14.9801	15.1509	14.9091	15.287	15.1968	15.0031	15.2637	15.4036	15.2295	15.3868	15.4852	15.261	15.4241	15.511	15.4462	P35869	AHR	+	SIB_NT	3.48564	0.253032	0.000326856	0.0143479	0.253032	1.62624	Aryl hydrocarbon receptor
16.265	16.4811	16.2014	16.3501	16.3489	16.3834	16.3379	16.2799	16.3122	16.5554	16.3883	16.5369	16.592	16.4253	16.6343	16.5353	16.4708	16.435	P36404	ARL2	+	SIB_NT	3.61707	0.17927	0.00024151	0.0347026	0.17927	1.29762	ADP-ribosylation factor-like protein 2
17.4192	17.6498	17.6262	17.4141	17.6306	17.6246	17.5876	17.635	17.5513	17.7581	18.0022	17.9805	17.7879	17.9327	17.8203	17.9277	18.0061	18.1103	P36405	ARL3	+	SIB_NT	5.65064	0.354152	2.23543e-06	0.00282944	0.354152	2.37039	ADP-ribosylation factor-like protein 3
17.8604	17.7357	17.7327	17.7763	17.7806	17.7486	17.8317	17.7463	17.7095	17.4919	17.6394	17.6539	17.5077	17.6277	17.3599	17.4497	17.6479	17.5907	P36507	MAP2K2	+	SIB_NT	4.42872	-0.216995	3.72628e-05	0.0168293	-0.216995	-1.56664	Dual specificity mitogen-activated protein kinase kinase 2
17.257	17.1382	17.1143	17.2451	17.2454	17.0861	17.2628	17.2687	17.1419	17.3252	17.5409	17.4098	17.3734	17.3925	17.2438	17.477	17.4018	17.6214	P36543	ATP6V1E1	+	SIB_NT	3.89612	0.225149	0.000127022	0.0173231	0.225149	1.55385	V-type proton ATPase subunit E 1
17.684	17.8436	17.9056	17.6556	17.79	17.8696	17.7248	17.883	17.8515	18.2447	18.4962	18.6704	18.3016	18.3879	18.3649	18.3643	18.4776	18.7575	P36551	CPOX	+	SIB_NT	7.65037	0.650807	2.2368e-08	0.000252252	0.650807	3.96522	Oxygen-dependent coproporphyrinogen-III oxidase, mitochondrial
21.7743	21.7831	21.7554	21.6765	21.7653	21.8275	21.7365	21.7698	21.7689	21.5429	21.5855	21.5508	21.576	21.6613	21.5377	21.4883	21.6797	21.5973	P36578	RPL4	+	SIB_NT	5.89967	-0.181994	1.25988e-06	0.021717	-0.181994	-1.4647	60S ribosomal protein L4
16.0016	16.1558	16.4079	16.0592	16.5478	16.3951	16.1936	16.0776	16.3157	16.9312	16.7084	16.8993	16.5651	16.574	16.6976	16.8881	16.6271	16.4761	P36969	GPX4	+	SIB_NT	4.4346	0.468065	3.67624e-05	0.00185532	0.468065	2.55825	Phospholipid hydroperoxide glutathione peroxidase, mitochondrial
17.5443	17.3593	17.4961	17.5964	17.5413	17.4471	17.5943	17.7448	17.5257	17.1196	17.3431	17.0934	17.229	17.3887	16.7845	17.3033	17.3849	17.383	P37198	NUP62	+	SIB_NT	3.11867	-0.313306	0.000760901	0.00980445	-0.313306	-1.78438	Nuclear pore glycoprotein p62
17.3093	17.7978	17.7777	17.9047	17.8224	17.7516	17.8722	17.9044	17.6925	18.0152	18.0515	17.9107	17.6391	18.0629	17.7747	18.1616	18.1003	18.1013	P37235	HPCAL1	+	SIB_NT	1.73976	0.220537	0.0182069	0.0451056	0.220537	1.19946	Hippocalcin-like protein 1
15.6454	16.0127	15.8982	15.7077	15.8808	15.8697	15.6526	15.8062	15.8612	15.9259	16.1781	16.3692	15.9476	16.1343	16.315	16.1713	16.2327	16.335	P37268	FDFT1	+	SIB_NT	4.25133	0.363835	5.60624e-05	0.00408116	0.363835	2.17789	Squalene synthase
21.2823	21.542	21.5079	21.5764	21.61	21.4389	21.7139	21.6086	21.5533	21.7903	21.7693	21.7297	21.7019	21.8251	21.5496	21.9144	21.845	21.8525	P37802	TAGLN2	+	SIB_NT	3.35836	0.23831	0.000438167	0.0175848	0.23831	1.54707	Transgelin-2
20.8879	20.6548	20.5693	20.6652	20.7177	20.7368	20.7429	20.7176	20.6652	20.8544	20.8591	20.884	20.7385	20.8811	20.7953	20.8903	20.9642	21.0305	P37837	TALDO1	+	SIB_NT	3.18601	0.171115	0.00065162	0.0432234	0.171115	1.21742	Transaldolase
14.9066	15.4346	15.5379	15.4437	15.5519	15.5543	15.6792	15.7362	15.4727	15.9716	15.9991	16.0212	15.6886	15.9522	15.8197	16.0203	16.0836	16.0854	P37840	SNCA	+	SIB_NT	4.1699	0.480502	6.76233e-05	0.00205405	0.480502	2.52708	Alpha-synuclein
18.5119	18.6105	18.4284	18.617	18.6288	18.6443	18.6996	18.4705	18.5269	18.8227	18.7222	18.7264	18.7908	18.7074	18.7737	18.7102	18.7736	18.7023	P38117	ETFB	+	SIB_NT	4.15357	0.176812	7.0215e-05	0.0322959	0.176812	1.32654	Electron transfer flavoprotein subunit beta
15.2926	15.2985	15.4921	15.2339	15.2866	15.4776	15.4276	15.3649	15.3933	14.6332	14.7027	14.7121	14.735	14.642	14.6614	14.6045	14.6833	14.765	P38432	COIL	+	SIB_NT	11.8436	-0.680875	1.43341e-12	8.51064e-05	-0.680875	-5.04544	Coilin
18.6059	18.6847	18.6599	18.5732	18.7625	18.6356	18.768	18.7678	18.6506	19.0079	19.2829	19.2862	19.133	19.1985	18.9909	19.2229	19.279	19.368	P38606	ATP6V1A	+	SIB_NT	7.83079	0.517881	1.47642e-08	0.00038191	0.517881	3.46315	V-type proton ATPase catalytic subunit A
20.559	20.5426	20.5154	20.5301	20.7239	20.7208	20.6804	20.72	20.7361	20.3055	20.5854	20.5346	20.3449	20.4346	20.0899	20.4153	20.6153	20.5633	P39019	RPS19	+	SIB_NT	2.2217	-0.204369	0.00600209	0.0403654	-0.204369	-1.24184	40S ribosomal protein S19
14.5284	14.627	14.6498	14.5329	14.5664	14.6343	14.5419	14.4871	14.7361	14.7352	15.0521	15.0075	14.9731	14.9807	14.7665	14.9318	14.8763	14.9377	P39060	COL18A1	+	SIB_NT	5.85336	0.32858	1.40164e-06	0.00332686	0.32858	2.27927	Collagen alpha-1(XVIII) chain
20.786	20.8517	20.8572	20.7568	20.8465	20.8717	20.7744	20.878	20.8179	20.9162	21.1803	20.9722	20.9652	21.1574	20.8349	21.0733	21.1212	21.1762	P39656	DDOST	+	SIB_NT	3.77529	0.217425	0.00016777	0.019782	0.217425	1.50384	Dolichyl-diphosphooligosaccharide--protein glycosyltransferase 48 kDa subunit
14.738	14.9761	14.9202	14.8322	15.2162	14.8919	14.6062	15.3445	15.2687	14.0536	15.057	14.0373	13.9377	14.5455	14.5445	14.2792	14.9267	14.6336	P39880	CUX1	+	SIB_NT	2.4243	-0.530976	0.00376445	0.00504258	-0.530976	-2.0678	Homeobox protein cut-like 1
18.4154	18.3975	18.4581	18.51	18.5216	18.3582	18.538	18.4352	18.4251	19.1892	18.6538	18.5037	18.9822	18.5845	18.2881	18.5997	18.6201	18.6567	P40121	CAPG	+	SIB_NT	1.61545	0.224318	0.0242411	0.0479665	0.224318	1.17968	Macrophage-capping protein
19.734	19.9021	19.8095	19.6035	19.8966	19.8152	19.8373	19.7814	19.721	19.3366	19.6637	19.4237	19.4989	19.6193	19.1901	19.4561	19.6761	19.5255	P40261	NNMT	+	SIB_NT	3.79708	-0.301169	0.000159558	0.00811309	-0.301169	-1.86554	Nicotinamide N-methyltransferase
21.1223	21.0695	20.9341	21.0784	21.0984	21.1063	21.0825	20.9202	21.0454	20.914	20.9359	20.795	20.8746	20.9414	20.9188	20.8207	20.9796	20.8608	P40429	RPL13A	+	SIB_NT	3.85425	-0.157363	0.000139878	0.0456579	-0.157363	-1.19503	60S ribosomal protein L13a
12.5016	12.6928	12.8211	12.5351	12.5952	12.3387	12.5192	12.8675	12.4941	12.1033	12.5277	12.4383	12.2959	12.5078	11.8645	12.2698	12.486	12.5225	P40692	MLH1	+	SIB_NT	1.85347	-0.261065	0.014013	0.0310783	-0.261065	-1.34106	DNA mismatch repair protein Mlh1
17.6474	17.6517	17.6916	17.5676	17.6659	17.6205	17.743	17.7397	17.6716	17.3001	17.5635	17.5197	17.4411	17.4638	17.1946	17.4539	17.5949	17.5998	P40937	RFC5	+	SIB_NT	3.20123	-0.207506	0.000629169	0.02674	-0.207506	-1.3928	Replication factor C subunit 5
19.1005	19.1406	19.3099	19.06	19.212	19.1637	19.1946	19.3088	19.2299	19.249	19.6179	19.5465	19.4165	19.4955	19.1644	19.449	19.5826	19.7134	P40939	HADHA	+	SIB_NT	3.25656	0.279437	0.00055391	0.0121583	0.279437	1.69327	Trifunctional enzyme subunit alpha, mitochondrial
15.403	15.796	15.3459	15.4111	15.2684	14.7289	15.9246	16.0005	15.1018	15.2209	15.0162	14.7807	15.0618	15.44	14.7751	15.3603	15.2524	15.2114	P41212	ETV6	+	SIB_NT	1.21998	-0.317931	0.0602588	0.0410661	-0.317931	-1.23585	Transcription factor ETV6
15.0565	15.0075	15.0181	15.0586	15.0684	14.9017	15.0821	15.0164	15.0307	15.2978	15.3104	15.2365	15.4382	15.182	14.9836	15.2272	15.2465	15.3191	P41214	EIF2D	+	SIB_NT	3.83941	0.222387	0.000144741	0.01819	0.222387	1.53449	Eukaryotic translation initiation factor 2D
14.8909	14.4861	14.4686	14.3967	14.7053	14.5401	14.7127	14.7182	14.5835	14.9108	14.9672	15.1886	15.0348	14.7974	14.6053	15.1454	15.1644	15.1503	P41221	WNT5A	+	SIB_NT	3.50289	0.384652	0.000314128	0.00483511	0.384652	2.08874	Protein Wnt-5a
17.7872	17.8106	17.8382	17.8503	17.8759	17.8034	17.9072	17.9371	17.8294	17.4701	17.6531	17.5196	17.5243	17.6261	17.2537	17.5845	17.6852	17.519	P41223	BUD31	+	SIB_NT	5.37387	-0.311533	4.22793e-06	0.00431623	-0.311533	-2.13701	Protein BUD31 homolog
12.5052	12.8978	13.2351	11.9006	12.7365	12.8371	12.6604	12.772	12.601	12.8875	13.444	13.7171	13.1411	13.4444	13.3441	13.1923	13.4499	13.62	P41226	UBA7	+	SIB_NT	3.53833	0.677189	0.000289515	0.00127034	0.677189	2.74295	Ubiquitin-like modifier-activating enzyme 7
16.8662	16.8723	15.9767	15.9041	16.4188	17.0929	16.7216	16.9939	17.0131	17.318	17.4097	17.1982	17.2497	17.2549	16.688	17.3856	17.5109	17.5452	P41229	KDM5C	+	SIB_NT	2.70187	0.633403	0.00198668	0.00298976	0.633403	2.33138	Lysine-specific demethylase 5C
14.9697	15.3197	15.188	15.5451	15.2722	15.3142	15.5092	15.2542	15.2711	15.7228	15.3902	15.5044	15.3704	15.4641	15.5336	15.5998	15.5459	15.4768	P41236	PPP1R2	+	SIB_NT	2.31376	0.218294	0.00485557	0.0338751	0.218294	1.3084	Protein phosphatase inhibitor 2
16.2638	16.1649	16.2217	16.245	16.2896	16.2529	16.3542	16.2383	16.3181	15.7507	16.1375	15.7953	15.8596	16.1196	15.8828	15.9682	16.1259	15.9363	P41743	PRKCI	+	SIB_NT	4.65358	-0.308061	2.22034e-05	0.00553202	-0.308061	-2.02439	Protein kinase C iota type
17.951	17.8727	17.2805	17.8488	17.4551	17.7049	17.9006	17.8291	17.3354	18.1813	18.0942	17.8066	18.2556	18.1547	17.4663	18.1857	18.1842	18.096	P42025	ACTR1B	+	SIB_NT	2.05993	0.360734	0.00871102	0.0140033	0.360734	1.63402	Beta-centractin
15.01	15.1102	15.0337	15.1703	15.0916	15.2324	15.1675	14.8735	15.0998	15.3659	15.4638	15.5157	15.4033	15.2994	15.381	15.439	15.4934	15.2567	P42126	ECI1	+	SIB_NT	5.44617	0.314361	3.57953e-06	0.00414124	0.314361	2.15956	Enoyl-CoA delta isomerase 1, mitochondrial
15.4462	15.6622	15.495	15.6675	15.6248	15.5084	15.5008	15.5482	15.5859	15.4969	15.9355	16.0271	15.7113	15.8667	15.8045	15.7693	15.9141	16.0159	P42229	STAT5A	+	SIB_NT	3.45955	0.278028	0.000347096	0.011439	0.278028	1.72177	Signal transducer and activator of transcription 5A
18.519	18.4876	18.6382	18.5003	18.5502	18.488	18.499	18.6131	18.5177	18.2453	18.3523	18.0987	18.2176	18.3639	17.8531	18.2253	18.3185	18.227	P42285	SKIV2L2	+	SIB_NT	4.59088	-0.3235	2.56518e-05	0.0049697	-0.3235	-2.08037	Superkiller viralicidic activity 2-like 2
15.8823	15.7948	15.756	15.7607	15.7567	15.8225	15.7562	15.8625	15.8892	16.4038	16.3842	16.3631	16.2307	16.2813	16.1662	16.2906	16.3656	16.5062	P42330	AKR1C3	+	SIB_NT	9.43833	0.523426	3.64475e-10	0.000216216	0.523426	3.7723	Aldo-keto reductase family 1 member C3
16.0041	16.2541	16.2677	16.1117	16.2981	16.3457	16.4264	16.198	16.2059	16.603	16.6939	16.7981	16.5595	16.6109	16.5426	16.7518	16.7872	16.8421	P42566	EPS15	+	SIB_NT	6.32082	0.453028	4.77725e-07	0.000974684	0.453028	2.90435	Epidermal growth factor receptor substrate 15
16.3075	16.5254	16.6007	16.2617	16.5899	16.5674	16.2713	16.5578	16.6173	15.7814	16.3545	16.3677	15.9979	16.3964	15.9142	16.0709	16.3209	16.1026	P42574	CASP3	+	SIB_NT	2.70394	-0.332519	0.00197725	0.0106293	-0.332519	-1.74941	Caspase-3
15.4735	15.4427	15.6218	15.4274	15.438	15.3721	15.2563	15.5654	15.5057	14.8697	15.3277	15.0286	15.038	15.463	15.0521	15.0842	15.3165	15.1912	P42695	NCAPD3	+	SIB_NT	3.20365	-0.303532	0.000625675	0.0101273	-0.303532	-1.76875	Condensin-2 complex subunit D3
17.7563	17.6713	17.6036	17.6746	17.6959	17.6033	17.6833	17.622	17.5599	18.2826	18.1682	18.0781	18.1675	18.1387	18.109	18.1777	18.1209	18.1706	P42765	ACAA2	+	SIB_NT	11.3814	0.504797	4.15528e-12	0.000243478	0.504797	3.95078	3-ketoacyl-CoA thiolase, mitochondrial
15.3678	15.4392	15.366	15.3197	15.7828	15.4234	15.3282	15.5507	15.5498	15.6578	16.122	15.9285	15.8861	16.0659	15.6243	15.7157	16.1027	16.1634	P42785	PRCP	+	SIB_NT	4.19278	0.459856	6.41534e-05	0.0023604	0.459856	2.47449	Lysosomal Pro-X carboxypeptidase
14.3858	14.5649	14.579	14.1799	14.398	14.3227	14.6137	14.8467	14.4576	14.6873	14.7747	14.8006	14.7763	14.676	14.7995	14.8115	14.8492	14.9405	P42858	HTT	+	SIB_NT	3.35271	0.307464	0.000443904	0.009292	0.307464	1.81052	Huntingtin
14.9931	15.315	15.357	15.0805	15.1944	15.2329	15	15.2686	15.2603	14.7528	14.9789	14.7145	14.8542	15.1054	14.5981	14.8318	15.1054	14.8099	P43007	SLC1A4	+	SIB_NT	3.43785	-0.327885	0.000364881	0.00749946	-0.327885	-1.89647	Neutral amino acid transporter A
16.3307	16.4899	16.3263	16.5378	16.5469	16.5207	16.6114	16.4072	16.497	16.253	16.4197	16.2353	16.1838	16.3836	16.111	16.3061	16.4453	16.2544	P43121	MCAM	+	SIB_NT	2.763	-0.18619	0.00172583	0.0400067	-0.18619	-1.24482	Cell surface glycoprotein MUC18
13.99	14.0664	13.6887	12.9156	14.071	13.9493	14.0487	13.8758	13.4	14.1109	14.6373	14.2636	14.4028	14.2279	13.8896	14.4231	14.6143	14.3471	P43155	CRAT	+	SIB_NT	2.60747	0.545678	0.00246906	0.00410242	0.545678	2.16409	Carnitine O-acetyltransferase
19.7918	19.6473	19.8837	19.6987	19.7993	19.8203	19.7765	19.7801	19.8234	19.5409	19.6387	19.7523	19.6044	19.5478	19.4991	19.6493	19.6951	19.6595	P43243	MATR3	+	SIB_NT	3.41771	-0.159332	0.000382201	0.0484997	-0.159332	-1.17503	Matrin-3
17.0741	17.1381	17.1631	17.0301	17.1403	17.0528	17.0533	17.0644	17.019	16.8194	17.0024	16.8288	16.8858	16.9509	16.9626	16.8599	16.9771	16.9767	P43246	MSH2	+	SIB_NT	4.4123	-0.163516	3.8699e-05	0.0381338	-0.163516	-1.26639	DNA mismatch repair protein Msh2
19.2233	19.3676	19.2226	19.2831	19.3229	19.2612	19.2758	19.262	19.2547	19.4868	19.4945	19.3644	19.3931	19.4886	19.6296	19.4333	19.5007	19.4644	P43307	SSR1	+	SIB_NT	5.28313	0.198025	5.21044e-06	0.0185814	0.198025	1.52787	Translocon-associated protein subunit alpha
14.8829	14.8238	15.0571	14.8442	14.9645	14.8124	14.875	14.8472	14.9263	13.3549	14.7259	14.4029	12.7873	12.9122	12.0682	12.8167	12.6616	12.4287	P43360	MAGEA6	+	SIB_NT	4.6753	-1.7639	2.11204e-05	0.000103896	-1.7639	-4.4384	Melanoma-associated antigen 6
16.9529	16.9809	17.1198	16.9634	17.0602	17.0868	17.0403	17.0872	17.0694	16.5233	16.8026	16.9083	16.7006	16.6786	16.5412	16.7106	16.7784	16.9085	P43366	MAGEB1	+	SIB_NT	4.89482	-0.312092	1.27403e-05	0.00498301	-0.312092	-2.07588	Melanoma-associated antigen B1
19.6687	19.7163	19.7671	19.7115	19.8249	19.7743	19.8399	19.8895	19.8054	19.422	19.6778	19.6744	19.5088	19.5822	19.4139	19.5417	19.6975	19.846	P43487	RANBP1	+	SIB_NT	2.48112	-0.18147	0.00330275	0.0466273	-0.18147	-1.18903	Ran-specific GTPase-activating protein
20.5284	20.4571	20.3653	20.4994	20.5659	20.4676	20.6544	20.4702	20.4272	20.7603	20.8548	20.7625	20.8497	20.7766	20.4749	20.8446	20.8167	20.7556	P43490	NAMPT	+	SIB_NT	4.50111	0.273346	3.15421e-05	0.00844536	0.273346	1.8497	Nicotinamide phosphoribosyltransferase
17.4278	17.8219	17.8272	17.4628	17.689	17.8191	17.5028	17.8891	17.7467	17.7953	18.1745	18.0548	17.825	18.1347	18.0909	18.053	18.2684	18.2846	P45877	PPIC	+	SIB_NT	3.63444	0.388325	0.000232041	0.00436214	0.388325	2.1301	Peptidyl-prolyl cis-trans isomerase C
0	12.7564	12.918	0	NaN	12.6348	12.5028	13.0758	13.1934	12.3728	13.2776	12.5441	11.8203	11.9998	12.2038	12.1733	12.803	13.3729	P45954	ACADSB	+	SIB_NT	0.773544	2.87235	0.168444	0.0282921	2.87235	1.37769	Short/branched chain specific acyl-CoA dehydrogenase, mitochondrial
19.7213	19.8753	19.9087	19.7046	19.8376	19.787	20.1286	19.8465	19.7909	19.914	20.0759	20.1501	20.0108	20.1394	19.9294	20.075	20.1642	20.1815	P45974	USP5	+	SIB_NT	3.19357	0.22665	0.000640365	0.021162	0.22665	1.47548	Ubiquitin carboxyl-terminal hydrolase 5
17.1339	16.8647	16.8923	17.084	16.7765	17.1653	17.2695	16.5684	16.8496	16.7554	16.6825	16.8487	16.8044	16.6622	16.6387	16.8132	16.7955	16.6635	P46013	MKI67	+	SIB_NT	1.8354	-0.215557	0.0146082	0.0442859	-0.215557	-1.20594	Antigen KI-67
13.0726	12.6795	13.0654	12.9162	12.4637	12.7925	12.3843	12.7429	12.5567	11.9454	12.1221	12.0879	12.2509	12.6268	12.5803	12.3698	12.3931	12.5678	P46100	ATRX	+	SIB_NT	2.61128	-0.414431	0.00244751	0.00694457	-0.414431	-1.92381	Transcriptional regulator ATRX
18.2116	18.3243	18.2441	18.1957	18.3474	18.3177	18.1996	18.2626	18.2025	18.3135	18.5555	18.4587	18.4309	18.51	18.2692	18.4957	18.6059	18.6085	P46459	NSF	+	SIB_NT	3.75505	0.215817	0.00017577	0.0201856	0.215817	1.49397	Vesicle-fusing ATPase
15.1639	15.2948	15.2537	14.9906	15.2704	15.0969	14.9997	15.4838	15.1646	15.7357	15.7278	15.5058	15.5355	15.7732	15.505	15.5799	15.8007	15.8009	P46734	MAP2K3	+	SIB_NT	5.53019	0.471778	2.94993e-06	0.00102857	0.471778	2.81975	Dual specificity mitogen-activated protein kinase kinase 3
20.5157	20.3972	20.4574	20.4805	20.4494	20.3212	20.3925	20.3669	20.3158	20.1164	20.257	20.1748	20.0518	20.1796	20.122	20.0706	20.1562	19.9787	P46777	RPL5	+	SIB_NT	6.27101	-0.287734	5.3578e-07	0.00452245	-0.287734	-2.11769	60S ribosomal protein L5
20.548	20.606	20.6041	20.4567	20.6048	20.6746	20.5788	20.6357	20.6464	20.2057	20.5085	20.5076	20.257	20.4845	20.226	20.1521	20.561	20.5354	P46778	RPL21	+	SIB_NT	2.60562	-0.213026	0.00247957	0.0314681	-0.213026	-1.33616	60S ribosomal protein L21
21.0215	20.8664	21.135	21.02	20.8953	20.9179	20.8343	21.1877	21.0002	20.6697	20.6635	20.3758	20.6396	20.6871	20.4338	20.6664	21.0759	20.5745	P46782	RPS5	+	SIB_NT	3.4067	-0.34355	0.000392012	0.00671041	-0.34355	-1.94132	40S ribosomal protein S5
21.5775	21.6697	21.8089	21.6347	21.6821	21.7196	21.6386	21.8251	21.7061	21.2727	21.517	21.2736	21.3654	21.5626	21.1016	21.4079	21.5663	21.6008	P46783	RPS10	+	SIB_NT	3.5335	-0.288293	0.000292754	0.0100228	-0.288293	-1.77297	40S ribosomal protein S10
19.0576	19.0534	18.9348	18.9696	19.0845	19.079	19.0842	18.9858	19.0235	19.2914	19.2732	19.339	19.2664	19.2343	19.139	19.3766	19.3144	19.5171	P46821	MAP1B	+	SIB_NT	5.5369	0.275446	2.90467e-06	0.00621226	0.275446	1.97806	Microtubule-associated protein 1B
16.7213	16.791	16.8645	16.6558	16.8097	16.7734	16.754	16.8514	16.8411	16.3913	16.573	16.3019	16.5719	16.5492	16.4652	16.5347	16.6911	16.7154	P46934	NEDD4	+	SIB_NT	3.96727	-0.252032	0.000107826	0.0124262	-0.252032	-1.68635	E3 ubiquitin-protein ligase NEDD4
19.3833	19.6943	19.762	19.4576	19.6489	19.6345	19.5133	19.7474	19.6175	19.6967	19.9212	19.8388	19.7525	19.8451	19.6291	19.744	19.8903	19.9878	P46940	IQGAP1	+	SIB_NT	2.57174	0.205172	0.00268078	0.0346226	0.205172	1.29991	Ras GTPase-activating-like protein IQGAP1
18.7874	18.9385	18.7463	18.6588	18.8645	18.8549	18.8598	18.7902	18.7267	18.824	19.0516	19.0441	18.9468	19.024	18.9884	18.9561	19.0962	19.0241	P46977	STT3A	+	SIB_NT	3.82687	0.192036	0.00014898	0.0275808	0.192036	1.38249	Dolichyl-diphosphooligosaccharide--protein glycosyltransferase subunit STT3A
18.061	18.9005	18.824	17.9507	18.1924	18.9508	18.479	18.6915	18.9308	18.009	19.2067	19.4763	18.8837	18.7778	18.9512	18.6955	19.2971	19.2767	P47712	PLA2G4A	+	SIB_NT	1.21976	0.399274	0.0602889	0.0309981	0.399274	1.34201	Cytosolic phospholipase A2
19.2153	19.1583	19.1175	19.156	19.2371	19.1773	19.2577	19.1991	19.1686	19.3567	19.5088	19.4453	19.4452	19.4607	19.295	19.4365	19.4661	19.564	P47755	CAPZA2	+	SIB_NT	6.59512	0.254583	2.5403e-07	0.0065421	0.254583	1.95858	F-actin-capping protein subunit alpha-2
16.731	16.4413	16.3771	16.6344	16.5896	16.4559	16.7399	16.5229	16.423	17.1502	17.2121	17.2995	17.2486	17.1873	17.0515	17.3675	17.2788	17.4661	P47895	ALDH1A3	+	SIB_NT	8.50668	0.705162	3.114e-09	0.0001	0.705162	4.39426	Aldehyde dehydrogenase family 1 member A3
17.1914	17.3735	17.4237	17.2513	17.4202	17.3992	17.3409	17.4803	17.4264	17.4154	17.687	17.8068	17.415	17.5873	17.5558	17.579	17.709	17.8519	P48163	ME1	+	SIB_NT	3.21486	0.255569	0.000609728	0.0155048	0.255569	1.59613	NADP-dependent malic enzyme
15.4921	15.4156	15.5522	15.5074	15.4528	15.4862	15.4254	15.5401	15.5173	15.1784	15.2414	15.1092	15.2007	15.2624	14.8519	15.3424	15.2972	15.5579	P48426	PIP4K2A	+	SIB_NT	2.9915	-0.260844	0.00101978	0.0161447	-0.260844	-1.57974	Phosphatidylinositol 5-phosphate 4-kinase type-2 alpha
16.0066	16.3614	16.0274	16.0166	16.4107	16.2674	16.2366	16.2581	16.107	16.3622	16.6598	16.7846	16.449	16.6154	16.5568	16.5376	16.8227	16.8403	P48449	LSS	+	SIB_NT	4.54975	0.43741	2.82001e-05	0.00231579	0.43741	2.48973	Lanosterol synthase
16.5843	16.731	16.7594	16.5777	16.7211	16.739	16.5948	16.7741	16.705	16.682	17.0149	16.9727	16.7884	16.9211	16.7749	16.9783	17.0141	17.0749	P48506	GCLC	+	SIB_NT	3.32352	0.226109	0.000474767	0.0204562	0.226109	1.49024	Glutamate--cysteine ligase catalytic subunit
18.9665	18.9153	18.9432	18.9162	19.0149	18.9658	19.0172	18.9936	18.9512	19.2491	19.3637	19.4225	19.3313	19.347	19.2225	19.3418	19.4222	19.4902	P48507	GCLM	+	SIB_NT	9.0102	0.389614	9.76784e-10	0.000865248	0.389614	2.97761	Glutamate--cysteine ligase regulatory subunit
15.7328	15.5797	15.3988	15.7434	15.5387	15.4731	15.796	15.356	15.5615	16.2248	15.5384	15.6871	15.9486	15.7242	16.0538	16.0145	15.7256	15.9376	P48509	CD151	+	SIB_NT	2.38206	0.29718	0.00414896	0.0164875	0.29718	1.57271	CD151 antigen
15.8145	15.7427	15.7466	15.8032	15.8088	15.8004	15.9762	15.8368	15.809	15.3902	15.6381	15.6963	15.6109	15.5973	15.4113	15.4982	15.7614	15.7123	P48634	PRRC2A	+	SIB_NT	3.48545	-0.224688	0.000327005	0.0197673	-0.224688	-1.50426	Protein PRRC2A
16.3065	16.3171	16.4643	16.3254	16.4	16.4394	16.3203	16.4435	16.4306	16.3169	16.7272	16.6568	16.4729	16.6099	16.4929	16.5792	16.7065	16.7368	P48723	HSPA13	+	SIB_NT	2.99117	0.20579	0.00102053	0.0294687	0.20579	1.35943	Heat shock 70 kDa protein 13
16.8446	16.941	17.0119	16.7593	16.9895	16.9911	16.9351	16.9851	17.0049	16.3274	16.8121	16.7996	16.6275	16.7403	16.4261	16.6568	16.9111	16.8067	P48729	CSNK1A1	+	SIB_NT	2.73461	-0.261648	0.00184243	0.018081	-0.261648	-1.53693	Casein kinase I isoform alpha
15.0023	14.8991	14.9281	15.0861	15.1128	14.9072	15.0188	15.0679	15.0423	14.9441	14.9368	14.4052	15.057	14.8162	14.5571	15.0053	14.6654	14.8134	P48730	CSNK1D	+	SIB_NT	1.78051	-0.207125	0.0165765	0.0494243	-0.207125	-1.16749	Casein kinase I isoform delta
15.5203	15.5978	15.7903	15.5824	15.5704	15.4202	15.756	15.7932	15.7414	15.7196	16.0696	15.9742	15.8025	16.0126	15.8348	15.7271	15.9349	16.203	P48960	CD97	+	SIB_NT	2.95493	0.278477	0.00110936	0.014005	0.278477	1.63596	CD97 antigen
16.7233	16.7472	16.7104	16.6921	16.7471	16.607	16.6661	16.8083	16.7311	17.0159	17.1537	16.9553	16.9739	17.196	16.775	17.1007	17.0897	17.2232	P49023	PXN	+	SIB_NT	5.30581	0.338976	4.94531e-06	0.00352904	0.338976	2.25288	Paxillin
15.4386	15.4721	15.4362	15.1961	15.4846	15.4774	15.4672	15.4879	15.3833	15.6104	16.0192	15.9107	15.9344	15.9043	15.6707	15.9367	16.112	16.0035	P49137	MAPKAPK2	+	SIB_NT	5.98385	0.473158	1.03789e-06	0.000944984	0.473158	2.91892	MAP kinase-activated protein kinase 2
14.5638	14.9095	15.066	14.4527	14.6462	14.7018	14.1958	14.9872	14.8162	13.9026	14.3942	13.9912	14.1813	14.592	14.5769	14.0976	14.3135	14.3803	P49336;Q9BWU1	CDK19;CDK8	+	SIB_NT	2.55893	-0.434379	0.002761	0.00659545	-0.434379	-1.94849	Cyclin-dependent kinase 19;Cyclin-dependent kinase 8
14.4807	14.5879	14.7511	14.6882	14.6239	14.5523	14.5919	14.7842	14.5593	14.845	14.9789	14.9203	14.9904	15.1218	14.8582	15.0165	15.0648	15.1277	P49407	ARRB1	+	SIB_NT	6.03479	0.367138	9.23021e-07	0.002328	0.367138	2.48495	Beta-arrestin-1
18.0796	18.2218	18.0228	17.989	18.165	18.1212	18.1515	18.1509	18.1059	18.1815	18.4771	18.3622	18.2816	18.3567	18.1122	18.3494	18.5083	18.5031	P49419	ALDH7A1	+	SIB_NT	3.45468	0.236027	0.000351008	0.0174073	0.236027	1.55023	Alpha-aminoadipic semialdehyde dehydrogenase
14.9475	14.4462	14.6494	14.7671	14.7168	14.7769	14.9172	14.7822	14.7212	14.5351	14.5653	14.526	14.5352	14.617	14.3068	14.5034	14.6197	14.471	P49454	CENPF	+	SIB_NT	2.90326	-0.227242	0.0012495	0.0235296	-0.227242	-1.43705	Centromere protein F
18.907	18.9414	18.8495	19.1164	19.0161	18.9572	19.1429	18.8893	18.9237	18.8384	18.8145	18.8153	18.6783	18.8593	18.7	18.8452	18.9054	18.7727	P49458	SRP9	+	SIB_NT	3.01262	-0.168265	0.000971363	0.04696	-0.168265	-1.18693	Signal recognition particle 9 kDa protein
17.2135	17.1496	17.0461	17.1931	17.1638	17.204	17.3488	17.0592	17.1246	17.5197	17.3998	17.5076	17.5836	17.4642	17.57	17.565	17.5069	17.4831	P49585	PCYT1A	+	SIB_NT	7.30956	0.344115	4.90277e-08	0.00204202	0.344115	2.53244	Choline-phosphate cytidylyltransferase A
16.5521	16.4105	16.5752	16.2874	16.4551	16.3089	16.3755	16.5841	16.4798	16.0969	16.0795	16.0356	16.2007	16.2379	16.1441	16.0748	16.1926	16.3031	P49593	PPM1F	+	SIB_NT	4.95023	-0.295926	1.12144e-05	0.00573934	-0.295926	-2.01021	Protein phosphatase 1F
16.7317	16.7601	16.8145	16.6844	16.8071	16.7102	16.7826	16.8069	16.7971	16.368	16.6983	16.4906	16.2533	16.6036	16.2181	16.4472	16.6145	16.56	P49642	PRIM1	+	SIB_NT	3.96864	-0.29345	0.000107488	0.00820042	-0.29345	-1.86243	DNA primase small subunit
16.7858	16.8269	16.8257	16.6179	16.7758	16.6999	16.7047	16.8423	16.7469	16.4319	16.6934	16.4208	16.4621	16.6976	16.2278	16.444	16.6027	16.6721	P49643	PRIM2	+	SIB_NT	3.0977	-0.241488	0.000798539	0.0187849	-0.241488	-1.52279	DNA primase large subunit
15.0359	14.5227	14.263	15.2352	15.1026	14.1335	15.2715	15.1715	14.7385	14.5921	14.1523	13.8937	14.7715	14.4168	13.9197	14.7697	14.4742	14.3193	P49711	CTCF	+	SIB_NT	1.67256	-0.462761	0.0212541	0.0136869	-0.462761	-1.64549	Transcriptional repressor CTCF
18.6811	18.4864	18.5683	18.5214	18.7543	18.4442	18.4961	18.299	18.4615	18.1375	18.1943	18.3138	18.2458	18.1993	18.1369	18.3248	18.157	17.8643	P49736	MCM2	+	SIB_NT	4.30889	-0.348716	4.91029e-05	0.00434711	-0.348716	-2.13306	DNA replication licensing factor MCM2
18.7175	18.6748	18.7955	18.7372	18.6973	18.7965	18.7714	18.6606	18.6971	19.3997	19.0964	19.2138	19.3978	18.9979	19.1518	19.3726	19.1056	19.0855	P49748	ACADVL	+	SIB_NT	6.86012	0.474779	1.38001e-07	0.000651163	0.474779	3.09464	Very long-chain specific acyl-CoA dehydrogenase, mitochondrial
15.5365	15.6897	15.8892	15.6126	15.7007	15.6766	15.5348	15.9757	15.7856	15.9019	16.0097	15.8893	16.1354	15.8582	15.8157	15.9242	15.9417	16.1209	P49753	ACOT2	+	SIB_NT	2.90292	0.24394	0.0012505	0.0198291	0.24394	1.50202	Acyl-coenzyme A thioesterase 2, mitochondrial
18.1922	18.2915	18.2534	18.2133	18.2184	18.2762	18.0995	18.302	18.3203	18.1089	18.1401	18.0283	18.0423	18.1004	17.909	17.9107	18.1015	18.1144	P49756	RBM25	+	SIB_NT	4.00936	-0.190143	9.78671e-05	0.0271289	-0.190143	-1.38832	RNA-binding protein 25
14.5781	14.4461	14.557	14.3976	14.4207	14.3415	14.3739	14.5731	14.4638	14.2259	14.2236	13.8247	14.2268	14.3805	13.6458	13.9514	14.3229	14.3632	P49761	CLK3	+	SIB_NT	2.64038	-0.331902	0.00228885	0.011146	-0.331902	-1.73202	Dual specificity protein kinase CLK3
17.6063	17.414	17.5887	17.5858	17.5787	17.518	17.7233	17.5894	17.5149	17.0954	17.2741	16.8652	17.1576	17.1251	16.4976	17.1685	17.2362	17.0004	P49790	NUP153	+	SIB_NT	4.86979	-0.522115	1.34963e-05	0.00102029	-0.522115	-2.82772	Nuclear pore complex protein Nup153
16.6349	16.6043	16.6745	16.6461	16.6788	16.6283	16.6392	16.6883	16.6461	16.1997	16.5147	16.4973	16.3332	16.434	16.2153	16.3859	16.4685	16.3208	P49792	RANBP2	+	SIB_NT	5.45849	-0.274582	3.47944e-06	0.00639721	-0.274582	-1.96539	E3 SUMO-protein ligase RanBP2
17.1802	16.9845	16.901	17.0838	17.1174	17.1029	17.3002	16.9636	17.029	17.6595	17.1574	17.2138	17.5189	17.2231	17.1782	17.4359	17.3368	17.2863	P49841	GSK3B	+	SIB_NT	2.73735	0.260817	0.00183082	0.0182036	0.260817	1.53457	Glycogen synthase kinase-3 beta
13.9032	13.6796	13.7824	13.7801	14.0436	13.8302	13.977	13.9019	13.9527	13.576	13.7255	13.7252	13.7278	13.796	12.9192	13.9479	13.6187	13.5254	P49848	TAF6	+	SIB_NT	1.57884	-0.254331	0.0263729	0.0398104	-0.254331	-1.2469	Transcription initiation factor TFIID subunit 6
19.531	19.4375	19.3539	19.4723	19.49	19.3893	19.5785	19.4307	19.3594	19.3103	19.3073	19.1881	19.3826	19.3116	19.0204	19.4113	19.3681	19.0839	P49915	GMPS	+	SIB_NT	2.54874	-0.184344	0.00282656	0.044028	-0.184344	-1.21013	GMP synthase [glutamine-hydrolyzing]
17.0177	16.9529	16.9013	17.0091	17.0348	16.8993	17.0598	16.975	16.8438	17.2602	17.391	17.1205	17.3619	17.2603	17.0061	17.3885	17.3297	17.3344	P49959	MRE11A	+	SIB_NT	4.85462	0.306536	1.39759e-05	0.00536041	0.306536	2.04569	Double-strand break repair protein MRE11A
16.4232	16.3468	16.1545	16.3028	16.5018	16.3811	16.565	16.2917	16.3412	16.6615	16.728	16.8362	16.8098	16.6713	16.5974	16.8042	16.807	16.7696	P50148	GNAQ	+	SIB_NT	6.03079	0.375183	9.31549e-07	0.00207407	0.375183	2.52095	Guanine nucleotide-binding protein G(q) subunit alpha
17.9802	17.9532	17.7217	17.9044	17.9496	17.9285	18.1425	17.7998	17.8739	18.2476	18.0894	18.195	18.2599	18.1453	18.1307	18.1471	18.1859	18.0932	P50281	MMP14	+	SIB_NT	4.41812	0.248923	3.81837e-05	0.0113474	0.248923	1.72534	Matrix metalloproteinase-14
14.2492	14.4645	14.298	14.1099	14.1096	14.0956	13.5857	14.2578	14.201	14.1872	14.6647	14.0559	14.1989	14.735	14.6185	14.4615	14.5527	14.6226	P50336	PPOX	+	SIB_NT	1.74245	0.30286	0.0180947	0.025536	0.30286	1.40842	Protoporphyrinogen oxidase
16.273	16.2413	16.1707	16.1915	16.239	16.1718	16.3563	16.0697	16.1702	16.4207	16.4193	16.4	16.478	16.4857	16.2395	16.4352	16.4672	16.4071	P50402	EMD	+	SIB_NT	4.4969	0.207654	3.18491e-05	0.0187979	0.207654	1.52319	Emerin
17.4658	17.298	17.395	17.3657	17.4264	17.5013	17.4456	17.2777	17.3984	17.6426	17.8923	17.7293	17.7929	17.7263	17.6576	17.7957	17.8484	17.9844	P50416	CPT1A	+	SIB_NT	6.75877	0.388428	1.74274e-07	0.00137284	0.388428	2.68862	Carnitine O-palmitoyltransferase 1, liver isoform
20.8894	20.7472	20.8635	20.8057	20.8417	20.7988	20.7819	20.956	20.7955	21.2482	21.4802	21.3928	21.3967	21.3408	21.2449	21.4409	21.4751	21.5634	P50454	SERPINH1	+	SIB_NT	9.52137	0.567013	3.01047e-10	0.000266667	0.567013	4.00877	Serpin H1
19.6031	19.6277	19.6481	19.612	19.7016	19.734	19.793	19.6157	19.6955	19.8332	19.8369	19.9136	19.8541	19.7708	19.7379	19.8707	19.9051	19.9628	P50479	PDLIM4	+	SIB_NT	4.53307	0.183816	2.93043e-05	0.0266917	0.183816	1.39343	PDZ and LIM domain protein 4
16.8339	16.5335	16.6467	16.6739	16.6292	16.5098	16.4404	16.3499	16.5236	16.3654	16.1188	16.4194	16.3578	16.0808	16.2821	16.585	16.0662	15.5691	P50579	METAP2	+	SIB_NT	2.4025	-0.36625	0.00395824	0.0105145	-0.36625	-1.75315	Methionine aminopeptidase 2
17.4122	17.6917	17.5367	17.4859	16.3964	17.6821	17.6898	16.3404	17.5419	17.5976	17.62	17.6966	17.5291	17.5736	17.7656	17.6286	17.8038	17.7451	P50748	KNTC1	+	SIB_NT	1.14419	0.353632	0.0717476	0.0397007	0.353632	1.24789	Kinetochore-associated protein 1
21.4585	21.341	21.3264	21.4407	21.311	21.3777	21.3003	21.2501	21.3168	21.2103	21.1673	21.0277	21.1727	21.2212	21.2806	21.1035	21.2167	21.1068	P50914	RPL14	+	SIB_NT	4.11474	-0.179548	7.67823e-05	0.0312187	-0.179548	-1.33898	60S ribosomal protein L14
17.7302	17.7808	17.9438	17.8859	17.8532	17.7604	17.8382	17.9876	17.7318	16.849	17.1147	16.708	16.8145	17.0677	16.6633	16.8689	17.0504	16.7593	P51148	RAB5C	+	SIB_NT	10.2226	-0.957353	5.99006e-11	0	-0.957353	-5.88065	Ras-related protein Rab-5C
18.7608	18.6608	18.5682	18.7703	18.6838	18.6805	18.877	18.654	18.6574	18.9301	18.8428	18.9788	18.9596	18.8138	18.9989	18.9278	18.8856	18.9281	P51153	RAB13	+	SIB_NT	4.75524	0.216994	1.75694e-05	0.0155275	0.216994	1.59557	Ras-related protein Rab-13
15.5462	16.0053	15.8141	15.4948	15.6511	15.8151	15.5459	15.8003	15.7145	14.9261	14.9411	15.1935	15.1805	15.7367	15.2691	15.0498	15.077	15.1559	P51159	RAB27A	+	SIB_NT	4.33423	-0.53973	4.63202e-05	0.00131606	-0.53973	-2.72972	Ras-related protein Rab-27A
16.2396	16.2664	16.2533	16.1926	16.2555	16.2781	16.315	16.2246	16.2572	16.7366	16.7055	16.7767	16.7898	16.6543	16.7362	16.7852	16.7682	16.7655	P51452	DUSP3	+	SIB_NT	13.9331	0.492857	1.16662e-14	0.000206186	0.492857	4.15695	Dual specificity protein phosphatase 3
17.9627	17.5855	17.6552	17.905	17.8068	17.6369	17.9915	17.7666	17.7432	17.5387	17.4747	17.3563	17.608	17.5203	17.0734	17.6194	17.5176	17.5224	P51531	SMARCA2	+	SIB_NT	3.20708	-0.313672	0.000620752	0.00944985	-0.313672	-1.80339	Probable global transcription activator SNF2L2
16.9701	16.7899	16.7224	16.9952	16.9795	16.7736	17.0816	16.8263	16.8154	16.4546	16.5274	16.4495	16.5888	16.5487	16.2793	16.6029	16.6053	16.4884	P51532	SMARCA4	+	SIB_NT	5.54605	-0.378776	2.84411e-06	0.0024375	-0.378776	-2.46147	Transcription activator BRG1
15.5889	15.508	15.3367	15.3853	15.5721	15.5278	15.5473	15.5462	15.5592	15.7586	16.0239	15.8816	15.929	15.9225	15.7569	16.0593	16.0542	16.1556	P51570	GALK1	+	SIB_NT	6.35476	0.441119	4.41813e-07	0.00100302	0.441119	2.86096	Galactokinase
19.4455	19.4627	19.4069	19.3828	19.4993	19.4363	19.3989	19.4881	19.3859	19.6091	19.7779	19.6601	19.6716	19.7126	19.5865	19.7436	19.7625	19.7659	P51571	SSR4	+	SIB_NT	7.30478	0.264802	4.95699e-08	0.00496749	0.264802	2.07469	Translocon-associated protein subunit delta
17.1031	17.2457	17.1855	17.0348	17.2411	17.248	17.281	17.2672	17.3012	17.2646	17.4786	17.5586	17.3069	17.4401	17.2836	17.3964	17.5462	17.4764	P51580	TPMT	+	SIB_NT	3.28679	0.204887	0.000516671	0.0269632	0.204887	1.39084	Thiopurine S-methyltransferase
16.3003	16.5371	16.3153	16.4586	16.3458	16.4965	16.6373	16.381	16.3824	16.7232	16.7444	16.7934	16.6942	16.8016	16.513	16.8697	16.8547	16.8135	P51648	ALDH3A2	+	SIB_NT	4.98151	0.328163	1.0435e-05	0.00414648	0.328163	2.15852	Fatty aldehyde dehydrogenase
14.3083	14.5762	14.6941	14.3357	14.5656	14.4761	14.5089	14.5614	14.3615	14.5244	14.9262	14.8277	14.7546	14.8706	14.3549	14.7816	14.953	14.7149	P51649	ALDH5A1	+	SIB_NT	2.35799	0.257787	0.00438543	0.0226349	0.257787	1.45003	Succinate-semialdehyde dehydrogenase, mitochondrial
18.8517	18.9325	18.8549	18.6793	18.8941	18.9053	18.8014	18.8101	18.7845	18.9073	19.0485	19.0788	18.9977	18.9424	18.9687	18.9937	19.0165	19.0971	P51659	HSD17B4	+	SIB_NT	4.04589	0.17078	8.99724e-05	0.036158	0.17078	1.28477	Peroxisomal multifunctional enzyme type 2
16.8845	16.8313	16.7135	16.6941	16.9014	16.8655	16.5914	16.9629	16.8647	16.3782	16.7803	16.607	16.4679	16.73	16.4144	16.5736	16.6447	16.6145	P51668	UBE2D1	+	SIB_NT	2.85163	-0.233199	0.00140724	0.0224513	-0.233199	-1.4527	Ubiquitin-conjugating enzyme E2 D1
14.6175	14.8797	14.6719	14.8167	14.5362	14.7508	14.6514	14.7073	14.7957	14.7718	14.9907	14.8097	14.942	14.9202	14.9874	14.9312	15.0304	15.0203	P51692	STAT5B	+	SIB_NT	3.61447	0.219621	0.000242955	0.0200948	0.219621	1.49636	Signal transducer and activator of transcription 5B
13.3826	13.0963	12.785	12.7549	13.3009	13.4043	13.1676	13.3066	12.997	14.0651	13.715	14.1131	14.1779	13.4876	14.0424	14.2824	13.9259	13.9195	P51808	DYNLT3	+	SIB_NT	5.7195	0.837072	1.90765e-06	0.000220472	0.837072	3.88795	Dynein light chain Tctex-type 3
15.7728	15.829	16.0203	15.6156	15.8017	15.8011	14.9441	15.9291	15.7048	14.8987	15.6323	14.9451	14.9301	15.5615	15.7392	15.1921	15.398	15.4964	P51809	VAMP7	+	SIB_NT	1.78243	-0.402792	0.0165034	0.0150324	-0.402792	-1.60849	Vesicle-associated membrane protein 7
17.4227	17.6343	17.7609	17.2842	17.3697	17.5531	16.7511	17.6013	17.5663	16.6803	17.2434	16.7856	16.774	17.3027	17.158	16.9868	17.1333	17.0821	P51812	RPS6KA3	+	SIB_NT	2.45356	-0.421951	0.00351913	0.00759018	-0.421951	-1.88854	Ribosomal protein S6 kinase alpha-3
20.9728	21.0116	20.8624	20.9239	21.0158	20.9648	20.8407	20.9296	20.876	21.0672	21.1768	21.0799	21.0314	21.1205	21.0559	21.0587	21.1812	21.1168	P52209	PGD	+	SIB_NT	4.70358	0.165612	1.97887e-05	0.034815	0.165612	1.29623	6-phosphogluconate dehydrogenase, decarboxylating
20.8994	20.9214	21.0592	20.8867	20.9456	21.0054	20.9395	20.9518	21.0342	20.3006	20.6535	20.5089	20.4097	20.5154	20.0785	20.4419	20.5933	20.6221	P52292	KPNA2	+	SIB_NT	6.20064	-0.502171	6.30027e-07	0.000664151	-0.502171	-3.07339	Importin subunit alpha-1
17.0789	16.8708	16.7957	17.0423	16.9952	16.9269	17.0824	16.7786	16.7784	16.0577	16.4261	15.7415	16.146	16.4554	15.7642	16.2986	16.4445	16.0583	P52294	KPNA1	+	SIB_NT	5.98602	-0.772996	1.03271e-06	0.000205882	-0.772996	-3.83786	Importin subunit alpha-5
15.6374	15.7905	15.7217	15.6139	15.8544	15.8772	15.7723	15.6443	15.8812	15.1216	15.5997	15.7055	15.2605	15.4758	15.4265	15.3537	15.5964	15.7505	P52306	RAP1GDS1	+	SIB_NT	2.59301	-0.278074	0.00255264	0.0170124	-0.278074	-1.56329	Rap1 GTPase-GDP dissociation stimulator 1
17.8424	17.8731	18.0147	17.7505	17.6584	17.4486	17.3933	17.9786	17.7636	17.2487	17.0117	17.0411	17.212	17.5635	17.3713	17.3147	17.4175	17.1179	P52434	POLR2H	+	SIB_NT	4.08094	-0.491657	8.29967e-05	0.00203789	-0.491657	-2.53358	DNA-directed RNA polymerases I, II, and III subunit RPABC3
18.5477	18.4645	18.5178	18.5156	18.4831	18.5074	18.4909	18.4352	18.4905	18.3234	18.259	18.338	18.3222	18.1669	18.287	18.3061	18.243	18.0832	P52597	HNRNPF	+	SIB_NT	6.12747	-0.23601	7.4565e-07	0.00920762	-0.23601	-1.81288	Heterogeneous nuclear ribonucleoprotein F
15.4516	15.4521	15.3042	15.4689	15.386	15.2937	15.3963	15.316	15.3026	15.8332	16.2143	16.2178	16.1974	16.0713	16.0367	16.1483	16.1328	16.3224	P52630	STAT2	+	SIB_NT	9.84915	0.755882	1.41531e-10	8e-05	0.755882	4.9562	Signal transducer and activator of transcription 2
15.6936	15.6463	15.4576	16.2777	16.1772	15.5953	15.4965	15.6372	15.5915	15.5718	15.2455	15.3648	15.4358	15.6364	14.6799	15.4618	15.4308	15.6402	P52655	GTF2A1	+	SIB_NT	1.62425	-0.345084	0.0237547	0.0226775	-0.345084	-1.44916	Transcription initiation factor IIA subunit 1
14.2423	13.8141	14.3223	14.2925	14.0684	14.2221	14.3103	14.1264	14.215	13.9835	13.9847	14.0705	13.9616	14.0707	13.6809	13.7932	13.964	13.8226	P52657	GTF2A2	+	SIB_NT	2.67444	-0.253529	0.0021162	0.0200317	-0.253529	-1.49768	Transcription initiation factor IIA subunit 2
19.0502	21.3658	21.8584	22.2972	20.5765	21.6515	21.5157	18.632	19.2869	18.8867	17.4934	22.3938	21.3249	19.3365	17.3452	22.3888	17.2752	17.6892	P52701	MSH6	+	SIB_NT	0.874812	-1.3445	0.13341	0.0251022	-1.3445	-1.41476	DNA mismatch repair protein Msh6
15.4434	15.1819	15.2527	15.3587	15.3672	15.2905	15.4246	15.1415	15.282	14.6544	15.1698	15.1583	15.0816	15.1346	14.9927	15.0778	15.1351	15.1477	P52756	RBM5	+	SIB_NT	2.79975	-0.243384	0.00158582	0.0207746	-0.243384	-1.48301	RNA-binding protein 5
18.7365	18.5928	18.7358	18.6127	18.6824	18.6133	18.3223	18.6323	18.6271	18.3353	18.3094	18.3928	18.262	18.2686	18.3697	18.4768	18.1779	18.2447	P52788	SMS	+	SIB_NT	4.69925	-0.301981	1.99873e-05	0.00580895	-0.301981	-2.00426	Spermine synthase
15.5373	14.9429	14.881	15.7489	15.0052	14.6583	15.3876	14.8398	15.2225	15.618	13.9099	14.5598	15.1998	14.0829	14.6567	14.9716	14.1331	14.4104	P52926	HMGA2	+	SIB_NT	1.48166	-0.520162	0.0329868	0.0149076	-0.520162	-1.61091	High mobility group protein HMGI-C
15.9357	16.1995	16.0681	15.8617	16.1738	16.1059	16.1597	16.2152	16.0561	16.2608	16.5007	16.4233	16.3812	16.4214	16.2335	16.3956	16.4431	16.5339	P53007	SLC25A1	+	SIB_NT	4.73712	0.313066	1.83182e-05	0.00516046	0.313066	2.05793	Tricarboxylate transport protein, mitochondrial
12.6708	12.8012	13.0423	12.5524	12.6429	13.2306	12.5561	13.0221	12.8382	11.5931	12.0764	11.9406	12.2996	12.2078	12.4569	12.0225	12.0258	12.1132	P53355	DAPK1	+	SIB_NT	5.12837	-0.735634	7.44103e-06	0.000376238	-0.735634	-3.44838	Death-associated protein kinase 1
16.2977	15.9472	15.9798	16.2142	16.1084	16.0229	15.9885	16.0328	16.0001	16.0947	15.801	15.6075	15.9179	15.8197	15.8825	15.9987	15.8364	15.7092	P53582	METAP1	+	SIB_NT	2.45031	-0.213743	0.00354564	0.0333014	-0.213743	-1.31463	Methionine aminopeptidase 1
17.0257	17.0174	16.852	16.9254	17.1709	17.236	17.1471	16.9047	16.9101	17.0618	17.3097	17.532	17.4214	17.0339	17.2163	17.3009	17.3581	17.1939	P53597	SUCLG1	+	SIB_NT	2.55449	0.248759	0.00278939	0.0221167	0.248759	1.45903	Succinyl-CoA ligase [ADP/GDP-forming] subunit alpha, mitochondrial
16.6789	16.5696	16.8055	16.5604	16.4018	16.451	16.1522	16.9026	16.5917	16.1951	16.2082	15.8083	16.2342	16.243	15.9671	16.3187	16.1622	16.2793	P53611	RABGGTB	+	SIB_NT	3.40118	-0.410841	0.000397022	0.00431111	-0.410841	-2.1379	Geranylgeranyl transferase type-2 subunit beta
17.6132	17.5919	17.7002	17.4681	17.6204	17.663	17.5571	17.6843	17.6436	17.107	17.3509	17.3333	17.2439	17.3429	16.9712	17.1978	17.3796	17.3919	P53634	CTSC	+	SIB_NT	5.31722	-0.358129	4.81703e-06	0.0029777	-0.358129	-2.33768	Dipeptidyl peptidase 1
17.7824	14.5724	14.5357	18.044	18.0083	18.1448	14.7511	14.4657	14.5331	14.2938	14.4685	14.8651	14.8617	14.7087	14.612	14.9435	14.824	15.0211	P53667	LIMK1	+	SIB_NT	1.3994	-1.3599	0.0398659	0.007	-1.3599	-1.92106	LIM domain kinase 1
14.6977	15.0058	14.9828	14.8005	15.0244	14.9305	14.7968	15.029	14.9465	15.2139	15.4661	15.3665	15.22	15.3042	15.0184	15.4138	15.346	15.3251	P53677	AP3M2	+	SIB_NT	5.11349	0.384455	7.70032e-06	0.00269403	0.384455	2.41191	AP-3 complex subunit mu-2
17.3763	17.4368	17.4873	17.3609	17.3675	17.3833	17.3805	17.5744	17.5108	16.9177	17.1588	17.0047	17.0585	17.1773	16.8566	17.034	17.1874	17.3267	P53701	HCCS	+	SIB_NT	5.0174	-0.350675	9.60731e-06	0.00350476	-0.350675	-2.25937	Cytochrome c-type heme lyase
14.8881	14.4733	14.7109	14.8272	14.7396	14.7472	15.0215	14.6714	14.9306	14.6029	14.5315	14.6297	14.6409	14.5013	14.276	14.6355	14.749	14.5896	P53814	SMTN	+	SIB_NT	2.04068	-0.205939	0.00910582	0.0433899	-0.205939	-1.21543	Smoothelin
18.4604	18.7267	18.8107	18.4816	18.6922	18.748	18.3444	19.039	18.9996	18.1819	17.0768	18.7165	18.4191	18.551	18.8414	18.3865	18.5459	18.4606	P53992	SEC24C	+	SIB_NT	1.07013	-0.347029	0.085088	0.0450096	-0.347029	-1.20052	Protein transport protein Sec24C
13.6437	13.4358	13.5066	13.6543	13.9918	13.5588	13.9238	13.4843	13.663	14.6887	14.7114	14.9247	14.7665	14.5743	14.526	14.6854	14.7164	15.0798	P54253	ATXN1	+	SIB_NT	9.08035	1.09016	8.31087e-10	0	1.09016	5.88109	Ataxin-1
14.4282	13.7571	14.1016	14.28	14.002	14.2369	14.2563	14.6504	14.2717	14.8607	14.5318	14.692	14.6754	14.4125	14.3585	14.7692	14.6333	14.4977	P54289	CACNA2D1	+	SIB_NT	2.80042	0.382987	0.00158335	0.00733985	0.382987	1.90663	Voltage-dependent calcium channel subunit alpha-2/delta-1
17.5207	17.1379	17.5327	17.4266	17.0959	17.2347	16.9287	17.292	17.3961	16.7509	16.9806	16.9087	16.9431	17.199	16.5211	17.0095	17.1464	17.2627	P54646	PRKAA2	+	SIB_NT	2.1378	-0.315939	0.00728122	0.0171455	-0.315939	-1.55778	5'-AMP-activated protein kinase catalytic subunit alpha-2
19.3006	19.5482	19.5831	19.4582	19.4176	19.5255	19.0899	19.5512	19.5347	18.9423	19.104	18.8329	18.7043	19.233	19.3414	18.9189	19.1884	19.1133	P54727	RAD23B	+	SIB_NT	3.57008	-0.40338	0.000269102	0.00414669	-0.40338	-2.15914	UV excision repair protein RAD23 homolog B
15.4719	15.3951	15.515	15.4286	15.6267	15.4888	15.545	15.539	15.4096	15.6433	15.8107	15.8035	15.7847	15.8216	15.5936	15.8237	15.9221	15.8202	P54760	EPHB4	+	SIB_NT	5.48671	0.289288	3.26052e-06	0.00537374	0.289288	2.0428	Ephrin type-B receptor 4
17.8696	17.9139	18.0346	17.7785	17.9367	17.9726	17.8028	18.0619	17.9634	17.3408	17.8179	17.6178	17.4977	17.7119	17.3267	17.4748	17.7183	17.8123	P54886	ALDH18A1	+	SIB_NT	3.6472	-0.335076	0.000225323	0.00648148	-0.335076	-1.96177	Delta-1-pyrroline-5-carboxylate synthase
18.9899	19.0149	18.9849	18.9908	19.0003	18.9895	19.0241	18.9934	18.9602	19.1745	19.2567	19.1826	19.1966	19.2391	19.0883	19.207	19.3001	19.2871	P54920	NAPA	+	SIB_NT	7.43015	0.220441	3.71408e-08	0.00950839	0.220441	1.7991	Alpha-soluble NSF attachment protein
19.4851	19.5632	19.5671	19.5221	19.5126	19.5456	19.4339	19.5103	19.5737	19.2211	19.2924	19.1713	19.2088	19.2786	19.3076	19.2451	19.2926	19.2757	P55010	EIF5	+	SIB_NT	8.95248	-0.268924	1.11564e-09	0.00383661	-0.268924	-2.21361	Eukaryotic translation initiation factor 5
15.3539	15.365	15.3444	15.3173	15.5194	15.3811	15.5567	15.3421	15.3893	15.5142	15.6998	15.5278	15.4917	15.6847	15.3459	15.568	15.7158	15.6667	P55011	SLC12A2	+	SIB_NT	2.70105	0.182831	0.00199046	0.0426841	0.182831	1.22239	Solute carrier family 12 member 2
16.4495	16.5454	16.4875	16.3463	16.5	16.5222	16.3812	16.4685	16.4829	16.4888	16.8573	16.9378	16.6368	16.7712	16.6024	16.7574	16.7965	16.9162	P55039	DRG2	+	SIB_NT	4.11906	0.28675	7.60215e-05	0.00830737	0.28675	1.85723	Developmentally-regulated GTP-binding protein 2
22.0252	22.0808	22.0821	22.0996	22.137	22.096	22.1201	22.0734	22.0656	22.3134	22.3545	22.2747	22.2511	22.2894	22.1056	22.3542	22.3119	22.2684	P55072	VCP	+	SIB_NT	5.62764	0.193719	2.35699e-06	0.0188	0.193719	1.52366	Transitional endoplasmic reticulum ATPase
19.5667	19.7634	19.643	19.5429	19.7728	19.7625	19.8173	19.6605	19.6813	19.8977	19.9721	20.0194	19.9425	19.9539	19.8388	19.9112	20.0085	20.0043	P55084	HADHB	+	SIB_NT	5.44726	0.259786	3.5706e-06	0.00758767	0.259786	1.88732	Trifunctional enzyme subunit beta, mitochondrial
14.1058	14.2942	14.4098	14.4069	14.1244	14.0813	13.8359	14.5163	14.297	12.9268	13.5565	13.4554	13.3205	13.7327	13.953	13.647	13.7131	13.9578	P55196	MLLT4	+	SIB_NT	3.89079	-0.645404	0.000128591	0.00103152	-0.645404	-2.82013	Afadin
17.5755	17.4635	17.4818	17.4903	17.563	17.5739	17.5954	17.6499	17.5327	17.5744	17.8195	17.6582	17.7486	17.8211	17.4004	17.8165	17.9299	17.8868	P55265	ADAR	+	SIB_NT	2.27874	0.192169	0.00526329	0.0444646	0.192169	1.20453	Double-stranded RNA-specific adenosine deaminase
15.9387	15.8523	15.837	16.2675	16.042	15.9992	16.2801	16.1696	16.0984	16.9289	16.6051	16.5821	16.7642	16.615	16.1888	16.948	16.7705	16.4924	P55290	CDH13	+	SIB_NT	4.97598	0.601155	1.05686e-05	0.000669202	0.601155	3.07622	Cadherin-13
18.6257	18.6533	18.7388	18.5366	18.6968	18.6939	18.656	18.7513	18.6913	18.6254	19.0246	19.0744	18.8343	18.9481	18.687	18.8604	18.9786	19.1455	P55786	NPEPPS	+	SIB_NT	2.8442	0.237168	0.00143154	0.0216466	0.237168	1.46682	Puromycin-sensitive aminopeptidase
20.1703	20.181	20.1433	20.0821	20.1827	20.1239	20.2043	20.215	20.086	19.7632	20.0248	19.9541	19.8962	19.9574	19.6988	19.947	20.0445	20.0796	P55884	EIF3B	+	SIB_NT	3.85433	-0.224774	0.000139852	0.0175709	-0.224774	-1.54747	Eukaryotic translation initiation factor 3 subunit B
17.1652	18.1861	18.2285	17.8623	17.8644	17.7816	17.6644	18.2466	17.9905	17.47	17.4514	17.3482	17.2343	17.8892	17.6342	17.4527	17.6316	17.6431	P55957	BID	+	SIB_NT	1.84871	-0.359438	0.0141675	0.0171451	-0.359438	-1.55873	BH3-interacting domain death agonist
14.545	14.5415	14.6986	14.9329	14.5693	14.7317	14.7775	14.4728	14.6303	13.8069	14.0499	14.3304	14.5334	14.3123	14.7899	13.8145	14.2021	13.8952	P56182	RRP1	+	SIB_NT	2.79513	-0.462788	0.00160276	0.00491413	-0.462788	-2.08393	Ribosomal RNA processing protein 1 homolog A
14.1205	14.0889	13.6635	13.6893	14.5598	13.9538	13.6352	14.2043	14.1714	14.6386	15.1829	14.9057	15.0048	15.1528	14.8186	14.8752	15.2081	15.1138	P56199	ITGA1	+	SIB_NT	6.33001	0.979349	4.67728e-07	0.000102564	0.979349	4.43493	Integrin alpha-1
12.4815	11.8921	11.7891	12.3967	12.6164	12.3857	12.9078	12.1438	11.9911	12.0569	11.4265	11.2825	12.3112	11.7326	12.0044	12.1015	12.0653	11.4005	P56270	MAZ	+	SIB_NT	1.8082	-0.469217	0.0155524	0.0115664	-0.469217	-1.71658	Myc-associated zinc finger protein
15.4818	15.3746	15.2748	15.4875	15.3986	15.2042	15.336	15.4491	15.311	14.9964	15.141	14.6772	15.1001	15.1101	14.9382	15.1851	15.1952	15.1637	P57076	C21orf59	+	SIB_NT	3.77484	-0.312281	0.000167943	0.00741062	-0.312281	-1.90375	UPF0769 protein C21orf59
18.9416	18.9235	19.0821	18.8678	18.8914	18.6924	18.8456	19.0197	18.8301	17.7836	18.2616	18.1161	17.9436	18.3505	18.0467	18.0416	18.2775	18.1862	P57088	TMEM33	+	SIB_NT	8.22514	-0.787427	5.9547e-09	0.000115942	-0.787427	-4.61426	Transmembrane protein 33
15.2027	15.0235	15.1615	15.0405	15.185	15.2092	14.9835	15.2461	15.1624	15.3087	15.5744	15.4996	15.5003	15.4774	15.085	15.5159	15.5822	15.5871	P57737	CORO7	+	SIB_NT	4.01462	0.324047	9.66908e-05	0.0060454	0.324047	1.98908	Coronin-7
16.1219	16.2059	16.086	15.9216	16.2701	16.1809	16.0179	16.1591	16.18	16.1975	16.4482	16.4587	16.3529	16.4611	16.4312	16.4709	16.4179	16.4278	P57772	EEFSEC	+	SIB_NT	4.87056	0.280298	1.34722e-05	0.00694407	0.280298	1.92733	Selenocysteine-specific elongation factor
14.6718	15.474	15.4339	14.6383	15.3585	14.8185	14.7691	15.2624	15.5747	14.7092	15.6471	15.7638	15.6944	15.5683	15.5155	15.5788	15.7634	15.5871	P58215	LOXL3	+	SIB_NT	1.67896	0.425149	0.0209432	0.015446	0.425149	1.59815	Lysyl oxidase homolog 3
20.3924	20.4094	20.2326	20.2558	20.4332	20.3445	20.4255	20.3533	20.2979	20.5429	20.5684	20.5607	20.6309	20.5555	20.426	20.6521	20.6473	20.5515	P59998	ARPC4	+	SIB_NT	5.18159	0.221201	6.58276e-06	0.0134308	0.221201	1.65413	Actin-related protein 2/3 complex subunit 4
18.4429	18.4861	18.4938	18.9077	18.554	18.246	18.9424	18.5289	18.436	19.2186	18.5858	18.5567	18.9841	18.7292	18.6685	19.337	18.7086	18.7127	P60059	SEC61G	+	SIB_NT	1.43683	0.273696	0.0365736	0.0400688	0.273696	1.24418	Protein transport protein Sec61 subunit gamma
19.0698	19.1489	19.2371	18.9678	19.0684	19.1569	19.0471	19.1647	19.1143	18.7673	18.8708	18.8128	18.779	18.9605	18.7154	18.7742	18.95	18.9503	P60228	EIF3E	+	SIB_NT	5.15655	-0.2661	6.97353e-06	0.00756364	-0.2661	-1.89032	Eukaryotic translation initiation factor 3 subunit E
17.8207	17.8798	17.5861	18.0168	17.7858	17.7241	17.9959	17.4834	17.7292	18.4302	17.7276	17.9096	18.1476	17.9433	18.5348	18.0824	17.8134	17.8027	P60468	SEC61B	+	SIB_NT	1.51435	0.263311	0.0305953	0.0396942	0.263311	1.24777	Protein transport protein Sec61 subunit beta
14.3883	14.5972	14.6467	14.4549	14.4078	14.5148	13.6758	14.755	14.6122	14.0214	14.1938	13.856	13.8133	14.2106	13.9435	14.2665	14.1091	14.5713	P60520	GABARAPL2	+	SIB_NT	1.71877	-0.340801	0.0191088	0.0210741	-0.340801	-1.47674	Gamma-aminobutyric acid receptor-associated protein-like 2
22.9157	22.8768	22.8857	22.8313	22.9285	22.8868	22.8611	22.9316	22.8865	22.472	22.8102	22.6871	22.5819	22.7583	22.5117	22.71	22.8476	22.7818	P60842	EIF4A1	+	SIB_NT	3.4035	-0.204818	0.000394911	0.0258773	-0.204818	-1.4036	Eukaryotic initiation factor 4A-I
19.497	19.3515	19.3188	19.5361	19.4654	19.4347	19.5438	19.3449	19.4268	19.429	19.2812	19.2847	19.3019	19.1975	19.244	19.2067	19.2678	19.215	P60866	RPS20	+	SIB_NT	3.4918	-0.165684	0.000322258	0.0434162	-0.165684	-1.21516	40S ribosomal protein S20
17.5047	17.7056	17.5847	17.6735	17.6849	17.6683	17.6932	17.6364	17.6632	18.1246	18.0154	18.0892	18.0616	18.0897	18.2741	18.16	18.1451	18.1985	P60983	GMFB	+	SIB_NT	9.87229	0.482649	1.34186e-10	0.000309524	0.482649	3.61776	Glia maturation factor beta
16.1468	16.2936	16.3393	16.2677	16.369	16.336	16.3049	16.2684	16.2875	15.9199	16.3353	16.0929	15.945	16.2627	15.9244	16.0446	16.2211	16.1721	P61006	RAB8A	+	SIB_NT	2.41107	-0.188355	0.00388088	0.044118	-0.188355	-1.20853	Ras-related protein Rab-8A
16.6088	16.5941	16.4823	16.541	16.5863	16.5829	16.6844	16.5457	16.5157	16.9112	16.9222	16.9355	16.8985	16.8843	17.1623	16.9214	16.8816	16.9451	P61009	SPCS3	+	SIB_NT	7.92963	0.368978	1.1759e-08	0.00127415	0.368978	2.73862	Signal peptidase complex subunit 3
15.7836	16.137	16.1378	16.0171	16.0924	16.0104	15.9193	16.1765	16.0563	16.353	16.5736	16.428	16.3211	16.4434	16.3256	16.4832	16.4483	16.6651	P61020	RAB5B	+	SIB_NT	5.78265	0.412295	1.64951e-06	0.00149654	0.412295	2.64066	Ras-related protein Rab-5B
15.85	15.7115	15.8677	15.9684	15.8248	15.7683	15.9229	15.9215	15.864	15.4812	15.7633	15.4946	15.5003	15.637	15.8344	15.4047	15.6637	15.6051	P61024	CKS1B	+	SIB_NT	3.65802	-0.257189	0.000219773	0.0129871	-0.257189	-1.66784	Cyclin-dependent kinases regulatory subunit 1
19.3191	19.4063	19.5134	19.4672	19.4032	19.4379	19.2879	19.4285	19.477	19.0855	19.2972	19.0889	19.0124	19.2518	18.9332	19.1541	19.2299	19.2107	P61026	RAB10	+	SIB_NT	4.63399	-0.275203	2.3228e-05	0.00786091	-0.275203	-1.87471	Ras-related protein Rab-10
19.4011	19.2149	19.333	19.2813	19.4384	19.2653	19.2253	19.2181	19.2472	18.8158	18.7873	18.7856	18.8657	18.7386	18.818	18.861	18.6549	18.4965	P61077;P62837	UBE2D2;UBE2D3	+	SIB_NT	8.24609	-0.533466	5.67429e-09	0.000307692	-0.533466	-3.61175	Ubiquitin-conjugating enzyme E2 D2;Ubiquitin-conjugating enzyme E2 D3
19.3554	19.4113	19.2859	19.2806	19.4139	19.3056	19.5341	19.4319	19.3008	19.4564	19.6657	19.7134	19.5907	19.5607	19.42	19.6069	19.7432	19.8334	P61160	ACTR2	+	SIB_NT	3.68035	0.252315	0.000208763	0.0135377	0.252315	1.65022	Actin-related protein 2
19.2149	19.1696	19.2427	19.1186	19.2833	19.1559	19.178	19.3049	19.1664	19.2876	19.6659	19.517	19.455	19.5349	19.2454	19.5215	19.5709	19.6275	P61163	ACTR1A	+	SIB_NT	4.36591	0.287951	4.30621e-05	0.0074946	0.287951	1.89709	Alpha-centractin
18.5474	18.5835	18.7966	18.4337	18.4635	18.5769	18.0376	18.7209	18.6247	18.0294	18.4113	18.0586	18.0905	18.4474	18.2708	18.1845	18.2127	18.3072	P61221	ABCE1	+	SIB_NT	2.5307	-0.30803	0.00294648	0.0138932	-0.30803	-1.63898	ATP-binding cassette sub-family E member 1
20.3925	20.4354	20.4508	20.3584	20.5199	20.3675	20.3989	20.3889	20.2529	19.7017	20.3719	20.416	19.8376	20.1689	20.0574	19.879	20.2036	20.0556	P61247	RPS3A	+	SIB_NT	2.80695	-0.319272	0.00155972	0.0110287	-0.319272	-1.73582	40S ribosomal protein S3a
21.1864	21.2316	21.1448	21.1829	21.2113	21.2604	21.2479	21.1978	21.2158	21.0205	21.1269	20.9676	20.9523	21.0665	20.8166	20.9784	21.1579	21.0062	P61254	RPL26	+	SIB_NT	4.34366	-0.198428	4.53253e-05	0.0220399	-0.198428	-1.46059	60S ribosomal protein L26
18.5719	18.8077	18.877	18.5607	18.6218	18.6791	18.3357	18.9121	18.7648	18.0383	18.5313	18.2211	18.1675	18.6092	18.2966	18.2493	18.5317	18.5835	P61289	PSME3	+	SIB_NT	2.52863	-0.322478	0.00296055	0.0126365	-0.322478	-1.67849	Proteasome activator complex subunit 3
21.0614	21.0454	21.0952	21.0042	21.0882	21.0884	21.0341	21.1167	21.0564	20.7478	20.9519	20.7494	20.7819	20.8789	20.5902	20.8479	20.9393	20.9541	P61313	RPL15	+	SIB_NT	4.45723	-0.238734	3.48956e-05	0.0126023	-0.238734	-1.67988	60S ribosomal protein L15
21.6149	21.663	21.5495	21.583	21.673	21.7248	21.5755	21.5491	21.6498	21.4115	21.4572	21.3627	21.3299	21.4827	21.3946	21.3311	21.5347	21.4483	P61353	RPL27	+	SIB_NT	5.18544	-0.203337	6.52472e-06	0.0173435	-0.203337	-1.55243	60S ribosomal protein L27
16.5574	16.4666	16.5761	16.4785	16.6066	16.5034	16.5696	16.6497	16.5293	16.7603	16.8662	16.8609	16.8624	16.7805	16.6518	16.8626	16.8839	16.8426	P61421	ATP6V0D1	+	SIB_NT	6.54422	0.270422	2.85614e-07	0.00534689	0.270422	2.0466	V-type proton ATPase subunit d 1
17.7125	18.0542	17.9785	17.6029	17.9066	17.8032	17.5873	17.8069	17.6366	16.9879	17.4861	17.2153	16.9915	17.4868	17.4103	16.879	17.3693	17.2514	P61513	RPL37A	+	SIB_NT	4.62543	-0.556799	2.369e-05	0.001	-0.556799	-2.8576	60S ribosomal protein L37a
18.74	18.6757	18.6943	18.704	18.6555	18.6631	18.7406	18.5336	18.5852	19.0351	18.8872	18.968	18.9857	18.8952	18.9095	18.8383	18.9044	18.9468	P61619	SEC61A1	+	SIB_NT	6.75619	0.264256	1.7531e-07	0.00552169	0.264256	2.02855	Protein transport protein Sec61 subunit alpha isoform 1
17.1098	15.9962	15.6774	16.8455	15.9126	15.7657	16.8979	15.7405	16.2916	17.7988	16.4664	16.9066	17.7587	16.667	16.5045	17.7608	16.6488	16.4735	P61916	NPC2	+	SIB_NT	1.84518	0.74977	0.0142831	0.00574572	0.74977	2.01113	Epididymal secretory protein E1
16.7122	16.6217	16.6695	16.6424	16.7555	16.699	16.7018	16.6243	16.6315	16.717	17.0398	16.8771	16.8568	16.8995	16.789	16.967	16.9685	17.0005	P61962	DCAF7	+	SIB_NT	4.73167	0.228584	1.85495e-05	0.0133776	0.228584	1.65518	DDB1- and CUL4-associated factor 7
16.8434	16.528	16.715	16.8896	16.5299	16.834	16.5521	16.6457	16.7833	17.6132	16.6474	17.0784	17.424	16.579	16.8304	17.4645	16.5997	16.6726	P61964	WDR5	+	SIB_NT	1.17494	0.28754	0.0668444	0.0494113	0.28754	1.1678	WD repeat-containing protein 5
20.8208	20.7851	20.9089	20.7786	20.7887	20.7274	20.4567	20.7669	20.68	19.7071	20.1978	19.8328	19.9128	20.257	19.9528	19.9329	20.1404	20.0725	P62081	RPS7	+	SIB_NT	7.68727	-0.745226	2.05462e-08	9.30233e-05	-0.745226	-4.30797	40S ribosomal protein S7
18.1998	18.1016	18.0954	18.0622	18.1456	18.147	18.2338	18.1434	18.1669	18.3112	18.3406	18.311	18.3307	18.3081	18.0584	18.4162	18.4387	18.3623	P62136	PPP1CA	+	SIB_NT	3.31297	0.175741	0.000486437	0.0393341	0.175741	1.2525	Serine/threonine-protein phosphatase PP1-alpha catalytic subunit
14.6347	14.9948	14.4942	14.6018	15.1184	14.4768	14.3107	14.3732	14.251	13.983	14.4784	13.3945	14.2032	14.6756	14.1279	14.1453	14.698	14.0539	P62166	NCS1	+	SIB_NT	1.48711	-0.388423	0.0325754	0.0220289	-0.388423	-1.46026	Neuronal calcium sensor 1
20.8733	20.6307	20.5613	20.7684	20.816	20.8027	20.9589	20.695	20.7738	20.6147	20.3643	20.4198	20.636	20.3813	20.3647	20.6086	20.5213	20.5776	P62244	RPS15A	+	SIB_NT	3.66609	-0.265772	0.000215729	0.0118146	-0.265772	-1.70468	40S ribosomal protein S15a
20.9959	21.1119	20.6653	21.0748	21.2367	20.7062	21.1535	21.2107	20.7755	20.2467	20.8224	20.1429	20.5094	20.8379	20.045	20.4668	20.7147	20.8369	P62249	RPS16	+	SIB_NT	2.76734	-0.478639	0.00170868	0.00464151	-0.478639	-2.106	40S ribosomal protein S16
16.052	16.2678	16.3975	16.2009	16.3633	16.4552	16.3395	16.3482	16.3984	15.7523	16.0761	15.9283	15.7028	16.0014	15.6116	15.9671	16.0729	16.1612	P62253	UBE2G1	+	SIB_NT	4.09527	-0.394333	8.03019e-05	0.00353678	-0.394333	-2.25077	Ubiquitin-conjugating enzyme E2 G1
20.0905	20.3412	20.0683	20.3082	20.1937	20.2023	20.2438	20.0099	20.1928	19.8692	19.7978	19.7679	19.7808	20.0172	20.7085	19.4429	19.8071	19.5492	P62263	RPS14	+	SIB_NT	1.69355	-0.323363	0.0202514	0.0237214	-0.323363	-1.43421	40S ribosomal protein S14
19.6151	20.2357	20.3232	19.4035	19.5786	20.0936	19.1715	19.8725	19.9848	19.078	19.8036	19.7037	18.8786	19.811	19.8759	18.8073	19.6409	19.5762	P62266	RPS23	+	SIB_NT	1.039	-0.344789	0.0914112	0.0477653	-0.344789	-1.18085	40S ribosomal protein S23
21.9865	22.0636	21.8026	21.9881	22.1644	21.8167	22.0437	22.1737	21.9091	21.3867	21.8833	21.2696	21.5081	21.818	20.949	21.5892	21.8067	22.0308	P62269	RPS18	+	SIB_NT	2.39645	-0.411885	0.00401372	0.00844444	-0.411885	-1.84934	40S ribosomal protein S18
19.0949	19.0439	18.4857	19.1952	19.0265	18.606	19.1482	18.9615	18.7255	18.7076	18.6763	17.9893	18.6083	18.7507	18.0038	18.517	18.6852	18.755	P62273	RPS29	+	SIB_NT	2.08537	-0.399364	0.00821542	0.0115077	-0.399364	-1.71805	40S ribosomal protein S29
21.2304	20.7171	20.529	21.0754	21.1653	20.6693	21.1853	21.0225	20.7387	20.4636	20.3767	20.0149	20.6119	20.3327	19.8848	20.5769	20.3786	20.5428	P62277	RPS13	+	SIB_NT	3.64918	-0.572242	0.000224294	0.00176392	-0.572242	-2.59098	40S ribosomal protein S13
20.2249	19.8713	20.0385	20.1324	20.021	20.0041	20.2217	19.8341	19.9436	19.31	19.4041	19.6963	19.4483	19.3834	19.3857	19.3932	19.3809	19.2204	P62280	RPS11	+	SIB_NT	7.53275	-0.629906	2.93259e-08	0.000210526	-0.629906	-3.85765	40S ribosomal protein S11
15.4468	15.2489	15.3233	15.3669	15.3487	15.3442	16.0689	15.348	15.2948	15.8155	15.8104	16.0148	15.8977	15.8238	15.8556	15.9508	15.8781	15.9322	P62341	SELT	+	SIB_NT	4.23448	0.465357	5.82799e-05	0.00213821	0.465357	2.5008	Selenoprotein T
21.1821	20.9675	21.1948	21.0542	21.0526	20.9433	20.8158	20.8703	20.9725	20.8441	20.7101	20.733	20.7489	20.708	20.8439	20.8692	20.6757	20.4906	P62424	RPL7A	+	SIB_NT	3.60667	-0.269955	0.000247362	0.0116364	-0.269955	-1.71295	60S ribosomal protein L7a
19.9609	20.121	20.2068	19.9418	20.0732	20.087	19.9728	20.1376	20.1078	19.6853	19.9586	19.9261	19.7946	19.9905	19.6935	19.8397	19.9258	20.0185	P62495	ETF1	+	SIB_NT	2.86152	-0.197379	0.00137556	0.0340368	-0.197379	-1.30639	Eukaryotic peptide chain release factor subunit 1
20.2921	20.0133	20.0982	20.3111	20.4534	20.0061	20.3228	20.2885	19.9392	19.2949	19.6229	19.3829	19.4723	19.5899	19.2606	19.4404	19.4848	19.8312	P62701	RPS4X	+	SIB_NT	6.5336	-0.704982	2.92682e-07	0.00020438	-0.704982	-3.83301	40S ribosomal protein S4, X isoform
21.2359	21.1461	21.1672	21.1732	21.1112	21.1582	21.198	21.1594	21.2029	20.9425	21.0617	21.0585	20.9573	21.0296	20.8655	20.9597	21.0663	21.0283	P62753	RPS6	+	SIB_NT	5.35133	-0.175852	4.45318e-06	0.0264685	-0.175852	-1.39618	40S ribosomal protein S6
12.8968	12.2659	12.4708	12.5058	11.5984	13.4927	12.4768	11.3835	13.5122	14.9782	14.416	14.2279	14.3651	14.3112	14.5258	14.9003	14.631	14.5348	P62760	VSNL1	+	SIB_NT	6.15912	2.03194	6.9323e-07	0	2.03194	5.66924	Visinin-like protein 1
20.9241	20.621	20.9615	20.9001	20.8428	20.8224	20.941	20.6368	20.8082	19.9562	20.2677	20.4193	20.1782	20.1792	20.2942	20.1229	20.2079	20.1877	P62829	RPL23	+	SIB_NT	7.90362	-0.627184	1.24846e-08	0.000239316	-0.627184	-3.93746	60S ribosomal protein L23
17.9747	18.4813	18.7111	17.896	18.3691	18.1053	17.6916	18.9096	18.2511	17.0563	18.0055	17.5382	17.0314	18.3035	18.0646	16.8822	17.9236	18.1473	P62841	RPS15	+	SIB_NT	1.79357	-0.604129	0.0160854	0.00822523	-0.604129	-1.86143	40S ribosomal protein S15
20.4399	20.5567	20.7296	20.4063	20.3488	20.5003	20.0845	20.667	20.4478	19.8122	20.3747	19.873	19.9091	20.3404	20.1668	19.9554	20.2902	20.2681	P62847	RPS24	+	SIB_NT	2.67399	-0.354554	0.00211842	0.00949703	-0.354554	-1.80067	40S ribosomal protein S24
21.4961	21.5108	21.0864	21.5557	21.6705	21.2442	21.7325	21.5178	21.2847	20.8828	21.217	20.6128	21.0419	21.1765	20.3409	20.9446	21.2082	21.2219	P62851	RPS25	+	SIB_NT	2.9695	-0.494698	0.00107275	0.00387444	-0.494698	-2.20605	40S ribosomal protein S25
20.2244	20.712	20.7293	20.3942	20.5136	20.5815	20.1909	20.6277	20.6309	19.7513	20.5027	20.2608	19.7682	20.4832	20.1992	19.7837	20.4273	20.3027	P62899	RPL31	+	SIB_NT	1.8924	-0.347265	0.0128116	0.0174155	-0.347265	-1.55047	60S ribosomal protein L31
21.3613	21.309	21.3368	21.276	21.3543	21.3629	21.2729	21.347	21.277	21.0141	21.1623	21.0233	21.0283	21.1051	20.9461	21.0063	21.1089	21.0372	P62913	RPL11	+	SIB_NT	8.0357	-0.273961	9.21085e-09	0.00404672	-0.273961	-2.18564	60S ribosomal protein L11
19.9081	19.7613	19.8381	19.8036	19.7194	19.6949	19.7135	19.5655	19.6725	19.6048	19.3502	19.4908	19.5101	19.4813	19.4491	19.4024	19.4205	19.3066	P62917	RPL8	+	SIB_NT	5.2186	-0.295671	6.04506e-06	0.00537028	-0.295671	-2.04249	60S ribosomal protein L8
17.7047	17.801	17.6478	17.7955	17.7073	17.8017	17.9076	17.5477	17.7324	17.5597	17.5595	17.5247	17.4084	17.6177	17.5787	17.5813	17.61	17.345	P62993	GRB2	+	SIB_NT	3.38115	-0.206725	0.000415771	0.0254164	-0.206725	-1.41003	Growth factor receptor-bound protein 2
19.3997	18.6818	18.7822	18.8289	18.725	18.6907	18.5646	18.7702	18.6858	18.5235	18.6001	18.3193	18.6035	18.5193	18.5656	18.7135	18.5616	18.4657	P62995	TRA2B	+	SIB_NT	1.94195	-0.250764	0.01143	0.0315689	-0.250764	-1.33533	Transformer-2 protein homolog beta
18.4127	18.3169	18.3094	18.2853	18.3749	18.2491	18.3769	18.4123	18.2628	17.6625	17.8933	17.7113	17.8173	17.8862	17.5071	17.7874	17.9763	17.7703	P63092;Q5JWF2	GNAS	+	SIB_NT	8.04771	-0.554265	8.9596e-09	0.000325	-0.554265	-3.66628	Guanine nucleotide-binding protein G(s) subunit alpha isoforms short;Guanine nucleotide-binding protein G(s) subunit alpha isoforms XLas
13.605	13.7035	14.3309	13.5757	13.7456	13.6388	13.3366	13.9814	13.872	13.1615	13.4667	13.9292	13.0841	13.4396	13.8152	13.6743	13.4045	13.0985	P63098	PPP3R1	+	SIB_NT	1.33849	-0.301754	0.0458681	0.0386205	-0.301754	-1.26049	Calcineurin subunit B type 1
20.4968	20.2085	19.981	20.4966	20.4748	20.1587	20.6023	20.3401	20.246	19.3397	19.6691	19.2226	20.1442	19.7041	19.1979	20.0534	19.7723	19.751	P63173	RPL38	+	SIB_NT	4.05926	-0.68339	8.72444e-05	0.000908475	-0.68339	-2.95373	60S ribosomal protein L38
20.0586	20.2189	20.0087	20.2268	20.1356	20.1359	20.2485	20.0321	20.1471	20.0931	19.8185	19.8768	19.939	19.9853	19.9796	19.9061	19.9192	19.7272	P63220	RPS21	+	SIB_NT	3.7206	-0.218602	0.000190283	0.0197707	-0.218602	-1.50348	40S ribosomal protein S21
21.8125	21.8604	21.8246	21.7611	21.7744	21.8525	21.7139	21.8763	21.8298	21.2304	21.3749	21.2837	21.3358	21.5394	21.2065	21.3017	21.4281	21.4785	P63241	EIF5A	+	SIB_NT	8.19454	-0.45851	6.38942e-09	0.000571429	-0.45851	-3.24396	Eukaryotic translation initiation factor 5A-1
22.0452	22.1381	22.0338	21.9022	22.054	22.087	21.9713	22.055	22.0289	21.6672	21.9107	21.8512	21.7969	21.8764	21.7406	21.8257	21.9154	21.9274	P63244	RACK1	+	SIB_NT	4.27583	-0.200465	5.29875e-05	0.0216448	-0.200465	-1.46589	Receptor of activated protein C kinase 1
16.0663	16.1581	16.0298	16.0234	16.1838	16.1588	16.1386	16.0722	15.9571	15.9007	15.8424	16.0623	15.863	15.787	15.9655	15.9345	15.9465	15.6235	P63272	SUPT4H1	+	SIB_NT	3.20464	-0.20696	0.000624248	0.0269612	-0.20696	-1.39074	Transcription elongation factor SPT4
16.9505	17.1573	16.7952	17.0154	17.0395	16.9212	17.1471	16.8871	16.9563	17.2039	17.2427	17.4882	17.1797	17.3843	17.611	17.1935	17.5773	17.3241	P67812	SEC11A	+	SIB_NT	4.23486	0.370563	5.82285e-05	0.00391704	0.370563	2.19864	Signal peptidase complex catalytic subunit SEC11A
25.6229	25.5247	25.3851	25.4903	25.57	25.5661	25.698	25.449	25.5266	25.3701	25.3016	25.3494	25.4118	25.3511	25.2127	25.3895	25.433	25.3658	P68104	EEF1A1	+	SIB_NT	3.75424	-0.183088	0.0001761	0.0320682	-0.183088	-1.32939	Elongation factor 1-alpha 1
19.2546	19.5309	19.692	19.4129	19.4398	19.5159	19.1618	19.6876	19.5689	19.3364	19.8988	19.7536	19.4136	19.8633	19.7128	19.6553	19.831	20.0074	P68402	PAFAH1B2	+	SIB_NT	1.69512	0.245323	0.0201781	0.0388723	0.245323	1.2573	Platelet-activating factor acetylhydrolase IB subunit beta
17.4268	17.4846	17.4143	17.3815	17.5093	17.4845	17.4774	17.4482	17.418	17.6424	17.7944	17.7673	17.7237	17.7372	17.5879	17.6949	17.8132	17.9072	P69849;Q5JPE7	NOMO2;NOMO3	+	SIB_NT	6.55184	0.291501	2.80644e-07	0.00410842	0.291501	2.16583	Nodal modulator 2;Nodal modulator 3
20.2063	20.3846	20.2962	20.5346	20.1742	20.322	20.1956	20.4942	20.8004	21.4022	20.7496	21.1435	21.3063	20.8665	21.2698	21.279	20.8256	21.1075	P69905	HBA1	+	SIB_NT	5.51221	0.726882	3.07459e-06	0.000357542	0.726882	3.5621	Hemoglobin subunit alpha
15.4183	15.2273	15.1456	15.3545	15.3092	15.0554	15.252	15.3866	15.0602	15.1458	15.1218	14.7729	15.0694	15.2525	14.5996	15.0794	15.076	15.0466	P78368;Q9Y6M4	CSNK1G2;CSNK1G3	+	SIB_NT	1.89109	-0.227246	0.0128502	0.0391928	-0.227246	-1.25433	Casein kinase I isoform gamma-2;Casein kinase I isoform gamma-3
19.4901	19.628	19.6115	19.3621	19.578	19.5834	19.587	19.54	19.505	18.9264	19.2829	19.1097	19.1304	19.194	18.8505	19.1097	19.3412	19.2249	P78527	PRKDC	+	SIB_NT	5.4731	-0.412823	3.36432e-06	0.00176497	-0.412823	-2.58765	DNA-dependent protein kinase catalytic subunit
14.5071	14.2907	14.2472	14.4348	14.5889	14.654	14.7923	14.3189	14.5294	14.6438	14.9659	15.0071	14.8028	14.9205	14.8969	14.9568	15.0836	15.082	P78536	ADAM17	+	SIB_NT	4.60987	0.444013	2.45542e-05	0.00208299	0.444013	2.52454	Disintegrin and metalloproteinase domain-containing protein 17
16.872	16.9532	16.8697	16.9344	16.9939	16.9465	17.0935	16.9805	17.0308	17.3017	17.361	17.428	17.2922	17.2637	17.1304	17.3824	17.4037	17.5493	P78559	MAP1A	+	SIB_NT	6.47269	0.381993	3.36752e-07	0.00163636	0.381993	2.6171	Microtubule-associated protein 1A
15.7212	15.6901	15.9434	15.7268	15.7749	16.0177	15.7982	15.9104	16.0129	15.8714	16.2316	16.3219	16.0295	16.1684	16.0518	16.142	16.1882	16.3235	P80217	IFI35	+	SIB_NT	3.60586	0.303625	0.000247824	0.0085726	0.303625	1.84246	Interferon-induced 35 kDa protein
13.1818	13.7439	13.7858	13.2588	13.5664	13.5075	13.7339	13.8391	13.6836	14.0696	14.52	14.2377	14.0936	14.6143	14.1952	14.2383	14.4879	14.4565	P80404	ABAT	+	SIB_NT	5.66089	0.734692	2.1833e-06	0.000315152	0.734692	3.63169	4-aminobutyrate aminotransferase, mitochondrial
16.3139	16.2067	16.1535	16.3479	16.3186	16.214	16.5204	16.2867	16.2314	16.442	16.449	16.6304	16.5481	16.4224	16.2852	16.5477	16.5858	16.6078	P82909	MRPS36	+	SIB_NT	3.1237	0.213934	0.000752145	0.0252869	0.213934	1.41172	28S ribosomal protein S36, mitochondrial
15.4635	15.4683	15.4259	15.4637	15.5565	15.4191	15.4371	15.6955	15.388	15.5537	15.801	15.8956	15.81	15.7858	15.5246	15.7086	15.9365	15.8182	P83436	COG7	+	SIB_NT	3.85292	0.279593	0.000140306	0.00966537	0.279593	1.78874	Conserved oligomeric Golgi complex subunit 7
17.5999	17.5438	17.5848	17.4791	17.5697	17.483	17.5027	17.5765	17.513	17.0814	17.4147	17.249	17.2011	17.4211	17.0415	17.3351	17.3415	17.3246	P84022	SMAD3	+	SIB_NT	4.44428	-0.271379	3.59516e-05	0.00874059	-0.271379	-1.8336	Mothers against decapentaplegic homolog 3
17.3554	17.377	17.2709	17.2982	17.2967	17.0954	17.3103	17.2627	17.1233	17.5811	17.5949	17.506	17.6632	17.6092	17.9833	17.703	17.5792	17.5913	P84085	ARF5	+	SIB_NT	5.35502	0.380134	4.41547e-06	0.00258015	0.380134	2.43579	ADP-ribosylation factor 5
17.6974	17.4727	17.6	17.6135	17.6388	17.544	17.5658	17.7484	17.6757	17.1421	17.3705	17.0898	17.1774	17.3335	16.9094	17.2184	17.4399	17.4568	P98179	RBM3	+	SIB_NT	4.51747	-0.379816	3.03762e-05	0.00328222	-0.379816	-2.28581	RNA-binding protein 3
18.8609	18.8772	18.7907	18.7326	18.8457	18.8426	18.7763	18.8347	18.7821	18.4672	18.5145	18.5549	18.4441	18.5741	18.2105	18.6631	18.6134	18.6041	P99999	CYCS	+	SIB_NT	4.979	-0.299653	1.04954e-05	0.00550868	-0.299653	-2.03107	Cytochrome c
18.3941	18.1832	18.3263	18.2818	18.3209	18.2812	18.2985	18.1674	18.288	17.5456	17.7604	17.6996	17.634	17.6014	17.482	17.6505	17.671	17.6681	Q00534	CDK6	+	SIB_NT	11.2772	-0.64765	5.28209e-12	0.000131148	-0.64765	-4.75534	Cyclin-dependent kinase 6
15.4864	15.68	15.5853	15.383	15.8284	15.8431	15.6847	15.6538	15.6927	15.6602	15.9379	15.9427	15.5309	15.9411	15.9669	15.9476	16.0461	16.1991	Q00577	PURA	+	SIB_NT	2.20072	0.259455	0.00629907	0.0246062	0.259455	1.42109	Transcriptional activator protein Pur-alpha
18.8109	18.8929	18.7502	18.7632	18.9335	18.9139	18.9685	18.832	18.8646	19.1321	19.1511	19.141	19.1123	19.0764	19.0201	19.0651	19.1833	19.0858	Q00688	FKBP3	+	SIB_NT	6.40204	0.248632	3.96238e-07	0.00729412	0.248632	1.90833	Peptidyl-prolyl cis-trans isomerase FKBP3
17.5393	17.7464	17.4802	17.8016	17.7337	17.702	17.858	17.5797	17.7059	18.224	17.8744	18.0926	17.9567	17.9769	18.4131	17.9925	18.0867	17.9818	Q00765	REEP5	+	SIB_NT	4.38148	0.383518	4.1545e-05	0.0033955	0.383518	2.27277	Receptor expression-enhancing protein 5
17.7504	17.6109	17.6257	17.6738	17.7424	17.6207	17.6914	17.7331	17.5697	17.7561	18.077	17.9826	18.1064	17.9964	17.892	18.086	18.0526	17.9933	Q00796	SORD	+	SIB_NT	5.94885	0.324917	1.125e-06	0.00338164	0.324917	2.27349	Sorbitol dehydrogenase
21.0692	21.0244	21.2503	20.983	21.0916	21.2812	21.0361	21.1035	21.2053	20.5585	20.8675	20.7161	20.6012	20.7966	20.4766	20.5995	20.863	20.7305	Q00839	HNRNPU	+	SIB_NT	5.7783	-0.426107	1.6661e-06	0.00135678	-0.426107	-2.69585	Heterogeneous nuclear ribonucleoprotein U
19.1934	19.5206	19.2168	19.065	19.5285	19.4477	19.2331	19.265	19.2843	18.6376	19.4283	19.3279	18.7897	18.4023	19.3858	18.6408	18.5681	19.3131	Q01082	SPTBN1	+	SIB_NT	1.59258	-0.362336	0.0255519	0.0216598	-0.362336	-1.46593	Spectrin beta chain, non-erythrocytic 1
16.5697	16.4981	16.5592	16.5731	16.5633	16.5825	16.583	16.6875	16.5942	16.3255	16.4713	16.3154	16.2778	16.4187	16.1362	16.3603	16.49	16.4027	Q01085	TIAL1	+	SIB_NT	4.42148	-0.223617	3.78898e-05	0.0153836	-0.223617	-1.60018	Nucleolysin TIAR
17.759	18.0595	17.8167	17.9568	18.011	17.9845	18.0878	17.9402	17.8605	18.4447	18.4909	18.4731	18.5533	18.3949	18.3093	18.4652	18.5202	18.5075	Q01433	AMPD2	+	SIB_NT	8.56871	0.520335	2.69954e-09	0.000305882	0.520335	3.60884	AMP deaminase 2
14.8746	15.0246	15.0522	14.7398	15.0033	15.1196	14.9374	14.993	15.0496	14.9783	15.2787	15.282	15.1244	15.2311	15.1395	15.1816	15.2767	15.3361	Q01484	ANK2	+	SIB_NT	3.24997	0.226007	0.000562383	0.0209501	0.226007	1.48023	Ankyrin-2
16.9291	17.374	17.4551	16.8748	17.1597	17.3155	16.8294	17.4111	17.5933	17.0059	17.8186	17.8142	17.297	17.7916	17.7841	17.6172	17.8437	18.2169	Q01995	TAGLN	+	SIB_NT	2.21874	0.471925	0.00604312	0.00755747	0.471925	1.89333	Transgelin
18.7842	18.8655	18.8346	18.7455	18.8578	18.8476	18.9237	18.862	18.7796	18.9439	19.0827	19.0709	19.0352	19.1017	18.9872	18.985	19.1007	19.1168	Q02218	OGDH	+	SIB_NT	6.0861	0.21375	8.20154e-07	0.0127187	0.21375	1.67592	2-oxoglutarate dehydrogenase, mitochondrial
14.2138	14.2277	14.3954	14.0388	14.582	14.1355	14.3252	14.5603	14.1891	14.9547	15.3153	15.0948	15.1812	15.0295	14.3365	15.1764	15.2381	15.2072	Q02252	ALDH6A1	+	SIB_NT	5.2178	0.762882	6.05614e-06	0.000371585	0.762882	3.53995	Methylmalonate-semialdehyde dehydrogenase [acylating], mitochondrial
14.8012	14.5135	15.0081	14.0844	14.4375	14.8561	14.7395	14.7201	15.0968	16.0126	15.1378	15.8758	16.0841	14.9645	15.3106	16.0802	15.087	15.6829	Q02388	COL7A1	+	SIB_NT	3.71119	0.886497	0.000194453	0.000621514	0.886497	3.11592	Collagen alpha-1(VII) chain
20.909	21.0101	21.0138	20.8777	20.9133	21.0413	20.8438	20.9491	20.9357	20.6157	20.7385	20.6114	20.7151	20.8385	20.6826	20.7362	20.8089	20.6122	Q02543	RPL18A	+	SIB_NT	5.24097	-0.237203	5.74161e-06	0.0106778	-0.237203	-1.7473	60S ribosomal protein L18a
16.415	16.3042	16.5183	16.2187	16.1431	16.1042	16.0035	16.5812	16.245	16.0273	16.4863	15.5158	15.7741	16.1286	15.8979	15.8848	15.8759	15.8609	Q02750	MAP2K1	+	SIB_NT	2.18966	-0.342399	0.00646157	0.0140066	-0.342399	-1.63518	Dual specificity mitogen-activated protein kinase kinase 1
17.8518	17.9867	17.9285	17.8176	17.9545	17.9597	17.9796	17.9936	17.9283	17.9634	18.2253	18.221	18.1074	18.126	17.9724	18.052	18.2398	18.2663	Q02809	PLOD1	+	SIB_NT	3.45453	0.197058	0.000351131	0.0284284	0.197058	1.372	Procollagen-lysine,2-oxoglutarate 5-dioxygenase 1
22.0904	22.1865	22.2853	22.058	22.1748	22.212	22.0756	22.22	22.1964	21.6706	22.0487	21.8256	21.6578	21.9969	21.6513	21.728	22.0512	21.9731	Q02878	RPL6	+	SIB_NT	3.96902	-0.321748	0.000107395	0.00629777	-0.321748	-1.97259	60S ribosomal protein L6
15.6241	15.7986	15.6699	15.7592	15.7366	15.7339	15.6522	15.7793	15.5997	15.9069	15.9739	15.7852	15.9678	15.8928	15.7574	15.8866	15.8835	15.8835	Q03013	GSTM4	+	SIB_NT	4.0663	0.176014	8.58417e-05	0.0332597	0.176014	1.31568	Glutathione S-transferase Mu 4
13.1745	13.3501	13.1615	12.7997	13.1944	13.4467	13.0814	13.1312	13.0105	12.8706	13.8976	13.6181	13.7339	13.5968	13.7867	13.3781	13.5308	13.9091	Q03113	GNA12	+	SIB_NT	2.59172	0.441305	0.00256021	0.00627497	0.441305	1.97328	Guanine nucleotide-binding protein subunit alpha-12
14.9932	15.2861	15.3014	15.1234	15.3521	15.104	15.2666	15.5122	15.0488	15.1135	15.7396	15.6008	15.4567	15.7351	15.2914	15.6312	15.569	15.9971	Q03426	MVK	+	SIB_NT	2.43633	0.349626	0.00366157	0.0113821	0.349626	1.72368	Mevalonate kinase
15.8571	15.6804	15.7516	15.7018	15.6776	15.7252	15.7724	15.6755	15.7198	15.9719	16.0794	16.1721	16.094	16.0071	15.9183	16.0656	16.0452	16.1275	Q03519	TAP2	+	SIB_NT	7.52585	0.324421	2.97952e-08	0.00252308	0.324421	2.44601	Antigen peptide transporter 2
15.7514	16.1333	16.2344	15.9105	16.2065	16.2088	15.9437	16.1292	16.0437	15.6032	16.0113	15.855	15.6375	15.929	15.7156	15.3391	15.9459	15.9741	Q03701	CEBPZ	+	SIB_NT	2.13874	-0.283427	0.00726546	0.0212022	-0.283427	-1.47463	CCAAT/enhancer-binding protein zeta
18.9194	18.9376	19.1471	18.9631	19.0317	18.9944	18.8501	19.1802	19.0733	18.6303	18.8101	18.7572	18.6681	18.8414	18.6299	18.7308	18.8119	18.9643	Q04637	EIF4G1	+	SIB_NT	3.76848	-0.250328	0.00017042	0.0134329	-0.250328	-1.65335	Eukaryotic translation initiation factor 4 gamma 1
15.5294	15.532	15.3628	15.5092	15.6021	15.5762	15.6232	15.4153	15.5939	15.489	15.9047	15.8703	15.7745	15.7015	15.5397	15.7025	15.9215	15.6406	Q04726	TLE3	+	SIB_NT	2.40593	0.20003	0.00392706	0.0391585	0.20003	1.25477	Transducin-like enhancer protein 3
18.1221	18.3368	18.839	18.1528	18.4021	18.9648	18.3799	18.6487	18.7701	18.685	18.9389	18.7477	18.3301	18.9225	19.3329	18.4365	18.8786	19.1893	Q04837	SSBP1	+	SIB_NT	1.31511	0.316127	0.0484054	0.0372664	0.316127	1.27499	Single-stranded DNA-binding protein, mitochondrial
16.7383	16.6113	16.7023	16.7076	16.6888	16.7454	16.852	16.7661	16.6713	16.8034	16.8964	16.8624	16.983	16.7945	16.7766	17.0091	16.8964	16.9578	Q05397	PTK2	+	SIB_NT	3.53466	0.166267	0.000291968	0.0427168	0.166267	1.22169	Focal adhesion kinase 1
16.0563	16.0982	16.3035	16.0462	15.9726	16.068	15.6743	16.0208	15.9104	14.2775	15.4783	14.6655	15.0848	15.4372	14.9648	15.3538	15.3781	15.5101	Q05639	EEF1A2	+	SIB_NT	4.60016	-0.88889	2.51099e-05	0.000382979	-0.88889	-3.52441	Elongation factor 1-alpha 2
19.8954	19.7137	19.5082	19.8878	19.7805	19.7036	20.041	19.5256	19.6914	20.1107	19.7879	19.8513	20.1498	19.9177	19.8105	20.0716	19.9481	19.9173	Q05682	CALD1	+	SIB_NT	1.87478	0.201957	0.013342	0.0490881	0.201957	1.17003	Caldesmon
14.3702	14.4493	14.2991	14.3554	14.5424	14.4828	14.5226	14.4246	14.3949	13.6909	14.2054	13.9247	13.84	14.208	13.5119	13.607	14.2461	14.0921	Q05932	FPGS	+	SIB_NT	4.03999	-0.501702	9.12042e-05	0.00191525	-0.501702	-2.54859	Folylpolyglutamate synthase, mitochondrial
16.1569	16.1812	16.0637	16.1739	16.3341	16.2535	16.3677	16.0893	16.1456	15.5412	15.935	15.8695	15.8554	15.9446	15.8753	15.9366	15.9796	15.9428	Q06203	PPAT	+	SIB_NT	4.51192	-0.320653	3.07665e-05	0.00517798	-0.320653	-2.05651	Amidophosphoribosyltransferase
18.5936	18.56	18.5373	18.5345	18.5834	18.515	18.7123	18.613	18.4936	17.9889	18.1364	18.0551	18.052	18.0427	17.8352	18.1549	18.2141	18.0944	Q06210	GFPT1	+	SIB_NT	8.66509	-0.507649	2.16227e-09	0.000359551	-0.507649	-3.56371	Glutamine--fructose-6-phosphate aminotransferase [isomerizing] 1
21.8486	21.9262	21.711	21.9003	21.8937	21.9297	21.9628	21.6615	21.8759	21.7734	21.6019	21.6697	21.6817	21.6869	21.9038	21.5373	21.6684	21.5699	Q07020	RPL18	+	SIB_NT	2.59472	-0.179641	0.00254259	0.0456334	-0.179641	-1.19534	60S ribosomal protein L18
20.0831	20.3713	20.2138	20.2876	20.0781	20.3227	20.4555	20.3072	20.1884	20.7611	20.7262	20.5844	20.7288	20.707	20.6635	20.6508	20.7689	20.6767	Q07065	CKAP4	+	SIB_NT	7.21029	0.439954	6.16181e-08	0.000794224	0.439954	3.00009	Cytoskeleton-associated protein 4
15.8603	16.3597	16.0604	15.7051	16.0975	15.7306	15.8474	16.1496	15.8171	16.7386	16.4996	16.4922	16.6973	16.7848	16.6204	16.7168	16.7689	16.638	Q07352	ZFP36L1	+	SIB_NT	6.68071	0.70321	2.08589e-07	0.000217054	0.70321	3.87226	Zinc finger protein 36, C3H1 type-like 1
14.0214	14.0192	13.9002	14.0797	14.1267	13.985	14.1931	14.0909	14.0981	14.4013	14.4596	14.3649	14.6175	14.3671	13.9032	14.5141	14.5173	14.2631	Q07954	LRP1	+	SIB_NT	3.26868	0.321527	0.000538664	0.0085761	0.321527	1.84161	Prolow-density lipoprotein receptor-related protein 1
18.3191	18.3518	18.4127	18.2247	18.4619	18.4407	18.3014	18.473	18.3833	18.5297	18.8421	18.7101	18.6011	18.7757	18.4432	18.6352	18.8276	18.9515	Q07960	ARHGAP1	+	SIB_NT	4.19306	0.327515	6.41114e-05	0.00549938	0.327515	2.03259	Rho GTPase-activating protein 1
19.5031	19.6678	19.4086	19.6272	19.4924	19.4958	19.537	19.2457	19.4389	19.9319	19.6092	19.5773	19.6785	19.7102	20.1907	19.5825	19.5954	19.5705	Q08257	CRYZ	+	SIB_NT	1.85917	0.225526	0.0138303	0.0403657	0.225526	1.24192	Quinone oxidoreductase
17.4751	17.4773	17.5524	17.5096	17.5837	17.5415	17.5389	17.6118	17.4943	17.9785	18.1158	18.1719	18.0524	18.0146	17.9071	18.0647	18.0656	18.2935	Q08380	LGALS3BP	+	SIB_NT	9.37464	0.542171	4.22044e-10	0.000212121	0.542171	3.85767	Galectin-3-binding protein
15.9173	15.8738	15.5188	16.0079	16.0242	15.9755	16.26	15.9006	15.7989	16.1692	16.1787	16.1932	15.9519	16.0988	16.1698	16.2721	16.2075	16.1091	Q08499	PDE4D	+	SIB_NT	2.22446	0.230353	0.00596398	0.0317454	0.230353	1.33376	cAMP-specific 3',5'-cyclic phosphodiesterase 4D
19.6543	19.3626	19.209	19.5554	19.3598	19.4677	19.6609	19.2331	19.2541	19.2138	18.8873	18.9709	19.2155	18.8281	18.9456	19.277	18.9607	18.961	Q08945	SSRP1	+	SIB_NT	3.77099	-0.388566	0.000169436	0.00411898	-0.388566	-2.16172	FACT complex subunit SSRP1
17.0832	17.098	16.9821	17.0031	17.1425	17.1301	17.2007	17.1401	17.0219	17.1972	17.3449	17.2759	17.3442	17.2465	16.9954	17.3208	17.3663	17.2984	Q08AF3	SLFN5	+	SIB_NT	2.88822	0.176433	0.00129353	0.0435702	0.176433	1.21406	Schlafen family member 5
15.3861	15.2307	15.2856	15.0412	15.2263	15.1169	15.1953	15.3282	15.0906	15.6064	15.8397	15.5059	15.7531	15.7512	15.3122	15.6337	15.6527	15.7201	Q08AM6	VAC14	+	SIB_NT	5.25802	0.430475	5.52047e-06	0.00163801	0.430475	2.6141	Protein VAC14 homolog
21.2391	21.306	21.5164	21.2711	21.192	21.3785	21.4561	21.528	21.5608	21.7227	21.4863	21.6881	21.9177	21.3065	21.2574	21.9281	21.4944	21.7621	Q09666	AHNAK	+	SIB_NT	1.63027	0.235039	0.0234279	0.0436897	0.235039	1.21266	Neuroblast differentiation-associated protein AHNAK
14.0022	14.2636	14.4112	14.0754	14.1055	14.0524	13.9479	14.3545	14.1226	13.357	13.7272	13.173	13.2367	13.6547	13.5025	13.5118	13.7533	13.5699	Q0VDG4	SCRN3	+	SIB_NT	5.87515	-0.649904	1.33305e-06	0.000369231	-0.649904	-3.47545	Secernin-3
18.0363	18.1262	18.1432	17.9737	18.1096	18.1564	18.0379	18.1587	18.1311	18.1918	18.4235	18.4354	18.291	18.3595	18.2127	18.2782	18.4128	18.5027	Q10471	GALNT2	+	SIB_NT	4.67073	0.248258	2.13435e-05	0.0106393	0.248258	1.74954	Polypeptide N-acetylgalactosaminyltransferase 2
16.525	16.3832	16.3219	16.5289	16.5289	16.4107	16.6542	16.4369	16.3795	16.5845	16.6039	16.5838	16.6396	16.598	16.5428	16.7649	16.6267	16.7714	Q10570	CPSF1	+	SIB_NT	2.92661	0.171815	0.0011841	0.0455928	0.171815	1.19592	Cleavage and polyadenylation specificity factor subunit 1
17.1154	17.3097	17.43	16.9273	17.0521	16.9427	16.9492	17.3993	17.1276	16.8635	16.7502	16.7297	16.8171	17.0268	16.848	16.8433	17.009	16.9917	Q10713	PMPCA	+	SIB_NT	2.54105	-0.263789	0.00287706	0.0196591	-0.263789	-1.50678	Mitochondrial-processing peptidase subunit alpha
14.0392	13.6998	14.3559	13.9437	13.6784	13.7907	13.8809	13.8932	13.8842	14.2317	14.3866	14.3285	14.3248	14.0972	13.9755	14.4722	14.371	14.1194	Q12788	TBL3	+	SIB_NT	3.01119	0.348987	0.000974562	0.00801681	0.348987	1.86968	Transducin beta-like protein 3
14.4551	14.5049	14.3353	14.5106	14.5756	14.8094	14.5745	14.1787	14.3659	14.2964	14.8475	14.9275	14.8189	14.8284	15.2013	15.1847	14.6782	14.8086	Q12802	AKAP13	+	SIB_NT	2.42602	0.36462	0.00374958	0.010373	0.36462	1.75633	A-kinase anchor protein 13
14.5319	14.3079	14.5176	14.3873	14.4292	14.4404	14.5107	14.6599	14.5817	13.6309	14.107	13.931	13.9029	14.0743	14.0477	13.8464	14.2485	13.8819	Q12834	CDC20	+	SIB_NT	5.91007	-0.521768	1.23008e-06	0.00067433	-0.521768	-3.08004	Cell division cycle protein 20 homolog
15.6709	15.6074	15.4456	15.8116	15.6048	15.5973	15.791	15.4523	15.5147	15.955	15.7081	15.7475	15.9474	15.8206	16.1013	15.9091	15.8635	15.7039	Q12846	STX4	+	SIB_NT	3.03066	0.251217	0.000931839	0.0174205	0.251217	1.55024	Syntaxin-4
15.4795	15.6101	15.5607	15.4139	15.7664	15.6965	15.7101	15.6511	15.6099	15.1355	15.541	15.3119	15.1341	15.5245	14.9231	15.1234	15.5038	15.5131	Q12872	SFSWAP	+	SIB_NT	2.64515	-0.309751	0.00226385	0.0128824	-0.309751	-1.67081	Splicing factor, suppressor of white-apricot homolog
13.5684	13.5387	13.688	13.387	13.5692	13.3604	13.5082	13.7096	13.6268	13.2242	13.0543	13.0515	13.2781	13.6877	13.197	13.2004	13.509	13.3926	Q12873	CHD3	+	SIB_NT	2.31112	-0.262428	0.00488513	0.0223787	-0.262428	-1.4545	Chromodomain-helicase-DNA-binding protein 3
17.6809	17.5167	17.7028	17.8709	17.4246	17.5485	17.7998	17.8249	17.7588	18.8283	17.709	17.9509	18.6256	17.4744	17.5985	18.5375	17.5782	17.8637	Q12904	AIMP1	+	SIB_NT	1.12168	0.337574	0.0755655	0.0433806	0.337574	1.21586	Aminoacyl tRNA synthase complex-interacting multifunctional protein 1
15.5279	15.7434	15.5965	15.8037	15.911	15.7231	15.9203	15.7863	15.6644	16.2554	16.2637	16.182	16.3404	16.1563	15.9203	16.3841	16.3103	16.1243	Q12913	PTPRJ	+	SIB_NT	5.80569	0.473369	1.56426e-06	0.000990712	0.473369	2.88329	Receptor-type tyrosine-protein phosphatase eta
14.5589	14.572	13.9844	14.7478	14.6901	14.6298	14.9378	14.1232	14.3588	15.0759	14.8364	15.1081	15.2497	14.9603	15.1453	15.1156	15.071	15.0357	Q12929	EPS8	+	SIB_NT	3.97642	0.555028	0.00010558	0.00143468	0.555028	2.65965	Epidermal growth factor receptor kinase substrate 8
15.5159	15.9085	15.8226	15.6434	15.7425	15.8587	15.6615	15.9023	15.7644	15.2573	15.6239	15.6909	15.3044	15.7226	15.3268	15.2422	15.6107	15.3725	Q12933	TRAF2	+	SIB_NT	2.76153	-0.296524	0.00173171	0.0133163	-0.296524	-1.65673	TNF receptor-associated factor 2
16.1618	16.2299	16.2663	16.0834	16.1903	16.2057	16.1494	16.1824	16.1503	16.1168	16.4434	16.4807	16.2967	16.437	16.3329	16.4815	16.3942	16.4952	Q12965	MYO1E	+	SIB_NT	3.58217	0.206531	0.000261713	0.0239119	0.206531	1.43102	Unconventional myosin-Ie
16.2907	16.4276	16.2568	16.3442	16.4147	16.2473	16.3847	16.4525	16.3802	16.4208	16.712	16.5196	16.5518	16.5836	16.4827	16.6115	16.6587	16.577	Q12979	ABR	+	SIB_NT	4.31789	0.213214	4.80962e-05	0.0180734	0.213214	1.53679	Active breakpoint cluster region-related protein
17.3804	17.2112	17.3147	17.2373	17.2791	17.1929	17.1482	17.1874	17.2317	16.7492	16.8825	16.6203	16.8504	16.9749	16.419	16.8948	16.9023	16.867	Q12996	CSTF3	+	SIB_NT	5.60375	-0.44692	2.49031e-06	0.00127368	-0.44692	-2.74361	Cleavage stimulation factor subunit 3
17.4969	17.5746	17.4791	17.4263	17.4678	17.4651	17.5653	17.5555	17.4252	17.8759	17.8915	17.8226	17.9658	17.9666	17.9035	17.9437	18.031	17.9618	Q13011	ECH1	+	SIB_NT	10.2945	0.434042	5.07613e-11	0.000380952	0.434042	3.38675	Delta(3,5)-Delta(2,4)-dienoyl-CoA isomerase, mitochondrial
14.9193	14.8111	14.8623	14.9328	15.0796	14.9499	15.2635	14.8322	14.9631	15.3676	15.2385	15.1858	15.2255	15.1838	15.1747	15.2409	15.2298	15.219	Q13033	STRN3	+	SIB_NT	4.22812	0.272406	5.91396e-05	0.00928272	0.272406	1.81049	Striatin-3
14.7036	14.7354	14.7037	14.4857	14.795	14.6543	14.6717	14.6433	14.6731	14.7145	14.9931	14.9709	14.8591	15.0123	14.7169	14.7839	15.0322	15.0076	Q13049	TRIM32	+	SIB_NT	3.27637	0.22499	0.000529214	0.0209944	0.22499	1.4793	E3 ubiquitin-protein ligase TRIM32
14.7231	14.7116	14.6887	14.5519	14.7455	14.606	14.5589	14.7808	14.708	13.7539	14.4086	14.0323	13.991	14.5416	13.8913	14.1728	14.5299	14.2358	Q13136	PPFIA1	+	SIB_NT	4.01005	-0.501921	9.77135e-05	0.00194937	-0.501921	-2.54077	Liprin-alpha-1
15.7911	15.7791	15.9515	15.8257	15.8698	15.7793	15.7732	16.1259	15.8843	15.5415	15.7623	15.5586	15.5635	15.6273	15.4396	15.5245	15.723	15.6801	Q13158	FADD	+	SIB_NT	3.9435	-0.262186	0.000113893	0.0112523	-0.262186	-1.72805	FAS-associated death domain protein
16.4297	16.3846	16.3339	16.3618	16.3968	16.3161	16.3951	16.3186	16.3481	16.4642	16.6034	16.5244	16.5628	16.5761	16.3965	16.618	16.5542	16.612	Q13190	STX5	+	SIB_NT	5.12579	0.180764	7.48535e-06	0.0251474	0.180764	1.41375	Syntaxin-5
16.5685	16.381	16.1575	16.3936	16.3823	16.4492	16.3933	16.2079	16.3064	16.7829	16.7977	16.788	16.8174	16.6752	16.8727	16.8903	16.7224	16.6578	Q13217	DNAJC3	+	SIB_NT	6.61789	0.418301	2.41053e-07	0.00107345	0.418301	2.80604	DnaJ homolog subfamily C member 3
14.1151	14.2718	13.9907	14.1215	14.2516	14.1321	14.4512	14.11	14.008	15.0773	15.1678	14.8814	15.0914	15.1539	14.78	15.1751	15.2064	15.1273	Q13232	NME3	+	SIB_NT	9.38501	0.912066	4.12086e-10	0.000111111	0.912066	5.42593	Nucleoside diphosphate kinase 3
18.5978	18.6066	18.4952	18.5643	18.5426	18.4662	18.6244	18.3182	18.4813	18.4547	18.2818	18.1315	18.3356	18.3662	18.4225	18.1657	18.2674	18.1464	Q13247	SRSF6	+	SIB_NT	3.56066	-0.236094	0.000275007	0.0169549	-0.236094	-1.56423	Serine/arginine-rich splicing factor 6
20.5809	20.4617	20.5754	20.525	20.5761	20.499	20.5897	20.6223	20.5572	20.3216	20.4677	20.2806	20.3304	20.3473	20.03	20.3684	20.4169	20.4689	Q13283	G3BP1	+	SIB_NT	3.54181	-0.217277	0.000287206	0.0210644	-0.217277	-1.47719	Ras GTPase-activating protein-binding protein 1
14.3831	14.3818	14.1236	14.6167	14.3568	14.6887	14.6966	14.2935	14.3154	14.2867	14.7529	15.0433	14.8008	14.8	14.9723	14.981	14.8935	14.8856	Q13287	NMI	+	SIB_NT	2.97974	0.395543	0.00104775	0.006038	0.395543	1.98702	N-myc-interactor
14.2807	14.1854	14.1351	13.8092	14.2241	14.1971	14.2663	14.4317	14.0809	14.25	14.4511	14.5096	14.4767	14.3872	14.3061	14.684	14.6346	14.5927	Q13303	KCNAB2	+	SIB_NT	2.96453	0.297935	0.00108511	0.0118508	0.297935	1.70316	Voltage-gated potassium channel subunit beta-2
17.8418	17.9004	17.7673	17.7021	17.8993	17.7469	17.8651	17.7899	17.7288	18.0418	18.1805	17.9996	18.206	18.1402	18.0136	18.2201	18.1633	18.2014	Q13308	PTK7	+	SIB_NT	6.59568	0.325006	2.53702e-07	0.00296661	0.325006	2.35044	Inactive tyrosine-protein kinase 7
19.5462	19.5772	19.5222	19.5301	19.6411	19.6279	19.6731	19.5625	19.5402	19.2195	19.3433	19.2977	19.2315	19.2982	18.9908	19.2625	19.3448	19.2938	Q13310	PABPC4	+	SIB_NT	6.34336	-0.326487	4.53564e-07	0.00298467	-0.326487	-2.32897	Polyadenylate-binding protein 4
16.0781	16.358	16.3042	15.9928	16.2959	16.3383	16.0877	16.3213	16.128	15.9898	16.0172	15.7775	15.7617	16.2449	15.5756	15.9564	16.0449	16.0316	Q13315	ATM	+	SIB_NT	2.49487	-0.278321	0.00319982	0.0177929	-0.278321	-1.54319	Serine-protein kinase ATM
16.0766	16.0866	15.8235	15.9216	16.0506	15.7981	16.0476	15.4919	15.6877	16.1998	16.5305	16.4125	15.8892	16.5891	16.3248	16.5985	16.7283	16.5528	Q13322	GRB10	+	SIB_NT	3.81023	0.537907	0.000154798	0.00180477	0.537907	2.56881	Growth factor receptor-bound protein 10
14.5674	14.5451	14.826	14.4295	14.5622	14.6256	14.4309	14.4396	14.5987	14.7711	14.9599	14.7951	14.894	14.8439	14.7755	14.9306	14.7986	14.8699	Q13325	IFIT5	+	SIB_NT	4.811	0.290394	1.54525e-05	0.00636088	0.290394	1.96697	Interferon-induced protein with tetratricopeptide repeats 5
18.9978	18.7508	18.8982	18.8282	18.8683	18.6589	18.8702	19.0306	18.7519	18.5162	18.7208	18.4892	18.6187	18.6427	18.3494	18.6743	18.6787	18.7605	Q13347	EIF3I	+	SIB_NT	3.12852	-0.24492	0.000743834	0.017917	-0.24492	-1.54105	Eukaryotic translation initiation factor 3 subunit I
15.3299	15.5197	15.3444	15.3711	15.5321	15.4628	15.5884	15.4093	15.4396	15.7441	15.7231	15.7148	15.7667	15.7722	15.583	15.7446	15.7894	15.695	Q13371	PDCL	+	SIB_NT	6.10532	0.281748	7.84656e-07	0.00502326	0.281748	2.06896	Phosducin-like protein
14.7537	14.9513	14.556	14.6204	14.7517	14.7424	14.6612	14.74	14.7654	14.8242	15.2555	15.1775	15.1893	15.2526	15.2223	15.2493	15.4356	15.0726	Q13423	NNT	+	SIB_NT	5.44893	0.459636	3.55685e-06	0.00119035	0.459636	2.75909	NAD(P) transhydrogenase, mitochondrial
16.0289	16.0638	16.0658	16.0376	16.1332	16.1917	16.0482	16.0932	16.0436	15.4658	16.0451	16.0054	15.7304	16.0067	15.823	15.7271	16.0284	15.9022	Q13425	SNTB2	+	SIB_NT	2.32793	-0.219081	0.00469965	0.0333939	-0.219081	-1.31372	Beta-2-syntrophin
14.995	14.7156	14.8646	14.5336	14.6805	14.9858	14.877	15.0414	14.8453	15.0752	15.4687	15.5675	15.2847	15.5164	15.1215	15.2609	15.5437	15.5262	Q13438	OS9	+	SIB_NT	5.00807	0.536211	9.81582e-06	0.000977778	0.536211	2.90513	Protein OS-9
16.1702	16.1541	15.82	15.9475	16.1689	16.0332	16.2504	16.1172	16.0335	16.2469	16.3229	16.4394	16.4435	16.2785	16.2643	16.383	16.2846	16.3501	Q13439	GOLGA4	+	SIB_NT	3.95216	0.257586	0.000111644	0.0117171	0.257586	1.70908	Golgin subfamily A member 4
19.4249	19.497	19.2532	19.4859	19.4704	19.4622	19.5543	19.1839	19.4082	19.3414	19.064	19.0407	19.2355	19.1392	19.4629	19.0993	19.1478	18.9974	Q13442	PDAP1	+	SIB_NT	2.81103	-0.245766	0.00154515	0.0201854	-0.245766	-1.49372	28 kDa heat- and acid-stable phosphoprotein
14.4106	14.2932	14.0739	14.4003	14.4488	14.279	14.4751	14.3734	14.3945	13.4294	14.0489	14.0514	14.0375	13.9116	14.089	13.8524	13.9794	14.0823	Q13443	ADAM9	+	SIB_NT	3.94161	-0.407428	0.000114389	0.00351189	-0.407428	-2.25834	Disintegrin and metalloproteinase domain-containing protein 9
15.9325	15.973	15.9252	15.8644	15.9089	15.7343	15.9292	16.0596	15.8316	15.8363	16.2719	16.0792	15.9898	16.2551	15.9364	16.1304	16.2046	16.2764	Q13445	TMED1	+	SIB_NT	2.34275	0.202378	0.00454207	0.0392158	0.202378	1.25412	Transmembrane emp24 domain-containing protein 1
13.9072	13.9173	14.7522	14.1124	14.1986	13.703	14.214	15.0603	13.9034	15.9073	14.7807	14.1677	15.5939	14.7578	14.5241	14.7796	14.7389	14.8949	Q13449	LSAMP	+	SIB_NT	2.14714	0.708484	0.00712628	0.00420728	0.708484	2.1483	Limbic system-associated membrane protein
13.3092	13.3197	13.6543	12.9204	13.2943	13.2451	12.828	13.5686	13.2733	12.9936	13.1887	12.6028	12.8017	13.2732	13.1664	12.7291	13.1886	13.1281	Q13464	ROCK1	+	SIB_NT	1.35597	-0.260065	0.0440586	0.0468647	-0.260065	-1.18756	Rho-associated protein kinase 1
14.8471	14.8605	14.7363	14.5528	14.7866	14.7888	14.9652	14.9886	14.8346	13.1637	14.7479	14.5613	14.4623	14.7919	14.0035	14.8477	14.6788	14.7044	Q13472	TOP3A	+	SIB_NT	1.23117	-0.377671	0.0587266	0.0326007	-0.377671	-1.32259	DNA topoisomerase 3-alpha
16.9883	17.0397	17.0116	16.807	16.9112	16.9155	16.9672	17.0598	16.9676	16.4651	16.7576	16.4685	16.5675	17.024	16.0294	16.6043	16.8588	16.4927	Q13492	PICALM	+	SIB_NT	2.85504	-0.377774	0.00139624	0.00729771	-0.377774	-1.90834	Phosphatidylinositol-binding clathrin assembly protein
16.1405	16.0513	15.9398	16.2647	16.2252	15.9233	16.2534	16.0303	16.0009	16	15.9942	15.6627	15.9474	15.9075	15.6332	16.0273	15.9427	15.7664	Q13523	PRPF4B	+	SIB_NT	2.29304	-0.216431	0.00509284	0.0347004	-0.216431	-1.29807	Serine/threonine-protein kinase PRP4 homolog
14.5313	14.883	14.877	14.7453	14.9096	14.8353	14.7065	14.9404	14.9627	13.9511	14.2767	13.82	14.0921	14.555	13.7737	14.2423	14.3114	14.2124	Q13555	CAMK2G	+	SIB_NT	5.62244	-0.684038	2.38542e-06	0.000373057	-0.684038	-3.49124	Calcium/calmodulin-dependent protein kinase type II subunit gamma
13.4907	13.7865	13.6012	13.7284	13.7546	14.0064	14.8923	13.5437	13.7113	14.5485	14.4347	14.6994	14.5566	14.2933	14.5273	14.4798	14.3655	14.6024	Q13557	CAMK2D	+	SIB_NT	3.45664	0.665806	0.000349432	0.00135644	0.665806	2.69198	Calcium/calmodulin-dependent protein kinase type II subunit delta
19.1908	19.4163	19.3617	19.3893	19.4458	19.4238	19.5124	19.4554	19.4201	19.5602	19.638	19.622	19.4391	19.6197	19.4014	19.5999	19.6685	19.661	Q13561	DCTN2	+	SIB_NT	3.0287	0.177156	0.000936046	0.0414541	0.177156	1.23213	Dynactin subunit 2
13.6219	13.6887	12.844	13.4339	13.7978	13.6589	13.4831	13.5295	13.1098	13.4336	14.0639	13.4091	13.9179	14.0749	13.3819	13.619	14.1032	14.2542	Q13572	ITPK1	+	SIB_NT	1.40157	0.343316	0.039667	0.0298425	0.343316	1.35543	Inositol-tetrakisphosphate 1-kinase
17.2177	16.9198	17.002	17.2075	17.0356	17.1775	17.3277	17.0944	17.1749	17.2651	16.7935	16.9039	16.8136	16.9143	16.5529	16.6968	16.9998	16.9919	Q13573	SNW1	+	SIB_NT	2.16525	-0.247265	0.00683514	0.0280509	-0.247265	-1.37612	SNW domain-containing protein 1
16.1388	16.1767	16.0785	16.2329	16.2744	16.27	16.2834	16.172	16.0529	16.4182	16.4732	16.2626	16.4487	16.3201	16.2931	16.5135	16.39	16.3313	Q13576	IQGAP2	+	SIB_NT	3.75415	0.196765	0.000176136	0.0261667	0.196765	1.40004	Ras GTPase-activating-like protein IQGAP2
13.7649	17.1744	15.8059	16.335	13.482	17.1437	17.1497	13.9835	13.5068	17.5874	16.8345	16.7141	14.3692	17.1647	17.4998	17.0948	16.8102	14.4497	Q13586	STIM1	+	SIB_NT	0.919649	1.13093	0.120324	0.0237967	1.13093	1.43299	Stromal interaction molecule 1
18.4717	18.1797	18.3277	18.3851	18.1974	18.2416	18.2079	18.2616	18.1741	18.01	18.1589	17.8365	18.0614	18.103	17.9819	18.2523	18.0723	17.9048	Q13595	TRA2A	+	SIB_NT	3.18516	-0.229536	0.00065289	0.0206468	-0.229536	-1.48651	Transformer-2 protein homolog alpha
17.234	17.6173	17.6956	17.2345	17.2082	17.3089	17.0977	17.7702	17.4835	16.8228	17.2331	17.1618	17.0288	17.1163	17.143	17.0608	17.266	17.2503	Q13617	CUL2	+	SIB_NT	2.13095	-0.285231	0.00739695	0.0210596	-0.285231	-1.47751	Cullin-2
17.5986	17.7173	17.7214	17.6073	17.7712	17.6075	17.544	17.6603	17.5384	17.3203	17.648	17.3007	17.3105	17.644	17.0101	17.4014	17.5867	17.5019	Q13618	CUL3	+	SIB_NT	2.13162	-0.226932	0.00738543	0.0342393	-0.226932	-1.30411	Cullin-3
15.5655	15.9036	15.9019	15.7715	15.8433	15.7625	15.8458	16.03	15.8489	16.0319	16.3113	16.1978	15.896	16.3958	15.9636	16.1822	16.3881	16.4755	Q13641	TPBG	+	SIB_NT	3.56765	0.374357	0.000270614	0.00498182	0.374357	2.07257	Trophoblast glycoprotein
15.566	15.5378	15.2409	15.4149	15.5277	15.5023	15.6311	15.0973	15.3906	15.9517	15.9718	16.0075	16.023	15.9083	16.0673	16.1393	16.0838	15.935	Q13642	FHL1	+	SIB_NT	7.08243	0.575438	8.27117e-08	0.000375691	0.575438	3.54461	Four and a half LIM domains protein 1
17.7566	17.9655	17.737	17.8167	17.9511	17.8723	17.9892	17.9237	17.8881	17.9811	18.184	18.2326	18.1679	18.1508	17.9124	18.3131	18.2543	18.2271	Q13724	MOGS	+	SIB_NT	4.13688	0.280347	7.29664e-05	0.00876423	0.280347	1.83264	Mannosyl-oligosaccharide glucosidase
14.672	14.0725	14.4427	14.7046	14.4216	14.3037	14.4511	14.4525	14.4252	13.9274	13.7165	13.4293	13.5504	13.1026	13.3148	13.8292	13.7938	13.8092	Q13769	THOC5	+	SIB_NT	5.86518	-0.830303	1.36401e-06	0.000235294	-0.830303	-3.92858	THO complex subunit 5 homolog
15.4225	15.384	15.7723	15.4482	15.461	15.6874	15.3889	15.5917	15.6389	14.399	15.233	15.2906	14.9038	15.2979	14.9932	14.9988	15.41	15.3172	Q13823	GNL2	+	SIB_NT	2.82197	-0.439043	0.00150671	0.00536696	-0.439043	-2.04279	Nucleolar GTP-binding protein 2
16.6447	16.5689	16.6715	16.6036	16.6181	16.7155	16.7187	16.6917	16.6535	16.4264	16.4035	16.3613	16.3013	16.3685	16.1676	16.3105	16.4317	16.3312	Q13895	BYSL	+	SIB_NT	7.34573	-0.309326	4.51101e-08	0.00295682	-0.309326	-2.3423	Bystin
16.3546	16.7414	16.8567	16.3543	16.606	16.6714	16.0341	16.8825	16.6765	15.9178	16.5056	16.1675	15.9913	16.499	16.3649	16.1603	16.4276	16.6278	Q13907	IDI1	+	SIB_NT	1.42	-0.279528	0.0380187	0.0395623	-0.279528	-1.25007	Isopentenyl-diphosphate Delta-isomerase 1
16.3004	16.1938	16.0293	16.4163	16.1615	16.3115	16.2805	16.0924	16.2074	15.4261	15.0631	14.7349	15.2922	15.3765	15.0205	15.1186	15.1672	14.7322	Q13951	CBFB	+	SIB_NT	8.73895	-1.11799	1.82413e-09	0	-1.11799	-5.8109	Core-binding factor subunit beta
15.576	15.4429	15.5826	15.5661	15.5325	15.2946	15.4311	15.7144	15.4916	15.5355	15.8728	15.6144	15.7168	15.8963	15.8633	15.9682	15.8756	15.9918	Q13952	NFYC	+	SIB_NT	3.50145	0.300329	0.000315174	0.00922645	0.300329	1.81216	Nuclear transcription factor Y subunit gamma
20.3642	20.37	20.3599	20.4483	20.4577	20.4222	20.5013	20.3253	20.4037	20.3001	20.2653	20.1737	20.276	20.1925	20.2173	20.2278	20.2807	20.2937	Q14103	HNRNPD	+	SIB_NT	5.15691	-0.158382	6.96766e-06	0.0372949	-0.158382	-1.27456	Heterogeneous nuclear ribonucleoprotein D0
16.158	16.4456	16.4855	16.3951	16.2805	16.4154	16.1969	16.6946	16.5197	16.7322	16.8051	16.4972	16.6101	17.0053	16.7117	16.7505	16.9056	17.068	Q14108	SCARB2	+	SIB_NT	3.61937	0.388275	0.000240232	0.00440437	0.388275	2.12649	Lysosome membrane protein 2
16.1197	15.921	16.2128	16.1556	16.1463	16.1132	16.2838	16.1296	16.2313	15.5054	16.0696	15.8982	15.7952	15.793	15.3162	15.8327	15.9878	15.7418	Q14126	DSG2	+	SIB_NT	3.36286	-0.37482	0.00043365	0.00554455	-0.37482	-2.02716	Desmoglein-2
15.2502	15.0536	15.3429	15.6378	15.3157	15.3035	15.4279	15.115	15.082	15.8492	15.5561	15.7064	15.7071	15.6504	15.2912	15.644	15.6736	15.525	Q14141	2006-09-01	+	SIB_NT	3.20479	0.341599	0.00062403	0.00755889	0.341599	1.89184	Septin-6
17.4956	17.4901	17.607	17.5391	17.548	17.5335	17.4105	17.6332	17.5693	16.9942	17.3249	17.0241	17.0354	17.221	16.8579	17.0458	17.153	17.2149	Q14157	UBAP2L	+	SIB_NT	6.50477	-0.439459	3.12775e-07	0.001	-0.439459	-2.88021	Ubiquitin-associated protein 2-like
15.9408	16.1141	15.7846	15.9783	15.9128	15.9522	15.984	15.6261	15.7631	16.3058	15.9953	16.0266	16.2727	16.3217	16.4185	16.1047	16.2075	15.7993	Q14160	SCRIB	+	SIB_NT	2.31617	0.266215	0.00482871	0.0216283	0.266215	1.46718	Protein scribble homolog
17.049	16.9795	16.9749	16.9447	17.0991	16.9183	16.9149	17.0343	16.851	17.2997	17.5288	17.4252	17.244	17.4131	17.376	17.4466	17.4056	17.3374	Q14165	MLEC	+	SIB_NT	8.05053	0.41231	8.90155e-09	0.000845878	0.41231	2.98658	Malectin
18.1158	18.1003	18.0652	18.0115	18.2045	18.1027	18.1641	18.1222	18.0144	18.4959	18.6207	18.4874	18.5125	18.5208	18.4637	18.5094	18.5855	18.5814	Q14194	CRMP1	+	SIB_NT	10.4103	0.43074	3.88802e-11	0.000379147	0.43074	3.37956	Dihydropyrimidinase-related protein 1
20.4745	20.6612	20.4881	20.4026	20.5836	20.5945	20.4861	20.4816	20.5213	20.851	20.9227	20.9042	20.8307	20.9135	20.9269	20.7752	20.9235	20.9242	Q14195	DPYSL3	+	SIB_NT	8.40671	0.364266	3.92002e-09	0.00117838	0.364266	2.76498	Dihydropyrimidinase-related protein 3
18.1518	18.065	18.1203	17.9972	18.0955	18.0261	18.1324	18.1697	18.0581	18.1278	18.4196	18.3026	18.2763	18.3054	17.9619	18.3256	18.366	18.3988	Q14203	DCTN1	+	SIB_NT	2.57858	0.185336	0.00263891	0.0431015	0.185336	1.21823	Dynactin subunit 1
19.6731	19.7399	19.6737	19.5408	19.7686	19.6887	19.7479	19.7121	19.6138	19.8064	19.9933	20.0166	19.9496	19.9503	19.7506	19.9427	20.072	20.1014	Q14204	DYNC1H1	+	SIB_NT	4.72965	0.269349	1.86358e-05	0.00827055	0.269349	1.85866	Cytoplasmic dynein 1 heavy chain 1
16.2101	16.309	16.2813	16.2335	16.3061	16.3415	16.3213	16.3321	16.4103	16.401	16.6184	16.674	16.5423	16.4967	16.4363	16.5259	16.6537	16.7342	Q14258	TRIM25	+	SIB_NT	4.8326	0.259706	1.47029e-05	0.00893333	0.259706	1.82356	E3 ubiquitin/ISG15 ligase TRIM25
20.2787	20.2739	20.4399	20.1994	20.3032	20.4072	20.3005	20.3299	20.4251	19.668	19.8501	19.9722	19.765	19.772	19.7536	19.8109	19.8732	20.0956	Q14315	FLNC	+	SIB_NT	7.36175	-0.488596	4.34763e-08	0.000573913	-0.488596	-3.24635	Filamin-C
17.2687	17.1352	17.0414	17.1623	17.1368	17.0187	17.0399	17.2147	17.1121	17.2797	17.3828	17.3496	17.5239	17.4303	17.2277	17.5069	17.3993	17.4539	Q14318	FKBP8	+	SIB_NT	4.94183	0.269358	1.14333e-05	0.00767304	0.269358	1.88304	Peptidyl-prolyl cis-trans isomerase FKBP8
17.294	17.2137	17.2897	17.2618	17.3068	17.2922	17.3127	17.2725	17.2615	16.8553	17.18	17.0739	16.9354	17.1146	16.7735	17.0393	17.0709	17.1163	Q14344	GNA13	+	SIB_NT	4.46027	-0.260645	3.46521e-05	0.0097614	-0.260645	-1.78585	Guanine nucleotide-binding protein subunit alpha-13
19.73	19.536	19.5276	19.7284	19.654	19.6663	19.6758	19.6068	19.6149	19.1863	19.4356	19.2969	19.3132	19.416	19.118	19.3526	19.4098	19.4211	Q14444	CAPRIN1	+	SIB_NT	5.47456	-0.31003	3.35304e-06	0.00427374	-0.31003	-2.14258	Caprin-1
18.9798	18.8964	18.8916	18.9497	19.0424	18.9587	19.0733	18.9731	18.9412	18.7671	18.9084	18.7182	18.7847	18.8073	18.4773	18.8046	18.868	18.856	Q14498	RBM39	+	SIB_NT	3.07343	-0.190511	0.000844443	0.0346415	-0.190511	-1.30027	RNA-binding protein 39
15.1138	15.2848	15.1831	14.1246	15.3434	15.3296	15.0968	15.1964	15.2572	15.5619	15.9449	16.0016	15.8066	15.9113	16.1109	15.802	15.9469	16.1915	Q14534	SQLE	+	SIB_NT	4.59229	0.816443	2.5569e-05	0.000382775	0.816443	3.4014	Squalene monooxygenase
14.5165	14.2652	14.1157	14.1449	14.3043	14.2427	14.242	14.252	14.1605	14.7872	14.7366	14.631	14.7654	14.5818	14.5295	14.8422	14.6434	14.5471	Q14554	PDIA5	+	SIB_NT	6.11633	0.424505	7.65016e-07	0.00124468	0.424505	2.74935	Protein disulfide-isomerase A5
18.8412	18.9219	18.8945	18.7508	19.0044	19.0075	18.7835	18.8987	19.0039	18.1979	18.7034	18.4372	18.4129	18.6703	18.3819	18.4232	18.6822	18.6214	Q14566	MCM6	+	SIB_NT	4.74643	-0.397315	1.79296e-05	0.00274265	-0.397315	-2.39303	DNA replication licensing factor MCM6
16.4686	16.5623	16.6049	16.4021	16.5156	16.1036	16.5727	16.683	15.9938	16.7002	16.8477	16.2665	16.7776	16.9754	16.4911	16.8025	16.8728	16.9107	Q14627	IL13RA2	+	SIB_NT	1.89787	0.304203	0.012651	0.022044	0.304203	1.45996	Interleukin-13 receptor subunit alpha-2
16.2778	16.0556	16.2137	15.9039	15.9096	16.0309	16.0969	16.1464	16.0254	16.1268	16.4051	16.2973	16.3351	16.239	16.1564	16.2835	16.4221	16.3073	Q14653	IRF3	+	SIB_NT	2.94884	0.212498	0.00112503	0.0275575	0.212498	1.38278	Interferon regulatory factor 3
16.5632	16.4267	16.5834	16.6042	16.5564	16.4772	16.5942	16.5083	16.4736	16.0002	16.2268	16.0552	16.1704	16.2435	15.791	16.185	16.2087	16.1146	Q14669	TRIP12	+	SIB_NT	6.26957	-0.421296	5.3756e-07	0.00117204	-0.421296	-2.76195	E3 ubiquitin-protein ligase TRIP12
14.7163	14.5284	14.8049	14.7061	14.349	14.5774	14.8996	14.6213	14.5569	14.2864	14.4573	14.5284	14.4093	14.3644	14.352	14.4637	14.3492	14.4393	Q14676	MDC1	+	SIB_NT	2.91461	-0.234437	0.00121727	0.0216378	-0.234437	-1.46723	Mediator of DNA damage checkpoint protein 1
17.5102	17.5743	17.5339	17.5388	17.531	17.5753	17.5416	17.543	17.5934	16.8987	17.0685	16.7911	16.9376	17.1659	16.9407	16.9417	17.1536	16.9978	Q14677	CLINT1	+	SIB_NT	9.41807	-0.560656	3.81885e-10	0.00025	-0.560656	-3.95824	Clathrin interactor 1
16.7507	16.7802	16.7553	16.8279	16.895	16.8783	16.9555	16.7229	16.8622	16.6442	16.6452	16.6741	16.6162	16.6012	16.6095	16.5983	16.7054	16.6689	Q14684	RRP1B	+	SIB_NT	5.06145	-0.184987	8.68061e-06	0.023622	-0.184987	-1.43542	Ribosomal RNA processing protein 1 homolog B
15.3808	15.1895	15.5723	15.2739	15.1847	15.3571	15.2419	15.2766	15.2711	14.8184	14.9246	15.0649	14.611	14.9803	14.9198	14.9532	14.9383	14.6812	Q14692	BMS1	+	SIB_NT	5.36168	-0.428472	4.34834e-06	0.00155606	-0.428472	-2.62689	Ribosome biogenesis protein BMS1 homolog
16.0069	15.9664	15.6969	16.089	15.9861	15.9626	16.1205	15.7	15.9808	16.4821	16.2185	16.4061	16.396	16.3646	16.5562	16.3091	16.3539	16.2777	Q14696	MESDC2	+	SIB_NT	5.56655	0.428309	2.713e-06	0.00138129	0.428309	2.66535	LDLR chaperone MESD
15.4706	15.5691	15.6363	15.4753	15.5245	15.583	15.6199	15.6168	15.5428	15.6432	15.7668	15.752	15.7081	15.8163	15.6132	15.7101	15.7195	15.7628	Q14699	RFTN1	+	SIB_NT	4.32485	0.161505	4.73317e-05	0.0395926	0.161505	1.24907	Raftlin
18.4051	18.3192	18.358	18.4183	18.4758	18.3474	18.4138	18.2829	18.3149	19.0947	19.1186	19.1581	19.1907	18.9458	19.0413	19.2169	18.9642	18.8561	Q14764	MVP	+	SIB_NT	10.2014	0.694561	6.28896e-11	0.000133333	0.694561	4.76682	Major vault protein
12.7986	12.643	12.6055	12.9108	13.1002	13.2338	13.6986	12.5187	13.4873	14.003	13.5417	13.5731	14.1011	13.3037	13.8857	13.7633	13.8956	13.7833	Q14766	LTBP1	+	SIB_NT	3.65863	0.761567	0.000219469	0.00095114	0.761567	2.92365	Latent-transforming growth factor beta-binding protein 1
15.5363	15.7767	15.6205	15.9069	15.7296	15.7887	15.8348	15.4985	15.6765	15.9651	15.997	15.9521	15.9285	15.9935	16.0009	15.9265	16.0283	16.0298	Q14789	GOLGB1	+	SIB_NT	4.52768	0.272558	2.96699e-05	0.00845314	0.272558	1.84938	Golgin subfamily B member 1
15.6691	15.7599	15.7425	15.7066	15.8477	15.7237	15.7128	15.6715	15.7153	15.796	16.04	15.9903	15.8569	15.9177	15.7276	15.9612	15.9887	16.0982	Q147X3	NAA30	+	SIB_NT	3.594	0.203061	0.000254684	0.0250449	0.203061	1.41549	N-alpha-acetyltransferase 30
19.3443	19.279	19.083	19.3916	19.3666	19.3	19.4276	19.2153	19.2115	19.5204	19.4863	19.4418	19.5233	19.4529	19.3724	19.4903	19.5234	19.4625	Q14847	LASP1	+	SIB_NT	3.579	0.183836	0.00026363	0.033021	0.183836	1.31797	LIM and SH3 domain protein 1
18.3028	18.3228	18.4399	18.1938	18.3459	18.378	18.2842	18.3488	18.3519	17.8621	18.2109	18.091	17.8617	18.1276	17.9477	18.0197	18.2246	18.1821	Q14919	DRAP1	+	SIB_NT	4.01115	-0.271188	9.74652e-05	0.00996947	-0.271188	-1.77605	Dr1-associated corepressor
20.9635	21.0775	21.2068	20.9749	21.0403	21.0337	20.9172	21.1778	21.0755	20.7246	20.9263	20.7515	20.7351	20.9209	20.4613	20.7702	20.8863	20.9088	Q14974	KPNB1	+	SIB_NT	3.43472	-0.264676	0.000367523	0.0130439	-0.264676	-1.66583	Importin subunit beta-1
17.6935	17.2825	17.6551	17.6641	17.2035	17.4832	17.595	17.4042	17.5915	16.9989	16.7133	16.84	16.8732	16.8333	17.2404	17.0447	17.061	16.9024	Q14978	NOLC1	+	SIB_NT	5.62776	-0.562814	2.35634e-06	0.000636735	-0.562814	-3.14683	Nucleolar and coiled-body phosphoprotein 1
17.727	17.7602	17.7327	17.6855	17.8306	17.7866	17.7369	17.7864	17.7141	17.2965	17.52	17.4865	17.4469	17.4724	17.3131	17.4269	17.544	17.5489	Q14C86	GAPVD1	+	SIB_NT	6.80526	-0.300546	1.56581e-07	0.00359133	-0.300546	-2.24061	GTPase-activating protein and VPS9 domain-containing protein 1
16.8715	16.8302	16.8129	16.7761	16.7208	16.7171	16.7485	16.7588	16.7645	16.9763	17.0561	16.9904	16.9706	17.08	16.9483	17.093	17.147	17.1091	Q15005	SPCS2	+	SIB_NT	6.93068	0.263378	1.17306e-07	0.00544	0.263378	2.03729	Signal peptidase complex subunit 2
17.6078	17.7426	17.5525	17.5608	17.7097	17.7088	17.6332	17.5008	17.5823	17.7481	17.8072	17.9095	17.731	17.7769	17.7393	17.8128	17.7955	17.7602	Q15020	SART3	+	SIB_NT	3.86191	0.164671	0.000137434	0.0408644	0.164671	1.23724	Squamous cell carcinoma antigen recognized by T-cells 3
18.0255	18.1027	18.0168	18.0414	18.1005	18.0544	18.0556	18.1357	18.0302	17.7095	17.9498	17.7831	17.8429	17.8536	17.4331	17.8192	17.9583	17.8996	Q15021	NCAPD2	+	SIB_NT	3.58573	-0.257072	0.000259578	0.0133003	-0.257072	-1.6572	Condensin complex subunit 1
14.2399	14.0479	14.1334	14.1084	14.2696	14.1317	14.2411	14.3357	14.138	12.8435	13.5599	13.5076	13.2944	13.4364	13.2036	13.51	13.6934	13.7311	Q15022	SUZ12	+	SIB_NT	6.18891	-0.762863	6.47274e-07	0.00021875	-0.762863	-3.88218	Polycomb protein SUZ12
19.626	19.6074	19.4766	19.6959	19.5363	19.6023	19.6522	19.2583	19.5789	19.5265	19.2714	19.3008	19.3759	19.3264	19.6857	19.2263	19.2552	19.2226	Q15029	EFTUD2	+	SIB_NT	2.10129	-0.20478	0.00791968	0.0427074	-0.20478	-1.22239	116 kDa U5 small nuclear ribonucleoprotein component
12.1129	12.0784	12.0482	12.4342	12.7511	12.0379	12.7157	12.8576	13.1478	12.9393	13.71	13.2914	12.5711	14.346	13.3976	12.7776	13.7881	13.4709	Q15052	ARHGEF6	+	SIB_NT	2.90041	0.900903	0.00125775	0.00131266	0.900903	2.72468	Rho guanine nucleotide exchange factor 6
15.7262	15.7932	15.5349	15.4654	15.6241	15.677	15.7967	16.1464	16.2048	17.2056	16.3421	16.452	16.8699	16.0552	16.242	16.3532	16.4139	16.2935	Q15057	ACAP2	+	SIB_NT	3.7207	0.695408	0.000190239	0.0010089	0.695408	2.84523	Arf-GAP with coiled-coil, ANK repeat and PH domain-containing protein 2
15.7547	15.1349	15.95	15.5483	15.3789	15.7342	15.8791	15.4368	15.3787	14.3906	14.8681	15.0961	14.4608	14.9545	14.8664	14.7073	14.7898	14.3566	Q15061	WDR43	+	SIB_NT	5.38774	-0.856167	4.09509e-06	0.000197183	-0.856167	-3.79703	WD repeat-containing protein 43
16.216	16.2225	16.1277	16.1318	16.2134	16.1829	16.2573	16.1925	16.1829	16.7536	16.9102	16.8879	16.9066	16.8702	16.7959	17.0103	16.9246	17.0414	Q15067	ACOX1	+	SIB_NT	12.4094	0.70819	3.89567e-13	9.52381e-05	0.70819	5.30843	Peroxisomal acyl-coenzyme A oxidase 1
15.256	15.2376	15.0158	15.0715	15.3289	15.237	15.1709	15.094	15.129	14.6916	15.0628	14.9811	14.9089	15.0581	14.977	14.6482	15.1381	14.9702	Q15070	OXA1L	+	SIB_NT	2.62684	-0.233884	0.00236135	0.0247746	-0.233884	-1.41892	Mitochondrial inner membrane protein OXA1L
16.7589	16.8476	16.6871	16.8419	16.8546	16.852	16.8391	16.6781	16.7884	16.121	16.4352	16.3431	16.328	16.3597	16.6511	16.1997	16.4529	16.3066	Q15075	EEA1	+	SIB_NT	6.13739	-0.438946	7.28799e-07	0.00102564	-0.438946	-2.81302	Early endosome antigen 1
21.1796	21.2545	21.2901	21.1942	21.2924	21.2656	21.2788	21.3214	21.292	21.3499	21.5849	21.5405	21.4195	21.475	21.2483	21.4925	21.5683	21.6678	Q15084	PDIA6	+	SIB_NT	3.71996	0.219748	0.000190564	0.0195766	0.219748	1.50883	Protein disulfide-isomerase A6
16.318	16.5593	16.5681	16.2775	16.622	16.6349	16.5609	16.5211	16.5896	15.2521	15.9388	15.7311	15.6105	15.667	15.2544	15.5555	15.8419	15.9597	Q15113	PCOLCE	+	SIB_NT	6.90267	-0.871143	1.2512e-07	0.000101266	-0.871143	-4.41518	Procollagen C-endopeptidase enhancer 1
17.2704	17.253	17.314	17.2203	17.3481	17.2814	17.5088	17.1756	17.2781	17.5822	17.5733	17.5398	17.6066	17.5278	17.3947	17.6653	17.5354	17.5975	Q15125	EBP	+	SIB_NT	5.18454	0.263663	6.53824e-06	0.00772881	0.263663	1.88092	3-beta-hydroxysteroid-Delta(8),Delta(7)-isomerase
16.3866	16.4481	16.2473	16.3904	16.3349	16.3044	16.3186	16.3699	16.1655	16.3831	16.7405	16.3675	16.4705	16.6441	16.3929	16.5267	16.6369	16.5454	Q15126	PMVK	+	SIB_NT	2.72047	0.19353	0.00190342	0.0376087	0.19353	1.2718	Phosphomevalonate kinase
15.5556	15.636	15.5157	15.451	15.7228	15.6509	15.7023	15.5831	15.5786	15.7485	16.0098	16.0184	16.0202	15.854	15.8184	15.981	15.9759	16.0193	Q15139	PRKD1	+	SIB_NT	5.89652	0.338827	1.26905e-06	0.00299315	0.338827	2.33384	Serine/threonine-protein kinase D1
19.2347	19.207	19.2168	19.1515	19.3295	19.1955	19.2918	19.313	19.23	19.6858	19.8534	19.8612	19.8195	19.8041	19.5714	19.8768	19.8791	19.9675	Q15149	PLEC	+	SIB_NT	9.21539	0.572099	6.08984e-10	0.000256881	0.572099	3.97678	Plectin
17.212	17.0499	17.2418	17.1383	17.138	17.1231	17.209	17.2251	17.1748	17.3582	17.7009	17.4976	17.503	17.5383	17.2892	17.5797	17.6292	17.7151	Q15165	PON2	+	SIB_NT	5.55582	0.366563	2.78088e-06	0.00268901	0.366563	2.41081	Serum paraoxonase/arylesterase 2
14.4916	14.5929	14.5406	14.3316	14.6639	14.3005	14.7885	14.6324	14.5463	14.3147	14.9191	14.9072	14.7051	14.9304	14.5553	14.9466	15.0178	14.9233	Q15262	PTPRK	+	SIB_NT	1.87841	0.259038	0.0132308	0.0309951	0.259038	1.3422	Receptor-type tyrosine-protein phosphatase kappa
12.9006	12.484	13.5283	12.4387	12.8092	13.2032	12.7964	13.0233	12.5543	13.1836	13.0428	13.2752	13.2879	13.1919	13.3754	13.3296	13.0448	13.2367	Q15269	PWP2	+	SIB_NT	1.96084	0.358858	0.0109436	0.015466	0.358858	1.59692	Periodic tryptophan protein 2 homolog
14.6977	15.1389	15.2008	14.5711	14.9129	14.9295	14.8184	15.242	14.9413	14.3073	14.5879	14.461	14.3375	14.872	14.453	14.1992	14.576	14.7488	Q15345	LRRC41	+	SIB_NT	3.1437	-0.434465	0.000718282	0.00437808	-0.434465	-2.12848	Leucine-rich repeat-containing protein 41
18.7906	18.8738	19.0414	18.6923	18.7957	18.8134	18.4496	19.0441	18.8573	18.2648	18.753	18.3908	18.4018	18.6936	18.5989	18.5267	18.5718	18.7849	Q15363	TMED2	+	SIB_NT	2.19806	-0.263538	0.00633786	0.0238128	-0.263538	-1.43264	Transmembrane emp24 domain-containing protein 2
18.9683	18.9878	18.9858	18.9071	18.9909	19.0103	19.0146	18.994	19.0243	18.526	18.7309	18.6873	18.6563	18.7161	18.6011	18.739	18.8142	18.7609	Q15382	RHEB	+	SIB_NT	7.19768	-0.294599	6.34337e-08	0.00358385	-0.294599	-2.24368	GTP-binding protein Rheb
18.0245	18.6617	18.5194	18.0229	18.6678	18.684	18.5909	18.6184	18.4709	18.5392	18.9714	19.025	18.7895	18.9182	19.1745	18.7816	19.0695	19.1835	Q15392	DHCR24	+	SIB_NT	3.12222	0.465743	0.000754701	0.00395287	0.465743	2.19431	Delta(24)-sterol reductase
17.192	17.0863	17.486	17.1678	16.9946	17.2823	17.1329	17.2451	17.2378	16.5712	16.9048	16.8456	16.586	16.9316	16.7353	16.5991	16.8582	16.6626	Q15397	PUM3	+	SIB_NT	5.43725	-0.458925	3.65388e-06	0.00120856	-0.458925	-2.75409	Pumilio homolog 3
20.3919	20.1111	20.2395	20.3872	20.2908	20.1735	20.3248	20.3158	20.2187	19.4114	19.499	19.2443	19.5173	19.4944	19.1901	19.5817	19.4399	19.3092	Q15417	CNN3	+	SIB_NT	10.4508	-0.862895	3.54145e-11	0	-0.862895	-5.57932	Calponin-3
15.0992	15.0021	14.8511	14.9728	15.1041	15.0378	15.011	15.1257	14.9518	15.1654	15.3617	15.2255	15.2011	15.2063	14.8759	15.1943	15.3635	15.2559	Q15418	RPS6KA1	+	SIB_NT	2.41751	0.188207	0.00382377	0.0441094	0.188207	1.20882	Ribosomal protein S6 kinase alpha-1
17.6959	17.5916	17.6484	17.641	17.5076	17.3864	17.478	17.7428	17.5537	17.4379	17.3136	17.1029	17.349	17.4563	17.6184	17.249	17.3064	17.2682	Q15427	SF3B4	+	SIB_NT	2.85783	-0.238187	0.00138729	0.0212953	-0.238187	-1.47289	Splicing factor 3B subunit 4
18.5651	18.6408	18.6704	18.5434	18.6342	18.5885	18.6413	18.6362	18.543	18.7747	18.8826	18.8967	18.8195	18.837	18.6165	18.8706	18.8753	18.8388	Q15436	SEC23A	+	SIB_NT	5.21239	0.216554	6.13207e-06	0.014205	0.216554	1.6304	Protein transport protein Sec23A
16.5486	16.5409	16.5425	16.5311	16.6419	16.5519	16.701	16.5819	16.6379	15.856	16.1172	16.2348	15.9979	16.1832	15.6022	16.068	16.1016	16.2711	Q15527	SURF2	+	SIB_NT	5.84851	-0.538394	1.41739e-06	0.000626506	-0.538394	-3.12253	Surfeit locus protein 2
15.0063	14.9144	15.0719	15.5682	15.3592	15.1385	15.5308	15.0133	15.0009	15.1691	14.8904	14.3847	14.8742	14.8464	14.4943	15.2617	14.6904	14.7233	Q15532	SS18	+	SIB_NT	1.98423	-0.363214	0.0103699	0.0148595	-0.363214	-1.61354	Protein SSXT
12.8163	13.0102	13.1926	12.7689	12.7856	12.823	12.1103	13.157	13.0027	11.6931	12.5832	11.7399	11.4543	12.4927	12.1394	12.2697	12.5539	12.5449	Q15542	TAF5	+	SIB_NT	2.83663	-0.688391	0.00145672	0.00244401	-0.688391	-2.46347	Transcription initiation factor TFIID subunit 5
17.4149	17.5595	17.4835	17.3202	17.6394	17.5972	17.5652	17.5686	17.5949	17.1432	17.3704	17.3862	17.2305	17.3329	17.1176	17.283	17.4747	17.4219	Q15555	MAPRE2	+	SIB_NT	3.10398	-0.220358	0.000787081	0.0235221	-0.220358	-1.4368	Microtubule-associated protein RP/EB family member 2
19.6688	19.6959	19.9124	19.6783	19.9369	19.8028	19.7202	19.9074	20.0426	20.2647	20.3132	20.3001	20.3815	20.306	20.1523	20.1719	20.3271	20.4467	Q15582	TGFBI	+	SIB_NT	6.74341	0.477598	1.80546e-07	0.000676923	0.477598	3.08476	Transforming growth factor-beta-induced protein ig-h3
13.8713	14.0121	13.5012	13.6851	14.0247	13.9339	13.91	13.7761	13.7638	13.5868	13.8245	13.4836	13.3088	13.4237	12.7174	13.5296	13.5484	13.685	Q15599	SLC9A3R2	+	SIB_NT	2.2121	-0.374482	0.0061362	0.0116442	-0.374482	-1.71222	Na(+)/H(+) exchange regulatory cofactor NHE-RF2
15.6195	15.7028	15.6486	15.584	15.5232	15.6873	15.7315	15.6895	15.6139	15.0892	15.182	14.9534	15.3159	15.1904	15.3363	15.3172	15.3124	15.0904	Q15629	TRAM1	+	SIB_NT	6.90232	-0.445887	1.25223e-07	0.000859155	-0.445887	-2.97638	Translocating chain-associated membrane protein 1
19.1837	19.0318	19.1937	19.1295	19.1279	19.0693	19.0445	19.3263	19.2163	18.7626	19.0671	18.8818	18.878	18.9983	18.606	18.9461	19.0229	19.1074	Q15637	SF1	+	SIB_NT	2.72322	-0.228081	0.00189141	0.0252018	-0.228081	-1.41284	Splicing factor 1
15.7296	15.9924	15.4564	15.577	15.8131	15.8137	15.8962	15.728	15.8	15.4594	15.4287	15.4161	15.456	15.6117	15.1177	15.4823	15.6597	15.3948	Q15642	TRIP10	+	SIB_NT	3.14788	-0.308885	0.000711413	0.0099714	-0.308885	-1.77578	Cdc42-interacting protein 4
18.0869	18.0643	18.0472	17.9508	17.9865	17.9577	17.9793	18.0334	17.949	17.6558	17.5858	17.4859	17.7684	17.7399	17.7111	17.7056	17.7666	17.7013	Q15645	TRIP13	+	SIB_NT	7.06968	-0.32606	8.51765e-08	0.00269145	-0.32606	-2.4081	Pachytene checkpoint protein 2 homolog
16.4848	16.2071	16.2544	16.3596	16.02	16.2069	16.5976	16.5357	16.413	17.1392	17.3175	17.1396	17.2518	17.2233	16.8332	17.2214	17.2694	17.2287	Q15646	OASL	+	SIB_NT	8.00157	0.838362	9.96389e-09	0.000123077	0.838362	4.71005	2'-5'-oligoadenylate synthase-like protein
18.467	18.3664	18.3333	18.3622	18.5026	18.3437	18.5199	18.3903	18.3307	17.5564	18.4074	18.2752	17.9351	18.2484	17.2703	18.3326	18.4092	18.235	Q15654	TRIP6	+	SIB_NT	1.51975	-0.327383	0.0302169	0.027972	-0.327383	-1.37743	Thyroid receptor-interacting protein 6
14.6329	14.3359	14.2591	14.315	14.2686	14.4882	14.3822	14.9477	14.4474	14.2214	14.4271	13.1939	14.0789	14.0275	13.5008	13.9673	14.3224	14.224	Q15678	PTPN14	+	SIB_NT	2.06457	-0.457082	0.00861849	0.009332	-0.457082	-1.80838	Tyrosine-protein phosphatase non-receptor type 14
16.9535	17.1657	17.2069	16.9016	17.2069	17.0972	17.0172	17.1976	17.001	17.1378	17.4427	17.405	17.2226	17.3879	17.1814	17.2739	17.4558	17.5143	Q15738	NSDHL	+	SIB_NT	3.19898	0.252659	0.000632439	0.0160505	0.252659	1.58229	Sterol-4-alpha-carboxylate 3-dehydrogenase, decarboxylating
18.6264	18.8029	18.8864	18.6404	18.7984	18.8457	18.7684	18.834	18.8737	18.3827	18.5881	18.5733	18.5187	18.6264	18.644	18.5103	18.6266	18.6348	Q15758	SLC1A5	+	SIB_NT	4.04169	-0.21905	9.08465e-05	0.0179864	-0.21905	-1.53966	Neutral amino acid transporter B(0)
17.6484	17.5206	17.6081	17.6001	17.5657	17.5941	17.645	17.6142	17.6369	17.229	17.4912	17.4374	17.3539	17.4297	17.0747	17.4385	17.4851	17.4862	Q15785	TOMM34	+	SIB_NT	3.4742	-0.223058	0.000335579	0.0201233	-0.223058	-1.49558	Mitochondrial import receptor subunit TOM34
15.5536	15.7254	15.5609	15.4942	15.8368	15.846	15.7023	15.7442	15.6776	15.1701	15.7375	15.641	15.5071	15.4602	15.1059	15.3308	15.603	15.5349	Q15797	SMAD1	+	SIB_NT	1.86356	-0.227804	0.013691	0.0395451	-0.227804	-1.2498	Mothers against decapentaplegic homolog 1
14.628	14.9902	15.0942	14.649	14.8272	14.9345	14.2732	15.0641	14.8875	14.6323	15.1023	14.9468	14.7265	15.2306	15.5458	15.0448	15.1411	15.4293	Q15800	MSMO1	+	SIB_NT	1.2533	0.272378	0.0558079	0.048718	0.272378	1.17366	Methylsterol monooxygenase 1
16.5377	16.4075	16.3819	16.4653	16.503	16.4753	16.2879	16.3562	16.4363	16.1013	16.1115	16.0467	15.9426	16.0853	15.9931	16.1742	16.1008	15.721	Q15814	TBCC	+	SIB_NT	6.00625	-0.397149	9.8571e-07	0.00164172	-0.397149	-2.6143	Tubulin-specific chaperone C
16.6008	16.521	16.6135	16.5023	16.6569	16.5601	16.6178	16.5573	16.5141	16.6415	17.0073	16.8281	16.8687	16.9162	16.6194	16.8256	16.9967	17.0275	Q15833	STXBP2	+	SIB_NT	4.24746	0.287485	5.65645e-05	0.00776744	0.287485	1.87861	Syntaxin-binding protein 2
15.2873	16.2474	16.3857	15.6115	15.8932	15.787	14.8114	15.7785	15.9947	15.2271	15.1265	14.4985	14.7422	15.6503	16.9337	14.984	14.8824	14.5856	Q15843	NEDD8	+	SIB_NT	1.15576	-0.574044	0.0698615	0.0224969	-0.574044	-1.45149	NEDD8
19.2523	19.3338	19.2318	19.3253	19.3332	19.4186	19.3468	19.1884	19.2695	19.614	19.4542	19.5322	19.4993	19.4976	19.822	19.5087	19.5821	19.5105	Q15907	RAB11B	+	SIB_NT	4.67738	0.257893	2.10196e-05	0.00953937	0.257893	1.79759	Ras-related protein Rab-11B
15.0734	14.9845	15.2496	15.1224	15.13	15.0192	15.0049	15.3208	15.1702	14.3812	14.8695	14.7397	14.6279	14.8303	14.5493	14.6643	14.8903	14.7578	Q15910	EZH2	+	SIB_NT	4.94532	-0.418308	1.13417e-05	0.00210612	-0.418308	-2.50782	Histone-lysine N-methyltransferase EZH2
18.829	18.9244	18.9599	18.8761	18.8045	18.998	18.9469	18.8106	19.0721	17.8612	17.8451	17.7465	17.7947	17.9552	17.915	17.8518	18.0132	17.8036	Q16222	UAP1	+	SIB_NT	13.6324	-1.04835	2.33134e-14	0	-1.04835	-7.42096	UDP-N-acetylhexosamine pyrophosphorylase
13.2998	13.5608	13.4514	13.3553	13.5114	13.4427	13.509	13.5995	13.5557	14.1958	14.1403	14.2195	14.2129	14.2127	14.3973	14.1923	14.2277	14.322	Q16270	IGFBP7	+	SIB_NT	11.3737	0.759434	4.2292e-12	0.0001	0.759434	5.35459	Insulin-like growth factor-binding protein 7
16.0452	15.9356	15.8982	16.0629	16.1481	16.0331	16.1707	16.1225	15.9791	15.4866	15.7375	15.6034	15.6395	15.7145	15.2422	15.6787	15.7909	15.5535	Q16342	PDCD2	+	SIB_NT	5.45903	-0.438729	3.4751e-06	0.00136609	-0.438729	-2.68434	Programmed cell death protein 2
16.5914	16.6255	16.5786	16.4885	16.702	16.7	16.6512	16.6909	16.6233	15.1271	15.8356	15.6614	15.4895	15.6964	15.2072	15.4008	15.8276	15.445	Q16513	PKN2	+	SIB_NT	8.98829	-1.10676	1.02732e-09	0	-1.10676	-5.88917	Serine/threonine-protein kinase N2
16.6938	16.6494	16.3807	16.6967	16.6466	16.5443	16.8689	16.5879	16.6236	16.3565	16.2973	16.3434	16.4297	16.3845	16.1793	16.3721	16.4343	16.2098	Q16527	CSRP2	+	SIB_NT	4.42615	-0.298325	3.7484e-05	0.00659977	-0.298325	-1.9502	Cysteine and glycine-rich protein 2
17.202	17.3748	17.088	17.1422	17.2733	17.1734	17.2393	17.2754	17.0729	17.4991	17.39	17.3748	17.5707	17.4215	17.4275	17.4137	17.5362	17.4249	Q16539	MAPK14	+	SIB_NT	4.91861	0.246356	1.20611e-05	0.0101434	0.246356	1.76535	Mitogen-activated protein kinase 14
19.2715	19.2626	19.1201	19.1948	19.2662	19.292	19.2974	19.2088	19.2585	18.3104	18.5515	18.4525	18.4979	18.5444	18.5787	18.277	18.6249	18.4609	Q16543	CDC37	+	SIB_NT	11.1262	-0.763757	7.47888e-12	9.7561e-05	-0.763757	-5.31618	Hsp90 co-chaperone Cdc37
18.8944	18.885	18.8367	18.8	18.9868	18.921	18.9304	18.9744	18.9241	19.0027	19.2453	19.2096	19.0861	19.1368	18.9046	19.1635	19.2843	19.3592	Q16555	DPYSL2	+	SIB_NT	3.75011	0.248802	0.000177785	0.0137114	0.248802	1.64429	Dihydropyrimidinase-related protein 2
14.6538	15.3447	15.2688	15.1907	15.3867	15.4526	15.4849	15.4511	15.3673	15.6972	15.6904	15.7848	15.2624	15.5083	15.6769	15.5163	15.7167	15.8698	Q16595	FXN	+	SIB_NT	2.36435	0.34691	0.00432167	0.0121027	0.34691	1.69678	Frataxin, mitochondrial
14.0525	13.7108	13.8837	13.8233	13.6645	14.0093	14.055	13.9724	13.9763	12.4103	12.7571	13.2056	13.1528	12.9249	13.2393	13.0899	12.7692	12.8181	Q16610	ECM1	+	SIB_NT	7.27952	-0.975619	5.25384e-08	7.01754e-05	-0.975619	-4.82391	Extracellular matrix protein 1
20.0653	19.8895	19.9024	20.0286	19.9551	19.9443	20.0837	19.8465	19.9433	19.9157	19.8483	19.7335	19.8527	19.7183	19.455	19.8232	19.8093	19.7315	Q16629	SRSF7	+	SIB_NT	2.77904	-0.196799	0.00166327	0.0351467	-0.196799	-1.29342	Serine/arginine-rich splicing factor 7
18.1577	18.1966	18.2562	18.2486	18.2517	18.111	18.2944	18.4483	18.266	17.7333	18.1269	17.947	17.8554	18.0026	17.4954	17.9776	18.1233	18.0106	Q16637	SMN1	+	SIB_NT	3.38481	-0.328701	0.000412276	0.00759829	-0.328701	-1.8886	Survival motor neuron protein
18.0239	18.2185	18.0095	18.1006	18.4803	18.0356	18.2878	17.9405	18.0829	18.5754	18.4109	18.4687	18.6504	18.3944	18.3623	18.5638	18.5095	18.2545	Q16643	DBN1	+	SIB_NT	3.70422	0.334493	0.000197599	0.00630643	0.334493	1.97071	Drebrin
20.6314	20.6995	20.6632	20.5808	20.7549	20.6053	20.6826	20.7997	20.6621	20.8688	21.0005	20.9443	20.9107	20.8886	20.543	20.9251	21.0041	21.0573	Q16658	FSCN1	+	SIB_NT	3.16149	0.229221	0.000689459	0.0208248	0.229221	1.48194	Fascin
16.6294	17.167	17.0679	16.9352	17.2015	17.2388	17.2107	17.1766	17.1891	17.7287	17.8683	17.9395	17.6157	17.7478	17.6742	17.8188	17.9245	18.0547	Q16698	DECR1	+	SIB_NT	6.95575	0.728441	1.10727e-07	0.000269231	0.728441	4.0327	2,4-dienoyl-CoA reductase, mitochondrial
17.0312	17.0965	17.0464	16.9747	17.1752	17.2606	17.1673	17.0427	17.1072	17.258	17.3849	17.3931	17.3923	17.3566	17.1809	17.4039	17.3834	17.4721	Q16706	MAN2A1	+	SIB_NT	4.93454	0.258141	1.16268e-05	0.00888438	0.258141	1.82675	Alpha-mannosidase 2
16.4749	16.4355	16.4216	16.2128	16.4425	16.3682	16.2939	16.3713	16.1601	15.832	15.805	16.1219	15.7632	15.9514	15.9561	15.9054	15.9775	15.9675	Q16739	UGCG	+	SIB_NT	6.56356	-0.433418	2.73175e-07	0.00100606	-0.433418	-2.86411	Ceramide glucosyltransferase
16.8531	16.7602	16.6773	16.8916	16.8267	16.8148	16.9415	16.6101	16.782	16.6601	16.5755	16.2834	16.5226	16.6111	16.5308	16.6507	16.6032	16.4802	Q16763	UBE2S	+	SIB_NT	3.73079	-0.248865	0.00018587	0.0138023	-0.248865	-1.64204	Ubiquitin-conjugating enzyme E2 S
15.0143	15.1563	14.8871	14.9561	15.1554	15.2019	15.1328	14.9942	14.9994	15.3208	15.4378	15.4886	15.4434	15.3819	15.5732	15.3519	15.401	15.4203	Q16775	HAGH	+	SIB_NT	6.52127	0.369033	3.01116e-07	0.00186266	0.369033	2.56227	Hydroxyacylglutathione hydrolase, mitochondrial
13.8247	14.2558	14.6082	13.6248	13.8392	14.1789	13.3061	14.4679	14.2195	13.256	13.8792	13.6058	13.4004	14.1263	14.0049	13.1991	13.8113	14.0107	Q16798	ME3	+	SIB_NT	1.08858	-0.336822	0.0815496	0.0453023	-0.336822	-1.19778	NADP-dependent malic enzyme, mitochondrial
13.4675	13.4116	13.2852	13.5167	13.1796	13.1656	14.0481	13.4037	12.8234	14.456	14.3138	14.0261	14.4025	14.2852	14.1114	14.8877	14.39	13.6181	Q16799	RTN1	+	SIB_NT	4.4806	0.90993	3.30675e-05	0.000375	0.90993	3.50334	Reticulon-1
17.943	18.0795	17.9769	17.9205	18.0181	18.0136	18.0808	17.9156	17.9868	18.3655	18.1535	18.2713	18.2349	18.1429	18.2376	18.2865	18.2047	18.1754	Q16851	UGP2	+	SIB_NT	5.95444	0.237479	1.1106e-06	0.00932669	0.237479	1.8082	UTP--glucose-1-phosphate uridylyltransferase
16.8614	17.2194	17.1609	17.0828	16.8019	17.0774	17.1744	17.5649	17.3591	18.4148	17.4855	17.581	18.1261	16.9984	17.2141	18.052	17.0659	17.3536	Q16864	ATP6V1F	+	SIB_NT	1.54152	0.44324	0.0287393	0.0171503	0.44324	1.55828	V-type proton ATPase subunit F
19.3223	19.362	19.3571	19.4199	19.516	19.5163	19.4466	19.2939	19.4577	19.66	19.7664	19.9124	19.711	19.7687	19.9956	19.7578	19.8097	19.7138	Q29963	HLA-C	+	SIB_NT	6.63024	0.378177	2.34293e-07	0.00163098	0.378177	2.62132	HLA class I histocompatibility antigen, Cw-6 alpha chain
17.5558	17.3874	17.4867	17.5198	17.5213	17.354	17.4852	17.4572	17.3698	16.9026	17.1919	17.079	17.0342	17.0238	16.9168	17.1285	17.1346	17.0588	Q29RF7	PDS5A	+	SIB_NT	7.61926	-0.40743	2.40295e-08	0.000968553	-0.40743	-2.90288	Sister chromatid cohesion protein PDS5 homolog A
15.9916	15.9962	15.8848	15.8757	16.0091	15.9419	15.9898	15.9384	15.8973	16.1307	16.3735	16.2536	16.1355	16.2603	16.2128	16.2638	16.4307	16.4392	Q2M389	KIAA1033	+	SIB_NT	6.15525	0.33057	6.99446e-07	0.00297124	0.33057	2.32682	WASH complex subunit 7
17.9377	18.0135	17.9916	17.986	18.0412	17.957	18.0877	18.0363	17.9243	17.0614	17.4068	17.2394	17.1837	17.3098	17.0597	17.265	17.4147	17.3917	Q2NL82	TSR1	+	SIB_NT	10.129	-0.738114	7.42965e-11	7.84314e-05	-0.738114	-4.94994	Pre-rRNA-processing protein TSR1 homolog
15.1019	15.4696	15.4276	15.3615	15.3241	15.2235	15.2753	15.544	15.3196	15.4858	15.7944	15.6279	15.5372	15.809	15.3229	15.7459	15.8642	15.7705	Q2TAA2	IAH1	+	SIB_NT	3.27899	0.323433	0.000526028	0.00844169	0.323433	1.84994	Isoamyl acetate-hydrolyzing esterase 1 homolog
17.8095	17.7905	17.9542	17.7913	17.8151	17.8436	17.7546	18.0057	17.8084	17.4661	17.7919	17.6072	17.5259	17.7615	17.3653	17.6038	17.7911	17.7071	Q2TAY7	SMU1	+	SIB_NT	2.77015	-0.216992	0.00169766	0.0280458	-0.216992	-1.37639	WD40 repeat-containing protein SMU1
17.7493	17.8767	17.8875	17.7217	17.8845	17.8701	17.7939	17.8448	17.8639	18.152	18.4269	18.3706	18.2759	18.4326	18.1881	18.3902	18.4206	18.5187	Q32P28	P3H1	+	SIB_NT	8.366	0.520336	4.30524e-09	0.000363636	0.520336	3.57276	Prolyl 3-hydroxylase 1
18.9271	18.9997	19.0806	18.9317	18.9222	19.1851	18.5535	19.0187	19.06	17.9118	18.4293	18.113	17.8644	18.4253	18.2485	18.121	18.3189	18.4457	Q3KQV9	UAP1L1	+	SIB_NT	6.27697	-0.755631	5.28478e-07	0.000225806	-0.755631	-3.89291	UDP-N-acetylhexosamine pyrophosphorylase-like protein 1
15.0682	15.047	15.0279	14.8971	15.1503	14.9691	15.0789	15.2051	15.0756	15.0898	15.3969	15.3645	15.389	15.4337	15.1183	15.3519	15.5189	15.2772	Q3LXA3	TKFC	+	SIB_NT	3.69806	0.26901	0.000200418	0.0114343	0.26901	1.72263	Triokinase/FMN cyclase
13.509	13.9834	14.1726	13.7768	14.1784	14.2643	13.8115	14.2054	13.9478	14.2928	14.7401	14.593	14.4037	14.7586	14.2577	14.5036	14.7537	14.8224	Q495W5	FUT11	+	SIB_NT	4.1739	0.586278	6.70031e-05	0.00111421	0.586278	2.79328	Alpha-(1,3)-fucosyltransferase 11
14.6782	14.7138	14.8654	14.6759	14.7798	14.7525	14.6303	14.8969	14.8756	14.2906	14.5838	14.4527	14.5142	14.5543	14.2597	14.4226	14.6732	14.5976	Q49A26	GLYR1	+	SIB_NT	3.81099	-0.279945	0.00015453	0.00980097	-0.279945	-1.78394	Putative oxidoreductase GLYR1
14.6941	14.6628	14.7396	14.5927	14.7728	14.6507	14.7402	14.7901	14.5426	14.7319	15.2248	14.6911	14.818	14.9347	14.6094	14.9995	14.9904	14.9803	Q4G0F5	VPS26B	+	SIB_NT	1.95245	0.199383	0.011157	0.0483545	0.199383	1.17616	Vacuolar protein sorting-associated protein 26B
15.4078	15.4922	15.2631	15.3961	15.4719	15.4543	15.4229	15.4361	15.3929	15.1876	15.3142	15.1432	15.0027	15.3694	15.0335	15.3303	15.3968	15.1641	Q4J6C6	PREPL	+	SIB_NT	2.77433	-0.199496	0.00168139	0.0342217	-0.199496	-1.3044	Prolyl endopeptidase-like
16.0481	16.2506	16.3965	15.9122	16.3356	16.4602	16.2288	16.2214	16.4581	14.0824	16.0077	15.9356	15.5523	15.7529	16.2835	15.7462	15.7417	16.4172	Q4L180	FILIP1L	+	SIB_NT	1.43817	-0.53244	0.0364611	0.01544	-0.53244	-1.59774	Filamin A-interacting protein 1-like
15.9914	15.7826	15.8892	15.4844	15.8203	15.8839	15.9766	15.8415	15.7307	15.8469	16.163	16.1369	16.2027	16.1346	15.7327	16.2268	16.1651	16.2753	Q52LW3	ARHGAP29	+	SIB_NT	2.51115	0.275921	0.00308211	0.018012	0.275921	1.53926	Rho GTPase-activating protein 29
13.9867	14.0884	13.894	13.9682	13.7584	14.1873	14.1298	14.0782	14.1638	13.4758	13.7251	13.8609	13.9313	13.3469	13.8249	13.5123	13.9013	13.9366	Q53EZ4	CEP55	+	SIB_NT	2.50249	-0.304395	0.00314417	0.014558	-0.304395	-1.62195	Centrosomal protein of 55 kDa
14.7465	14.7747	14.7355	14.5035	14.6993	14.6776	14.7529	14.9563	14.8995	15.0952	15.4535	15.3569	15.4178	15.3654	15.1223	15.4546	15.5717	15.5011	Q53FT3	C11orf73	+	SIB_NT	6.9135	0.621412	1.2204e-07	0.000327044	0.621412	3.67084	Protein Hikeshi
14.7955	14.7325	14.7579	14.8303	14.8035	14.6539	14.9426	14.8263	14.7639	15.2541	14.9082	15.2072	15.2689	15.1419	15.6448	15.1892	15.1859	15.0027	Q53FV1	ORMDL2	+	SIB_NT	4.42408	0.410714	3.76635e-05	0.00277477	0.410714	2.37463	ORM1-like protein 2
15.7296	16.1707	16.4198	15.8153	16.1197	16.2664	15.9727	16.2186	16.2564	16.3662	16.6802	16.8814	16.5692	16.586	16.3662	16.629	16.7542	16.9856	Q53GG5	PDLIM3	+	SIB_NT	4.10215	0.538767	7.90398e-05	0.00144076	0.538767	2.65944	PDZ and LIM domain protein 3
18.5365	18.6644	18.5822	18.5008	18.6185	18.5268	18.6123	18.6196	18.5027	18.7711	18.9485	18.8839	18.8849	18.9144	18.6226	18.8517	18.9655	19.019	Q53GQ0	HSD17B12	+	SIB_NT	5.38791	0.299751	4.09341e-06	0.00491821	0.299751	2.0826	Very-long-chain 3-oxoacyl-CoA reductase
14.9391	14.9165	15.1722	14.934	15.0991	15.0315	15.1837	15.3225	15.0607	14.2752	14.9872	14.5356	14.5295	14.8089	14.1222	14.6459	14.9603	14.9794	Q53GS7	GLE1	+	SIB_NT	2.72275	-0.423914	0.00189342	0.0061771	-0.423914	-1.97907	Nucleoporin GLE1
14.1495	14.0783	13.6799	13.9914	14.0943	13.7797	14.2251	13.7929	13.6922	14.2536	14.304	14.1772	14.2988	14.284	14.4641	14.2825	14.2756	13.9881	Q53H96	PYCRL	+	SIB_NT	2.88961	0.316069	0.0012894	0.0107249	0.316069	1.74466	Pyrroline-5-carboxylate reductase 3
15.1849	15.2294	15.4138	15.3383	15.3656	15.4051	15.2699	15.2519	15.2865	13.0157	13.8187	15.0171	14.6501	14.734	14.9144	14.6378	15.0186	14.4806	Q53HC9	TSSC1	+	SIB_NT	2.75654	-0.828709	0.00175172	0.00179736	-0.828709	-2.58123	Protein TSSC1
15.3153	15.5411	15.1888	14.9884	15.4581	15.3274	15.4411	15.2688	15.1306	15.3663	15.7326	15.7527	15.578	15.5925	15.2795	15.6277	15.8212	15.7685	Q53T59	HS1BP3	+	SIB_NT	2.75237	0.317699	0.0017686	0.0115036	0.317699	1.71872	HCLS1-binding protein 3
NaN	17.0085	17.1426	17.8853	16.9068	17.0423	17.5341	17.1057	16.9326	17.8234	17.9013	17.7864	17.9051	17.2573	17.1879	18.0687	18.0683	17.2169	Q562E7	WDR81	+	SIB_NT	1.94341	0.495863	0.0113917	0.00912563	0.495863	1.82286	WD repeat-containing protein 81
13.3276	13.3923	13.4926	13.347	13.5892	13.3317	13.7276	13.6331	13.4669	13.6505	13.8116	13.7808	13.9278	13.8277	13.8196	13.9651	13.9571	13.8618	Q56P03	EAPP	+	SIB_NT	4.94829	0.365992	1.12645e-05	0.00312081	0.365992	2.31038	E2F-associated phosphoprotein
19.5552	19.7674	19.9326	19.584	19.6826	19.8132	19.4658	19.7786	19.8165	19.4078	19.6068	19.5762	19.296	19.6027	19.5332	19.4122	19.5594	19.6335	Q56VL3	OCIAD2	+	SIB_NT	2.17799	-0.196453	0.00663766	0.0444115	-0.196453	-1.20505	OCIA domain-containing protein 2
14.1874	14.3228	14.3611	14.1925	14.3938	14.1995	14.0995	14.2945	14.2197	13.3801	14.0127	13.9213	13.5166	13.9824	13.6908	13.5208	14.007	14.029	Q5C9Z4	NOM1	+	SIB_NT	3.96795	-0.467772	0.000107659	0.00256214	-0.467772	-2.4392	Nucleolar MIF4G domain-containing protein 1
19.0598	19.0885	19.2114	19.0741	19.0247	19.1833	19.0808	19.0418	19.1009	19.2565	19.3667	19.2923	19.3075	19.3145	19.1695	19.3532	19.3187	19.4684	Q5EB52	MEST	+	SIB_NT	5.09752	0.220224	7.9887e-06	0.0137975	0.220224	1.64185	Mesoderm-specific transcript homolog protein
16.4542	16.3605	16.0824	16.4856	16.3469	16.4161	16.4917	16.399	16.2992	16.5648	16.7234	16.6422	16.8031	16.7441	16.6118	16.8171	16.7278	16.559	Q5J8M3	EMC4	+	SIB_NT	4.7257	0.317524	1.8806e-05	0.00498172	0.317524	2.07543	ER membrane protein complex subunit 4
19.3798	19.8643	19.9208	19.763	19.7631	19.7345	19.6972	19.9381	19.786	20.1579	20.2136	20.0561	19.9106	20.282	19.7465	20.1696	20.2576	20.1908	Q5JQC4	CT47A1	+	SIB_NT	3.28302	0.348647	0.00052117	0.00687767	0.348647	1.93065	Cancer/testis antigen 47A
16.0607	16.2134	16.2308	16.1751	16.1997	16.2494	16.1927	16.3256	16.2158	16.2297	16.6263	16.383	16.3032	16.3855	16.2114	16.5631	16.5392	16.5365	Q5JRA6	MIA3	+	SIB_NT	2.80112	0.212749	0.00158082	0.0291101	0.212749	1.36358	Melanoma inhibitory activity protein 3
15.1363	15.409	15.75	15.2403	15.3776	15.4098	15.0842	15.6996	15.4066	14.8155	15.3627	15.0145	14.8415	15.3823	15.1129	15.0324	15.2982	15.3753	Q5JS54	PSMG4	+	SIB_NT	1.5169	-0.253105	0.0304158	0.0423567	-0.253105	-1.22517	Proteasome assembly chaperone 4
16.7333	16.9552	17.2526	16.6463	16.7541	17.0454	16.6781	16.9105	16.9796	16.1022	16.7693	16.8013	16.3145	16.7632	16.6501	16.1714	16.664	16.6451	Q5JTH9	RRP12	+	SIB_NT	2.1172	-0.341562	0.00763484	0.0148938	-0.341562	-1.6113	RRP12-like protein
18.3223	18.3101	18.3913	18.2201	18.336	18.35	18.281	18.442	18.3356	18.5115	18.7521	18.741	18.6246	18.6723	18.4335	18.6053	18.7226	18.7883	Q5JTV8	TOR1AIP1	+	SIB_NT	5.61028	0.318084	2.45315e-06	0.00391728	0.318084	2.19809	Torsin-1A-interacting protein 1
15.0756	15.1447	15.3583	14.9045	15.2232	15.1729	15.1993	15.2495	15.1526	14.5289	15.2241	15.0429	14.9147	15.0309	14.9293	14.9485	14.9968	15.0034	Q5JVF3	PCID2	+	SIB_NT	1.87034	-0.206781	0.013479	0.0471681	-0.206781	-1.18516	PCI domain-containing protein 2
13.4492	13.7653	13.8097	13.2968	13.8121	14.0209	13.7995	13.9168	13.8097	14.4569	14.7918	14.7241	14.6191	14.6206	14.4899	14.7348	14.6432	14.8778	Q5K651	SAMD9	+	SIB_NT	7.82594	0.919824	1.49298e-08	7.54717e-05	0.919824	4.89112	Sterile alpha motif domain-containing protein 9
15.0521	15.2635	15.205	15.1363	15.1374	15.2637	15.2391	15.321	15.2181	15.254	15.5794	15.4388	15.3388	15.5682	15.2522	15.4067	15.5302	15.6815	Q5PRF9	SAMD4B	+	SIB_NT	3.24716	0.245948	0.000566029	0.0170303	0.245948	1.56283	Protein Smaug homolog 2
15.1917	14.715	14.9791	15.1314	14.8723	14.7831	15.3026	14.8502	14.8377	14.4018	14.5201	14.1752	14.5792	14.6791	13.7947	14.6413	14.6213	14.7692	Q5QJE6	DNTTIP2	+	SIB_NT	3.05634	-0.497928	0.000878326	0.0035907	-0.497928	-2.24153	Deoxynucleotidyltransferase terminal-interacting protein 2
12.5722	13.0965	13.2679	12.6383	12.668	12.4947	12.698	13.4027	13.25	12.1312	12.5455	12.4286	12.6883	13.0154	12.4485	12.4451	12.7132	12.4857	Q5SQI0	ATAT1	+	SIB_NT	1.61283	-0.354098	0.0243879	0.0220413	-0.354098	-1.46031	Alpha-tubulin N-acetyltransferase 1
17.074	17.0644	17.1657	17.1755	17.2214	17.388	17.1539	17.0478	17.107	16.8711	16.9757	17.0112	17.0086	16.8828	16.9395	17.0672	16.8281	16.5936	Q5SRE5	NUP188	+	SIB_NT	3.18087	-0.246656	0.000659369	0.0172258	-0.246656	-1.55583	Nucleoporin NUP188 homolog
17.0863	17.1439	16.9946	17.0996	17.1077	17.1235	17.1478	17.036	17.1018	16.7971	16.7721	16.6748	16.7764	16.7865	16.6826	16.7362	16.8547	16.7347	Q5SW79	CEP170	+	SIB_NT	9.36168	-0.33624	4.34828e-10	0.00136946	-0.33624	-2.68573	Centrosomal protein of 170 kDa
14.9586	14.672	14.373	14.8152	13.3381	14.2788	14.789	14.452	14.5438	14.6704	14.7165	14.5863	14.8733	14.8284	14.6843	15.0212	15.0277	14.681	Q5T0F9	CC2D1B	+	SIB_NT	1.11787	0.318752	0.0762299	0.0466596	0.318752	1.18868	Coiled-coil and C2 domain-containing protein 1B
15.525	15.3673	15.3713	15.3962	15.4816	15.3461	15.4628	15.4885	15.3824	15.6517	15.8668	15.7423	15.7859	15.8062	15.4624	15.8156	15.8422	15.5816	Q5T0N5	FNBP1L	+	SIB_NT	4.77649	0.303705	1.67306e-05	0.00555474	0.303705	2.02245	Formin-binding protein 1-like
16.4318	16.0116	16.1501	16.0326	15.8909	15.9108	16.2334	15.7641	16.0426	17.1256	17.6061	16.0298	16.1717	16.4611	16.3731	17.1591	17.5034	16.3794	Q5T160	RARS2	+	SIB_NT	2.41161	0.704607	0.00387601	0.00331169	0.704607	2.28097	Probable arginine--tRNA ligase, mitochondrial
12.0562	11.9705	12.1039	11.948	12.1812	11.9007	11.8777	11.7583	12.0571	11.6848	11.2984	11.6799	11.7066	11.5813	12.2616	11.6178	11.8178	11.686	Q5T200	ZC3H13	+	SIB_NT	2.03001	-0.279945	0.00933224	0.0235316	-0.279945	-1.43733	Zinc finger CCCH domain-containing protein 13
13.9912	13.997	14.2373	13.7757	13.6998	13.9914	13.6822	13.9227	13.9639	13.087	13.8973	13.1474	13.7648	13.6253	13.6464	13.7522	13.6034	13.5831	Q5T2R2	PDSS1	+	SIB_NT	2.28587	-0.350462	0.00517759	0.0125231	-0.350462	-1.68232	Decaprenyl-diphosphate synthase subunit 1
15.4726	15.2974	15.1367	15.4807	15.4581	15.4978	15.5925	15.381	15.3734	14.6685	15.0207	14.7176	14.9535	15.0158	14.9583	15.2627	14.9711	14.9138	Q5T3I0	GPATCH4	+	SIB_NT	5.06118	-0.46758	8.68596e-06	0.00135025	-0.46758	-2.70302	G patch domain-containing protein 4
16.1647	16.0363	16.156	16.1752	16.1892	16.1347	16.2631	16.2393	16.1509	15.9432	16.0512	15.9949	15.9643	16.0586	15.7735	15.9371	16.0439	16.0594	Q5T6F2	UBAP2	+	SIB_NT	3.86753	-0.187026	0.000135667	0.0294545	-0.187026	-1.3598	Ubiquitin-associated protein 2
13.9645	14.1824	14.1272	13.9868	14.0693	13.9145	13.8616	14.2788	14.1445	14.1272	14.572	13.9566	14.2004	14.6567	14.4304	14.3879	14.5893	14.5028	Q5T7W0	ZNF618	+	SIB_NT	2.5483	0.321518	0.00282944	0.0125784	0.321518	1.68078	Zinc finger protein 618
16.4198	16.5542	16.5667	16.2692	16.4389	16.5575	16.3204	16.5848	16.5145	16.5878	16.9041	17.0575	16.6533	16.8351	16.7276	16.721	16.9254	17.1122	Q5T9L3	WLS	+	SIB_NT	4.02144	0.366447	9.51842e-05	0.00426778	0.366447	2.14251	Protein wntless homolog
13.2306	13.4064	13.3714	13.105	13.4778	13.1822	13.4128	13.2513	13.3986	13.1865	13.7279	13.6973	13.779	13.5946	13.59	13.5022	14.0179	13.8921	Q5TAQ9	DCAF8	+	SIB_NT	2.87275	0.350159	0.00134045	0.0086157	0.350159	1.8396	DDB1- and CUL4-associated factor 8
14.2393	14.7998	14.7417	14.6447	14.7353	14.9297	14.6186	14.5494	14.7546	13.8367	14.3354	13.929	13.4749	14.419	13.653	13.8407	14.2857	14.0109	Q5TBB1	RNASEH2B	+	SIB_NT	4.35127	-0.691962	4.45376e-05	0.000671756	-0.691962	-3.07769	Ribonuclease H2 subunit B
15.5718	15.3868	15.495	15.456	15.6276	15.5468	15.6817	15.7332	15.5328	15.0616	15.4158	15.3472	15.3366	15.2166	14.7368	15.3525	15.347	15.3059	Q5TC12	ATPAF1	+	SIB_NT	3.02551	-0.323521	0.000942961	0.00953392	-0.323521	-1.79713	ATP synthase mitochondrial F1 complex assembly factor 1
15.7883	15.725	15.5133	15.8581	15.7429	15.6944	15.7606	15.7482	15.69	15.2136	15.1828	15.1213	15.3832	15.2787	15.1091	15.2531	15.3217	15.089	Q5U5X0	LYRM7	+	SIB_NT	8.1522	-0.507593	7.04362e-09	0.000365482	-0.507593	-3.47469	Complex III assembly factor LYRM7
15.0014	14.0059	14.1737	15.0022	14.6292	14.1034	15.1207	14.6367	14.2009	14.1701	13.8559	13.7161	14.1186	13.691	13.3893	14.4262	13.8821	14.1744	Q5UIP0	RIF1	+	SIB_NT	2.42062	-0.605595	0.00379646	0.00411511	-0.605595	-2.17037	Telomere-associated protein RIF1
15.7809	15.7177	15.6382	15.7743	15.8438	15.8027	16.0638	15.772	15.7249	15.5976	15.826	15.1849	15.7489	15.6648	14.9324	15.6817	15.7944	15.3942	Q5VT52	RPRD2	+	SIB_NT	1.48378	-0.25483	0.0328258	0.043063	-0.25483	-1.21879	Regulation of nuclear pre-mRNA domain-containing protein 2
16.5879	16.5839	16.46	16.5802	16.5661	16.5466	16.6722	16.5646	16.4535	16.7542	16.9395	16.7708	16.792	16.8788	16.6088	16.7259	16.9023	16.928	Q5VW32	BROX	+	SIB_NT	4.66867	0.253905	2.14452e-05	0.00999234	0.253905	1.77718	BRO1 domain-containing protein BROX
11.6904	11.8977	11.9242	10.4891	11.2486	11.6284	11.5271	12.1411	11.1997	11.8138	12.2935	11.6439	12.0101	12.5492	12.5629	12.0201	12.6319	11.9975	Q5VWQ8	DAB2IP	+	SIB_NT	2.21264	0.641821	0.00612865	0.00453804	0.641821	2.11529	Disabled homolog 2-interacting protein
16.0016	16.2415	16.2199	15.9472	16.1415	16.1549	16.121	16.2271	16.2111	16.8479	16.2707	16.4493	16.6374	16.2841	16.1174	16.7487	16.2009	16.4233	Q5VZE5	NAA35	+	SIB_NT	2.34435	0.301534	0.0045253	0.0163696	0.301534	1.57548	N-alpha-acetyltransferase 35, NatC auxiliary subunit
15.5949	15.7759	15.6141	15.5896	15.6751	15.7168	15.7129	15.7389	15.6379	15.0023	15.4651	15.5946	15.2542	15.4941	15.0789	15.5988	15.5431	15.536	Q5W111	SPRYD7	+	SIB_NT	2.53333	-0.276558	0.00292865	0.0176503	-0.276558	-1.54597	SPRY domain-containing protein 7
15.0027	15.2629	15.4112	15.2703	15.4348	15.2599	15.1052	15.3094	15.3824	15.4261	15.6644	15.4523	15.2321	15.6906	15.6705	15.4036	15.6515	15.6529	Q5ZPR3	CD276	+	SIB_NT	2.71671	0.267228	0.00191995	0.01737	0.267228	1.5526	CD276 antigen
15.2048	15.2796	15.259	15.0989	15.2245	15.2505	15.066	15.3902	15.2052	14.834	15.2522	14.9437	14.8531	15.1431	14.477	14.9149	15.0464	14.9176	Q63ZY3	KANK2	+	SIB_NT	2.63794	-0.288541	0.00230175	0.0151581	-0.288541	-1.60554	KN motif and ankyrin repeat domain-containing protein 2
15.4734	15.471	15.5519	15.4245	15.6095	15.522	15.4248	15.6218	15.6293	15.6104	15.8748	15.7382	15.7464	15.7555	15.4521	15.6715	15.7983	15.9136	Q641Q2	FAM21A	+	SIB_NT	2.78361	0.203624	0.00164584	0.0325511	0.203624	1.32317	WASH complex subunit FAM21A
14.8683	14.9458	15.1647	15.3992	14.8686	15.0435	15.3447	15.2096	15.0262	14.545	15.0356	14.8014	14.1404	14.3811	13.7689	14.7412	14.7947	14.8874	Q658P3	STEAP3	+	SIB_NT	2.5636	-0.530548	0.00273149	0.00445293	-0.530548	-2.12277	Metalloreductase STEAP3
15.6982	15.4737	15.6512	15.603	15.6783	15.5003	15.6946	15.6113	15.5014	15.2659	15.3405	15.1903	15.304	15.2839	15.0986	15.3717	15.3635	15.0367	Q69YN4	KIAA1429	+	SIB_NT	5.60636	-0.35076	2.47539e-06	0.00295804	-0.35076	-2.34877	Protein virilizer homolog
14.3474	14.1079	13.9808	14.2299	14.2158	14.0277	14.5502	13.9239	14.1506	13.8924	13.329	13.8476	14.1581	13.7021	13.5884	14.1132	13.8948	12.9606	Q69YQ0	SPECC1L	+	SIB_NT	2.20312	-0.44979	0.00626446	0.00842562	-0.44979	-1.85075	Cytospin-A
16.0705	15.9884	16.5822	16.0375	16.0499	16.3827	16.1087	15.9238	16.2242	15.448	15.7231	15.9229	15.4949	15.7616	15.769	15.4436	15.7217	15.5716	Q6DKI1	RPL7L1	+	SIB_NT	4.3884	-0.501283	4.0888e-05	0.0014942	-0.501283	-2.64219	60S ribosomal protein L7-like 1
14.2984	14.4834	14.7139	13.8195	14.5322	14.5591	14.1649	14.6354	14.6074	14.362	14.9216	15.1302	14.8289	14.8901	14.8855	14.9981	15.1124	15.2432	Q6EMK4	VASN	+	SIB_NT	2.98235	0.50643	0.00104149	0.00360676	0.50643	2.23348	Vasorin
16.3503	16.3974	16.4432	16.3489	16.4602	16.4549	16.5066	16.4444	16.2855	16.5624	16.662	16.5778	16.6522	16.5345	16.5725	16.5944	16.6632	16.6353	Q6GMV2	SMYD5	+	SIB_NT	5.46716	0.195893	3.41071e-06	0.018627	0.195893	1.52704	SET and MYND domain-containing protein 5
12.4484	12.0987	12.2569	12.7193	12.5622	12.4813	12.9217	12.3393	12.3613	9.99739	12.5607	11.4407	11.4706	11.8538	11.5334	10.1627	12.3794	12.2558	Q6I9Y2	THOC7	+	SIB_NT	2.08362	-0.948303	0.00824863	0.00324837	-0.948303	-2.28665	THO complex subunit 7 homolog
13.0831	13.0146	13.0198	12.9477	12.9749	13.1379	12.8026	13.1437	12.9735	13.1487	13.7736	13.5377	13.2824	13.5809	13.4001	13.3783	13.5467	13.6918	Q6IA69	NADSYN1	+	SIB_NT	4.97236	0.471388	1.0657e-05	0.00136341	0.471388	2.69556	Glutamine-dependent NAD(+) synthetase
14.7729	14.8521	14.6855	14.7257	14.8153	14.7155	14.7944	14.7433	14.6314	14.329	14.5342	14.4846	14.6024	14.5595	14.2207	14.634	14.6281	14.5257	Q6IA86	ELP2	+	SIB_NT	3.65126	-0.246416	0.000223225	0.0145768	-0.246416	-1.62097	Elongator complex protein 2
16.327	16.7117	16.7478	16.6763	16.6736	16.7331	16.0314	16.8905	16.785	16.7475	16.988	16.9427	16.7504	16.8647	16.8029	16.8081	16.8175	17.2297	Q6IAN0	DHRS7B	+	SIB_NT	1.68064	0.263907	0.020862	0.0346328	0.263907	1.30015	Dehydrogenase/reductase SDR family member 7B
15.4172	15.5626	15.4181	15.4488	15.625	15.7012	15.5972	15.6538	15.6075	15.1664	15.4097	15.3695	15.2281	15.3005	15.3814	15.3775	15.4834	15.3271	Q6ICB0	DESI1	+	SIB_NT	3.56357	-0.22087	0.000273171	0.020089	-0.22087	-1.49625	Desumoylating isopeptidase 1
13.8819	13.7859	13.8151	13.7731	13.8483	13.5812	13.6606	13.9023	13.7837	14.1688	13.978	14.1675	13.9374	14.0079	14.2024	14.0268	13.9513	13.83	Q6IPR3	TYW3	+	SIB_NT	3.52392	0.24867	0.000299285	0.0148539	0.24867	1.61342	tRNA wybutosine-synthesizing protein 3 homolog
14.2787	14.1625	14.2625	14.3015	14.1397	14.2452	14.4197	14.3316	14.4222	13.9157	13.9411	13.8853	13.9393	14.1736	13.482	14.0849	14.2561	14.1684	Q6KC79	NIPBL	+	SIB_NT	2.63387	-0.301894	0.00232346	0.0136908	-0.301894	-1.64514	Nipped-B-like protein
12.0062	11.7435	12.1139	11.6516	11.8961	11.8181	11.8273	12.256	11.7764	12.1684	11.7316	12.1595	12.0737	12.3018	12.4979	12.2453	12.0493	12.6312	Q6N063	OGFOD2	+	SIB_NT	1.92809	0.307718	0.0118009	0.0210553	0.307718	1.47716	2-oxoglutarate and iron-dependent oxygenase domain-containing protein 2
15.1352	15.3331	15.4872	15.171	15.3258	15.1693	15.2836	15.381	15.1934	15.7965	15.8951	15.8496	15.8564	15.9215	15.6963	15.8907	15.9212	15.9671	Q6NUM9	RETSAT	+	SIB_NT	8.91321	0.590522	1.2212e-09	0.000264151	0.590522	4.0042	All-trans-retinol 13,14-reductase
14.6411	14.5304	14.7367	14.3704	14.5261	14.4344	14.4037	14.8169	14.5375	13.8664	14.3111	14.1211	14.1852	14.4461	14.649	14.192	14.332	14.3146	Q6NUQ1	RINT1	+	SIB_NT	2.29189	-0.286626	0.00510638	0.0188592	-0.286626	-1.52128	RAD50-interacting protein 1
12.8746	12.8301	12.8787	12.4563	12.6958	12.5837	12.4852	12.7944	12.6308	12.4706	13.2096	13.1416	13.089	13.2562	13.1192	12.9314	13.2056	13.4199	Q6NUS6	TCTN3	+	SIB_NT	2.83821	0.401494	0.00145142	0.00648436	0.401494	1.96225	Tectonic-3
15.966	16.2586	16.1249	15.8924	16.0308	16.0865	15.8738	16.2224	16.1117	15.9741	16.4501	16.1838	16.1276	16.4389	16.2056	16.3325	16.473	16.4582	Q6NVY1	HIBCH	+	SIB_NT	2.15317	0.230746	0.00702793	0.0327216	0.230746	1.32097	3-hydroxyisobutyryl-CoA hydrolase, mitochondrial
14.5043	14.4715	14.446	14.5334	14.5668	14.4004	14.0549	14.559	14.3473	13.6289	14.1125	13.5926	13.5619	13.8565	13.4375	13.6581	13.9405	13.6661	Q6NXR4	TTI2	+	SIB_NT	6.32995	-0.714319	4.6779e-07	0.000195804	-0.714319	-3.79695	TELO2-interacting protein 2
16.2612	16.5216	16.0518	16.4931	16.0608	16.0058	16.3027	16.1842	16.0796	17.5382	16.185	16.294	17.7859	16.1294	16.6909	18.64	16.2239	18.634	Q6P158	DHX57	+	SIB_NT	1.67732	0.906714	0.0210225	0.0058801	0.906714	1.99567	Putative ATP-dependent RNA helicase DHX57
18.0229	18.065	18.1247	17.9624	18.1318	18.1913	18.17	18.0508	18.1152	18.1041	18.3641	18.3683	18.2866	18.3149	18.2537	18.2906	18.3615	18.501	Q6P179	ERAP2	+	SIB_NT	4.02689	0.223418	9.39955e-05	0.0171252	0.223418	1.55956	Endoplasmic reticulum aminopeptidase 2
13.586	14.0275	13.8202	13.6678	13.7179	13.6067	14.1352	14.0156	14.1521	14.0401	14.4554	13.8425	14.1272	14.3496	14.2463	14.2033	14.1035	14.1616	Q6P1A2	LPCAT3	+	SIB_NT	2.2941	0.311172	0.00508048	0.0158127	0.311172	1.58834	Lysophospholipid acyltransferase 5
15.6744	15.6791	15.7159	15.7426	15.6339	15.8012	15.7684	15.6089	15.9664	16.4632	15.8522	16.1718	16.5507	15.9721	16.464	16.2044	16.0119	15.8993	Q6P1M0	SLC27A4	+	SIB_NT	3.6006	0.444325	0.000250843	0.00333225	0.444325	2.27932	Long-chain fatty acid transport protein 4
13.8026	13.8738	14.1028	13.7521	13.5653	13.3141	13.3502	14.159	13.5414	13.2049	12.8493	12.5329	13.32	13.7477	13.3791	13.1509	13.5399	13.5338	Q6P1X5	TAF2	+	SIB_NT	1.99421	-0.466967	0.0101343	0.00961961	-0.466967	-1.79444	Transcription initiation factor TFIID subunit 2
14.5315	14.8163	14.8056	14.7525	15.0524	14.6786	14.7115	14.8604	14.7004	14.8433	15.3274	14.9897	15.0311	15.0331	14.8601	15.1231	15.1108	14.7865	Q6P1X6	C8orf82	+	SIB_NT	2.35765	0.244001	0.00438887	0.0257711	0.244001	1.4053	UPF0598 protein C8orf82
16.4399	16.398	16.3997	16.4356	16.4234	16.4025	16.4853	16.5185	16.3508	15.6772	16.3582	16.1173	15.8229	16.3772	15.9627	15.9643	16.3726	16.2143	Q6P3X3	TTC27	+	SIB_NT	2.82054	-0.331893	0.00151167	0.0099619	-0.331893	-1.77568	Tetratricopeptide repeat protein 27
12.7665	13.4923	12.7448	12.5921	13.0416	12.9062	13.4732	12.0475	13.2751	14.1524	14.3045	13.7343	13.351	14.2237	14.0773	13.6569	14.5299	13.9132	Q6P4E1	CASC4	+	SIB_NT	4.26673	1.0671	5.41088e-05	0.000302326	1.0671	3.60476	Protein CASC4
15.8016	15.6463	15.7886	15.6956	15.687	15.6238	15.6406	15.6389	15.6407	16.0249	16.0038	15.8904	16.0297	15.9751	15.8955	16.1022	15.9382	15.9051	Q6P6C2	ALKBH5	+	SIB_NT	6.79362	0.289092	1.60834e-07	0.00409249	0.289092	2.17525	RNA demethylase ALKBH5
17.321	17.2001	17.2284	17.2124	17.1828	17.1827	17.1308	17.286	17.1848	17.2292	17.4002	17.4577	17.3567	17.4168	17.2154	17.4219	17.4349	17.5648	Q6P996	PDXDC1	+	SIB_NT	3.18113	0.174285	0.00065898	0.0413429	0.174285	1.23293	Pyridoxal-dependent decarboxylase domain-containing protein 1
12.5826	13.0176	12.9743	13.5913	13.3627	13.1026	12.824	13.0933	13.0968	13.5898	13.5353	13.8849	13.4988	13.5826	13.6347	14.1552	13.5716	13.7459	Q6PCB8	EMB	+	SIB_NT	4.02964	0.617047	9.34026e-05	0.00102273	0.617047	2.81247	Embigin
16.7154	16.9477	16.9927	16.6442	16.8646	16.8428	16.7292	16.8928	16.825	17.6158	17.8895	17.929	17.7918	17.8402	17.6019	17.7732	17.9521	18.0156	Q6PCE3	PGM2L1	+	SIB_NT	10.6593	0.994985	2.19128e-11	0	0.994985	6.17787	Glucose 1,6-bisphosphate synthase
16.5486	16.6262	16.7608	16.5728	16.6274	16.6517	16.4038	16.735	16.6509	15.7626	16.2733	15.9856	16.1293	16.196	15.751	16.0902	16.2487	15.9768	Q6PD74	AAGAB	+	SIB_NT	6.11752	-0.573722	7.6293e-07	0.000490909	-0.573722	-3.30658	Alpha- and gamma-adaptin-binding protein p34
17.5415	17.5245	17.454	17.5816	17.6174	17.5231	17.6631	17.4479	17.4989	17.8379	17.76	17.8544	17.7529	17.7309	17.5604	17.8129	17.8189	17.8387	Q6PIU2	NCEH1	+	SIB_NT	4.80151	0.234995	1.57939e-05	0.0121023	0.234995	1.69523	Neutral cholesterol ester hydrolase 1
15.9999	15.6122	15.8859	15.9185	15.7345	15.8623	16.0036	15.6634	15.8441	15.4543	15.4505	15.525	15.5768	15.3789	15.1568	15.5773	15.6311	15.0051	Q6RFH5	WDR74	+	SIB_NT	3.88212	-0.418742	0.000131185	0.00332795	-0.418742	-2.27864	WD repeat-containing protein 74
14.3142	14.1802	14.2167	14.3684	14.1006	13.912	14.1442	14.3047	13.7396	14.9363	15.2317	15.1783	15.257	15.1754	14.7436	15.2418	15.146	15.2564	Q6SZW1	SARM1	+	SIB_NT	8.15812	0.987354	6.94835e-09	9.09091e-05	0.987354	5.20885	Sterile alpha and TIR motif-containing protein 1
16.3604	16.2759	16.2161	16.371	16.4347	16.3539	16.422	16.4202	16.4176	15.8295	16.142	16.0509	16.0695	16.0599	15.9005	16.0989	16.2237	16.1564	Q6UB35	MTHFD1L	+	SIB_NT	4.99069	-0.304492	1.02166e-05	0.00519693	-0.304492	-2.05473	Monofunctional C1-tetrahydrofolate synthase, mitochondrial
15.336	15.4307	15.2338	15.4781	15.4384	15.376	15.5695	15.4523	15.2138	16.0041	15.9354	15.8837	15.85	16.0538	16.1468	15.9667	16.0526	15.9957	Q6UW68	TMEM205	+	SIB_NT	8.75499	0.595584	1.75795e-09	0.000261682	0.595584	3.99462	Transmembrane protein 205
15.1265	15.3251	15.2116	15.1269	15.2814	15.3227	15.1896	15.2645	15.2972	15.467	15.5366	15.6325	15.4921	15.5224	15.6798	15.3839	15.5428	15.6186	Q6UWE0	LRSAM1	+	SIB_NT	5.95753	0.303364	1.10273e-06	0.00410857	0.303364	2.1668	E3 ubiquitin-protein ligase LRSAM1
14.3491	14.653	14.0469	14.4603	14.6144	14.405	14.6625	14.5907	14.409	14.967	15.0088	14.9711	15.2832	15.0651	15.3403	15.0632	15.0727	14.9489	Q6UWP7	LCLAT1	+	SIB_NT	6.00892	0.614391	9.7968e-07	0.000384615	0.614391	3.40813	Lysocardiolipin acyltransferase 1
13.3004	13.4356	13.4896	13.5562	13.7026	13.2517	13.8196	13.8171	12.879	13.8614	13.9975	13.7778	14.0073	13.7324	13.3412	13.9289	13.7404	13.8176	Q6Y288	B3GLCT	+	SIB_NT	1.81345	0.328087	0.0153657	0.0206869	0.328087	1.48494	Beta-1,3-glucosyltransferase
16.5032	16.5091	16.6989	16.6332	16.5584	16.6879	16.6407	16.6491	16.6127	16.9829	17.0265	17.0429	17.0068	17.03	16.9821	17.1308	17.1291	16.9935	Q6YHK3	CD109	+	SIB_NT	9.62766	0.425731	2.3569e-10	0.000566372	0.425731	3.25962	CD109 antigen
15.1551	15.3483	15.2964	15.3773	15.3346	15.189	15.3712	15.2951	15.3397	14.9362	15.137	15.232	15.1037	15.1431	15.1734	15.0396	15.358	15.027	Q6YHU6	THADA	+	SIB_NT	2.57349	-0.17298	0.00266998	0.0498892	-0.17298	-1.16301	Thyroid adenoma-associated protein
13.1282	13.822	13.7476	13.2388	13.6411	13.5928	13.6114	13.9184	13.7881	12.0741	12.7143	11.8699	10.9976	11.316	11.1157	10.862	11.0021	11.1344	Q6ZN28	MACC1	+	SIB_NT	7.25448	-2.1558	5.56576e-08	0	-2.1558	-6.59504	Metastasis-associated in colon cancer protein 1
14.8754	14.7138	14.6097	14.8592	14.7235	14.6708	14.8623	14.6902	14.6793	14.6384	14.501	14.4499	14.6904	14.6038	14.3954	14.5806	14.6424	14.4613	Q6ZNB6	NFXL1	+	SIB_NT	3.03305	-0.191216	0.000926723	0.0346784	-0.191216	-1.29903	NF-X1-type zinc finger protein NFXL1
15.7033	15.6747	15.4744	15.7254	15.7864	15.4948	15.8913	15.595	15.5203	15.9628	15.9216	15.8608	16.0894	15.8847	15.7686	16.0252	15.9773	15.9536	Q6ZSR9		+	SIB_NT	3.92983	0.286499	0.000117535	0.00886091	0.286499	1.82839	Uncharacterized protein FLJ45252
13.4964	13.3612	13.3854	13.5186	13.208	12.6699	13.3451	13.0263	13.3082	13.7821	13.7303	13.5297	13.7569	13.9785	13.8613	13.4043	13.8614	13.9433	Q6ZT21	TMPPE	+	SIB_NT	3.56515	0.503181	0.000272179	0.00270919	0.503181	2.41409	Transmembrane protein with metallophosphoesterase domain
14.008	14.1661	14.1358	14.2481	14.1003	14.0151	14.0349	14.2196	13.9671	14.648	14.8034	14.3802	14.683	14.7593	14.597	14.6557	14.7335	14.6394	Q6ZVM7	TOM1L2	+	SIB_NT	7.91075	0.556051	1.22814e-08	0.000320988	0.556051	3.64621	TOM1-like protein 2
16.1009	16.2229	16.3265	15.9983	16.1236	16.1103	15.9595	16.2184	16.1542	16.3297	16.7049	16.6003	16.4746	16.6954	16.4983	16.5976	16.7266	16.7978	Q6ZXV5	TMTC3	+	SIB_NT	5.92354	0.467843	1.1925e-06	0.000993789	0.467843	2.88653	Transmembrane and TPR repeat-containing protein 3
12.8414	13.2746	13.5305	12.6333	12.7116	12.4396	12.6265	13.4429	13.1114	11.7657	12.4254	12.2435	12.5903	13.0018	12.7833	12.4437	12.7361	12.629	Q70CQ2	USP34	+	SIB_NT	1.62472	-0.443672	0.0237288	0.0154391	-0.443672	-1.59853	Ubiquitin carboxyl-terminal hydrolase 34
16.2772	16.2127	16.3757	16.276	16.3795	16.3369	16.2211	16.3771	16.393	15.8195	15.9583	15.901	15.8296	16.0021	15.7322	15.9566	15.9494	16.0198	Q71RC2	LARP4	+	SIB_NT	7.74499	-0.408959	1.79893e-08	0.000944262	-0.408959	-2.92793	La-related protein 4
21.2127	21.5131	21.6184	21.3239	21.4264	21.462	21.3055	21.6121	21.4592	21.6536	21.8738	21.7281	21.7425	21.7992	21.6392	21.7498	21.8558	21.9187	Q71U36	TUBA1A	+	SIB_NT	4.74044	0.336355	1.81784e-05	0.00414607	0.336355	2.15658	Tubulin alpha-1A chain
18.8856	18.6913	18.693	18.8997	18.7857	18.7162	18.9945	18.6569	18.7791	18.6503	18.4672	18.4571	18.6195	18.4305	18.4707	18.5044	18.4566	18.5587	Q71UM5	RPS27L	+	SIB_NT	4.69935	-0.276331	1.99826e-05	0.00758298	-0.276331	-1.88796	40S ribosomal protein S27-like
18.2315	18.2913	18.2455	18.2495	18.2538	18.2921	18.1776	18.2565	18.2319	18.0838	18.0666	17.9203	17.8355	18.0672	17.9333	17.9974	18.1094	18.0916	Q7L1Q6	BZW1	+	SIB_NT	5.50613	-0.236057	3.11798e-06	0.0101883	-0.236057	-1.76383	Basic leucine zipper and W2 domain-containing protein 1
15.5637	14.835	17.0475	14.4619	14.7608	15.3714	14.4096	14.8943	15.2611	16.697	15.4605	17.618	15.4162	15.1903	16.3431	15.7192	14.9747	15.4976	Q7L1V2	MON1B	+	SIB_NT	1.0424	0.701248	0.0906976	0.0237864	0.701248	1.43252	Vacuolar fusion protein MON1 homolog B
18.3725	18.2353	18.4331	18.2937	18.3007	18.1964	17.9643	18.405	18.2686	17.7995	17.857	17.5464	17.7825	18.042	17.8844	17.801	17.8987	17.8712	Q7L2H7	EIF3M	+	SIB_NT	5.45169	-0.44297	3.53439e-06	0.0013602	-0.44297	-2.6987	Eukaryotic translation initiation factor 3 subunit M
12.7603	12.1241	12.4399	12.51	12.5339	12.7091	13.5583	12.2188	12.3197	12.8561	12.6871	13.38	13.5314	13.0355	13.1003	13.6148	13.4259	13.381	Q7L775	EPM2AIP1	+	SIB_NT	2.68354	0.648659	0.00207235	0.00296194	0.648659	2.3436	EPM2A-interacting protein 1
13.8678	13.9235	13.99	13.7864	13.6605	13.7621	13.569	14.0609	13.9449	13.3722	13.4601	13.1498	13.431	13.6481	13.5696	13.4351	13.5234	13.5821	Q7L8L6	FASTKD5	+	SIB_NT	4.07153	-0.37708	8.48142e-05	0.00401171	-0.37708	-2.18867	FAST kinase domain-containing protein 5
16.262	16.2695	16.2859	16.2436	16.2979	16.2593	16.3001	16.2895	16.2672	15.914	16.0618	15.9607	16.0291	16.1615	16.1219	16.0617	16.1071	16.0305	Q7L9L4;Q9H8S9	MOB1A;MOB1B	+	SIB_NT	6.55284	-0.225178	2.80004e-07	0.0099866	-0.225178	-1.77702	MOB kinase activator 1A;MOB kinase activator 1B
13.6834	13.6328	14.2539	14.0016	12.8749	13.2677	12.6064	13.7052	13.0529	14.0459	13.9418	13.113	13.3849	14.6853	13.4466	14.4422	14.2899	13.5867	Q7LG56	RRM2B	+	SIB_NT	0.960204	0.42861	0.109596	0.0435613	0.42861	1.21425	Ribonucleoside-diphosphate reductase subunit M2 B
16.7098	16.6638	16.7606	16.7524	16.8527	16.6595	16.763	16.7638	16.7301	16.4704	16.72	16.6098	16.5314	16.5157	16.4439	16.514	16.6623	16.6794	Q7RTV0	PHF5A	+	SIB_NT	3.32912	-0.167643	0.000468684	0.0437266	-0.167643	-1.2122	PHD finger-like domain-containing protein 5A
15.1652	15.2647	15.1747	15.0096	15.356	15.3058	15.0997	15.2198	14.9744	15.3947	15.4659	15.2322	15.3234	15.4546	15.6893	15.2865	15.4736	15.5337	Q7Z2K6	ERMP1	+	SIB_NT	3.00196	0.253783	0.000995498	0.0172322	0.253783	1.55528	Endoplasmic reticulum metallopeptidase 1
19.5422	19.5806	19.4057	19.4738	19.4532	19.462	19.5982	19.3873	19.479	19.3731	19.4388	19.2155	19.3507	19.3537	19.064	19.3587	19.3889	19.3218	Q7Z2W4	ZC3HAV1	+	SIB_NT	2.76923	-0.16852	0.00170124	0.0498724	-0.16852	-1.16393	Zinc finger CCCH-type antiviral protein 1
16.4798	16.6881	16.5798	16.4113	16.6232	16.6362	16.3908	16.658	16.5681	16.2862	16.4464	16.3478	16.2056	16.4786	15.9831	16.2071	16.5499	16.4732	Q7Z2W9	MRPL21	+	SIB_NT	2.32097	-0.228602	0.00477564	0.0306502	-0.228602	-1.34608	39S ribosomal protein L21, mitochondrial
16.1372	16.1314	16.0344	15.9627	16.1926	16.0501	15.9997	16.2155	16.0062	16.1425	16.3729	16.1575	16.168	16.3494	16.0321	16.3575	16.4191	16.3661	Q7Z2Z2	EFTUD1	+	SIB_NT	2.35373	0.181699	0.00442862	0.0487418	0.181699	1.17301	Elongation factor Tu GTP-binding domain-containing protein 1
12.8193	12.9155	13.3479	12.8015	13.1305	12.9632	13.0511	13.236	13.1673	13.4517	13.4019	13.4439	13.2587	13.3478	13.8172	13.4517	13.4305	13.6168	Q7Z333	SETX	+	SIB_NT	3.95698	0.420876	0.000110412	0.00317333	0.420876	2.30268	Probable helicase senataxin
13.5711	13.6713	14.055	13.3592	13.4795	13.7483	13.0925	13.9773	13.7059	12.6423	13.4301	13.485	13.0926	13.641	13.3432	13.1466	13.6525	13.6066	Q7Z392	TRAPPC11	+	SIB_NT	1.17161	-0.291143	0.0673579	0.0487718	-0.291143	-1.17223	Trafficking protein particle complex subunit 11
16.9287	16.6088	16.7506	16.7289	16.8426	16.7727	16.8497	17.0392	16.9129	16.1976	16.6613	16.552	16.8191	16.4463	16.0987	16.5568	16.6248	16.6853	Q7Z3B4	NUP54	+	SIB_NT	2.52652	-0.310245	0.00297494	0.0137033	-0.310245	-1.64423	Nucleoporin p54
15.8749	15.6216	15.5252	15.7233	15.7577	15.6726	15.7579	15.7513	15.6681	16.0334	16.1067	16.0229	16.0147	16.0201	15.6405	16.0868	16.1152	16.2354	Q7Z3C6	ATG9A	+	SIB_NT	3.99124	0.324786	0.000102038	0.00605006	0.324786	1.98782	Autophagy-related protein 9A
13.3163	14.5925	14.1578	13.0226	13.8809	14.1383	14.1582	13.9171	13.9862	13.9318	14.9609	14.697	13.936	14.8441	14.4389	14.0447	14.7898	14.8213	Q7Z406	MYH14	+	SIB_NT	1.88431	0.58827	0.0130523	0.00755699	0.58827	1.89343	Myosin-14
16.064	15.9143	15.9754	16.1183	16.1055	15.9913	16.1614	16.1111	16.0379	15.4938	15.6479	15.381	15.3404	15.5616	15.133	15.3577	15.7884	15.4963	Q7Z417	NUFIP2	+	SIB_NT	6.58352	-0.586549	2.60902e-07	0.000383838	-0.586549	-3.46617	Nuclear fragile X mental retardation-interacting protein 2
12.8387	13.2417	13.3674	12.961	13.0333	12.7379	12.2992	13.349	13.1089	11.7038	12.531	12.2909	12.2992	12.5491	12.1193	12.3097	12.4113	12.5135	Q7Z4H7	HAUS6	+	SIB_NT	3.72269	-0.689945	0.00018937	0.00102353	-0.689945	-2.83683	HAUS augmin-like complex subunit 6
14.8617	14.8835	14.7323	14.7048	15.0111	14.8631	14.9227	15.0058	14.8272	15.3005	15.2721	15.2315	15.3541	15.2467	15.0434	15.3164	15.3634	15.3743	Q7Z4S6	KIF21A	+	SIB_NT	6.52555	0.410027	2.98159e-07	0.00120533	0.410027	2.75408	Kinesin-like protein KIF21A
14.6496	14.8822	15.0931	14.576	14.8383	14.7016	14.5065	15.0123	14.9406	14.9285	15.0721	15.1825	15.1607	15.1644	15.2092	15.155	15.3932	15.4703	Q7Z4W1	DCXR	+	SIB_NT	3.49925	0.392839	0.000316776	0.00455285	0.392839	2.11178	L-xylulose reductase
13.8232	13.9629	14.2209	13.4247	14.3155	14.4118	13.5691	14.1477	14.1483	13.1094	13.3796	13.8321	13.2398	14.0206	13.4668	13.2511	14.0424	13.9316	Q7Z6J8	UBE3D	+	SIB_NT	1.62382	-0.416724	0.0237783	0.0170596	-0.416724	-1.56173	E3 ubiquitin-protein ligase E3D
16.7665	16.8411	16.695	16.7868	16.9002	16.7386	16.9975	16.7854	16.7836	16.3994	16.5171	16.637	16.5292	16.639	16.6151	16.6109	16.7613	16.7072	Q7Z739	YTHDF3	+	SIB_NT	3.38509	-0.208736	0.000412011	0.0246984	-0.208736	-1.4198	YTH domain-containing family protein 3
13.2592	13.4996	13.1015	13.7012	13.5958	13.5177	13.6064	13.9753	13.8138	12.719	13.2779	13.4207	12.0253	13.4223	13.8707	13.5267	13.0886	13.3143	Q7Z7F0	KIAA0907	+	SIB_NT	1.11954	-0.378327	0.0759376	0.0382721	-0.378327	-1.26376	UPF0469 protein KIAA0907
16.933	17.1051	16.8458	16.9245	17.0781	17.0514	17.1107	16.9633	17.0122	17.1661	17.2281	17.2651	17.142	17.2219	17.0668	17.1606	17.2869	17.2311	Q7Z7H5	TMED4	+	SIB_NT	3.94529	0.193844	0.000113425	0.0259856	0.193844	1.40237	Transmembrane emp24 domain-containing protein 4
16.1441	16.1476	16.0428	16.0235	16.202	16.1274	16.0405	16.0116	16.001	15.5134	15.8026	15.5915	15.6585	15.7965	15.5332	15.5542	15.7844	15.6311	Q7Z7L1	SLFN11	+	SIB_NT	7.19221	-0.430552	6.42377e-08	0.000905405	-0.430552	-2.95325	Schlafen family member 11
15.2149	15.4424	15.6159	15.3284	15.4136	15.5116	15.5075	15.5042	15.6561	14.5488	14.882	15.0596	14.9755	15.0178	14.2269	14.9487	15.119	14.8555	Q86SF2	GALNT7	+	SIB_NT	4.62093	-0.617887	2.3937e-05	0.0008	-0.617887	-3.00891	N-acetylgalactosaminyltransferase 7
14.8264	14.5826	14.6394	14.8744	14.8559	14.6102	14.7494	14.8085	14.7983	13.8296	14.5554	14.2624	14.223	14.5546	14.0476	14.1366	14.4361	14.1811	Q86SJ2	AMIGO2	+	SIB_NT	4.49926	-0.502081	3.16766e-05	0.00137864	-0.502081	-2.67358	Amphoterin-induced protein 2
15.3633	15.2778	15.0753	15.1517	15.3191	15.2748	15.2714	15.3805	15.2888	15.3401	15.686	15.7339	15.5638	15.6626	15.5822	15.5253	15.7898	15.8235	Q86T03	TMEM55B	+	SIB_NT	4.87043	0.367172	1.34763e-05	0.00316279	0.367172	2.30179	Type 1 phosphatidylinositol 4,5-bisphosphate 4-phosphatase
15.7435	15.8126	15.7976	15.57	15.7237	15.8254	15.6387	15.7551	15.8391	15.354	15.6667	15.7119	15.4406	15.6435	15.3636	15.409	15.6455	15.6706	Q86TB9	PATL1	+	SIB_NT	2.48155	-0.200039	0.00329948	0.0381394	-0.200039	-1.2661	Protein PAT1 homolog 1
14.8886	14.9263	14.7336	14.8969	14.928	14.9832	14.9877	14.7671	14.847	15.239	15.0347	15.0102	15.1523	15.1222	15.0187	15.0827	15.1399	15.0119	Q86TM6	SYVN1	+	SIB_NT	4.06677	0.20591	8.57488e-05	0.0211433	0.20591	1.4759	E3 ubiquitin-protein ligase synoviolin
13.5812	13.5102	13.7658	13.3327	13.2727	13.3238	13.1534	13.6602	13.5922	12.4657	13.4277	12.7529	12.6436	13.4887	13.0158	13.1817	13.1539	13.6242	Q86TS9	MRPL52	+	SIB_NT	1.67321	-0.382009	0.021222	0.0183887	-0.382009	-1.53073	39S ribosomal protein L52, mitochondrial
15.3399	15.2469	15.2848	15.4123	15.377	15.2627	15.4491	15.3844	15.2101	15.55	15.7311	15.5524	15.598	15.6746	15.2963	15.588	15.5843	15.6767	Q86U44	METTL3	+	SIB_NT	3.97866	0.25382	0.000105037	0.0120918	0.25382	1.69578	N6-adenosine-methyltransferase 70 kDa subunit
14.1227	14.0907	14.2085	13.992	12.1532	13.6904	13.55	14.2207	13.934	14.5002	14.1735	NaN	14.0234	14.0722	13.8404	13.9147	14.3608	15.0762	Q86U70	LDB1	+	SIB_NT	1.01544	0.471579	0.0965065	0.0361581	0.471579	1.28862	LIM domain-binding protein 1
15.6901	14.9034	15.4704	15.5832	15.1598	15.0753	15.3273	14.9551	15.4591	14.804	14.689	14.6245	15.0013	14.7312	14.4237	15.0032	14.7509	14.234	Q86U86	PBRM1	+	SIB_NT	3.66861	-0.595776	0.000214481	0.00148009	-0.595776	-2.64495	Protein polybromo-1
17.762	17.6414	17.644	17.6409	16.8828	16.7997	17.8367	17.4724	17.7015	18.0053	18.106	17.9749	17.9719	18.0738	17.9993	18.1708	18.0743	18.1076	Q86UE4	MTDH	+	SIB_NT	3.35476	0.566921	0.00044181	0.00234921	0.566921	2.47917	Protein LYRIC
13.4614	13.664	13.9607	13.5764	13.755	13.66	13.5459	13.8633	13.6995	13.0881	13.649	13.0884	13.1064	13.6348	12.5929	13.2495	13.5002	13.4068	Q86UE8	TLK2	+	SIB_NT	2.5179	-0.430012	0.00303459	0.0069277	-0.430012	-1.9261	Serine/threonine-protein kinase tousled-like 2
17.912	17.7409	17.7096	17.8716	17.8512	17.758	18.1541	17.7383	17.773	18.069	18.1309	17.9496	18.0404	18.0347	17.938	18.0336	18.0555	18.0951	Q86UP2	KTN1	+	SIB_NT	3.02221	0.204239	0.00095015	0.0297947	0.204239	1.3565	Kinectin
15.8075	15.5608	15.6039	15.7485	15.7543	15.5807	15.749	15.7343	15.4828	15.4238	15.4982	15.3128	15.3396	15.5103	15.1229	15.7144	15.6807	15.6015	Q86UV5	USP48	+	SIB_NT	1.84202	-0.201984	0.0143873	0.0498869	-0.201984	-1.16358	Ubiquitin carboxyl-terminal hydrolase 48
12.9099	12.868	13.2565	12.5945	13.0549	12.8797	12.6774	13.2183	12.806	13.4992	13.7318	13.3022	13.3104	13.5479	13.4994	13.473	13.474	13.5893	Q86UY8	NT5DC3	+	SIB_NT	5.2198	0.57355	6.02834e-06	0.000676692	0.57355	3.07029	5'-nucleotidase domain-containing protein 3
19.3264	19.6509	19.7212	19.3082	19.524	19.4563	19.3842	19.6543	19.4504	19.1689	19.3885	19.3303	19.2101	19.4744	19.1427	19.1659	19.3883	19.416	Q86VP6	CAND1	+	SIB_NT	2.10475	-0.198959	0.00785683	0.0448196	-0.198959	-1.20201	Cullin-associated NEDD8-dissociated protein 1
16.2599	16.3222	16.2589	16.2169	16.3663	16.2986	16.3238	16.3491	16.2746	16.9874	16.9809	16.9874	17.0071	16.9882	16.9808	17.0558	17.0462	17.114	Q86VR2	FAM134C	+	SIB_NT	15.2784	0.719739	5.26748e-16	0	0.719739	5.88699	Protein FAM134C
15.4355	15.4355	15.381	15.5152	15.5271	15.4359	15.5311	15.472	15.4043	15.6946	15.7704	15.8672	15.7103	15.7632	15.5259	15.862	15.8265	15.8537	Q86VS8	HOOK3	+	SIB_NT	5.84645	0.304027	1.42414e-06	0.00414065	0.304027	2.15757	Protein Hook homolog 3
15.9816	15.8274	16.0534	15.8689	16.165	15.9457	16.1183	15.8866	15.9927	15.493	15.5511	15.6239	15.8254	15.4565	15.2324	15.6758	15.7269	15.6793	Q86W42	THOC6	+	SIB_NT	4.47134	-0.397227	3.37801e-05	0.00296907	-0.397227	-2.33848	THO complex subunit 6 homolog
17.4121	17.3628	17.4083	17.4256	17.4032	17.4707	17.5225	17.4325	17.4762	17.036	17.2016	17.0173	17.0548	17.1584	16.7555	17.2357	17.1209	17.0994	Q86W92	PPFIBP1	+	SIB_NT	5.71047	-0.359369	1.94772e-06	0.00271852	-0.359369	-2.40248	Liprin-beta-1
15.6527	15.7397	15.9217	15.5798	15.7224	15.7924	15.6017	15.7969	15.8923	15.278	15.7333	15.5814	15.4183	15.4693	15.2121	15.5191	15.6208	15.6136	Q86WJ1	CHD1L	+	SIB_NT	2.64483	-0.250411	0.00226556	0.0208495	-0.250411	-1.48139	Chromodomain-helicase-DNA-binding protein 1-like
14.6337	14.9438	14.5971	14.3962	14.8972	14.6361	14.6432	14.7064	14.5322	15.2418	15.3779	15.3026	15.3345	15.3165	15.1741	15.5614	15.2808	15.2165	Q86X76	NIT1	+	SIB_NT	7.27366	0.646675	5.32521e-08	0.000208955	0.646675	3.85294	Nitrilase homolog 1
15.5933	15.6027	15.6333	15.7507	15.7039	15.544	15.6558	15.6223	15.5844	16.1457	15.8868	15.94	16.0391	15.7988	15.5398	16.0388	15.8361	15.8985	Q86XL3	ANKLE2	+	SIB_NT	3.31137	0.270329	0.000488234	0.0129706	0.270329	1.66835	Ankyrin repeat and LEM domain-containing protein 2
14.9447	14.833	14.8375	14.8859	14.9511	14.765	15.0139	14.9045	14.8289	14.5883	14.8545	14.6008	14.6805	14.6771	14.5231	14.7196	14.8808	14.7287	Q86XZ4	SPATS2	+	SIB_NT	3.02268	-0.190118	0.000949121	0.0352131	-0.190118	-1.29279	Spermatogenesis-associated serine-rich protein 2
14.3772	14.5762	14.4481	14.4044	14.6698	14.59	14.5373	14.7833	14.5925	14.4872	14.7839	14.899	14.7752	14.6406	14.5673	14.8085	14.8994	14.9512	Q86Y07	VRK2	+	SIB_NT	2.04535	0.203723	0.00900852	0.0440943	0.203723	1.20853	Serine/threonine-protein kinase VRK2
14.2158	13.9286	14.2613	14.0065	14.2263	14.2193	14.0265	14.1508	13.9712	13.0161	13.7237	13.3256	13.4218	13.5005	13.078	13.6179	13.625	13.7914	Q86Y37	CACUL1	+	SIB_NT	5.16147	-0.656258	6.89495e-06	0.000568889	-0.656258	-3.2739	CDK2-associated and cullin domain-containing protein 1
17.8349	17.8165	17.8148	17.6384	17.7881	17.8623	17.7152	17.9233	17.7757	17.802	17.9867	18.2071	18.1884	17.8278	18.0819	18.2402	18.0542	18.1874	Q86Y39	NDUFA11	+	SIB_NT	3.33559	0.267397	0.000461757	0.0131973	0.267397	1.661	NADH dehydrogenase [ubiquinone] 1 alpha subcomplex subunit 11
17.4232	17.4175	17.3873	17.4	17.5275	17.4699	17.4313	17.3441	17.4026	17.1418	17.1168	17.1257	17.0873	17.1192	17.2827	17.1182	17.1657	17.0885	Q86Y56	DNAAF5	+	SIB_NT	8.03732	-0.284179	9.17661e-09	0.00354375	-0.284179	-2.25031	Dynein assembly factor 5, axonemal
17.4322	17.42	17.4838	17.5926	17.5762	17.4838	17.6103	17.4726	17.483	17.8494	17.7824	17.7571	17.7409	17.6609	17.5387	17.8944	17.7634	17.8561	Q86Y82	STX12	+	SIB_NT	4.6501	0.254321	2.23819e-05	0.0100019	0.254321	1.77718	Syntaxin-12
14.9167	15.1082	15.1011	14.6724	14.9855	14.9154	15.681	15.0325	14.8523	15.0256	16.2878	15.0916	15.0862	15.4348	15.4216	15.1706	15.4215	15.2728	Q86YN1	DOLPP1	+	SIB_NT	1.26116	0.327464	0.0548078	0.0379163	0.327464	1.26896	Dolichyldiphosphatase 1
15.8872	15.1884	14.9587	15.7319	15.7198	15.1301	15.925	15.4747	15.3979	15.2467	14.9349	14.7343	15.2476	14.9454	14.173	15.2399	15.1238	14.911	Q86YP4	GATAD2A	+	SIB_NT	2.35531	-0.539706	0.0044125	0.00522293	-0.539706	-2.05222	Transcriptional repressor p66-alpha
16.5811	16.745	16.4178	16.7286	16.726	16.6896	16.8177	16.5123	16.6928	17.0894	16.7319	16.8536	16.9618	16.8718	17.7499	16.8063	16.8535	16.6794	Q8IUD2	ERC1	+	SIB_NT	1.70646	0.298526	0.0196581	0.0271815	0.298526	1.38738	ELKS/Rab6-interacting/CAST family member 1
16.385	16.2347	16.1777	16.2667	16.2083	16.1725	16.3235	16.2723	16.061	16.0072	16.0614	15.7419	16.0296	15.9964	15.5421	16.0528	15.9141	15.7494	Q8IUI8	CRLF3	+	SIB_NT	3.80115	-0.334105	0.00015807	0.00604762	-0.334105	-1.98762	Cytokine receptor-like factor 3
17.7316	17.8903	17.9522	17.7783	17.8509	17.8571	17.7874	17.9921	17.8468	17.491	17.6724	17.5425	17.6574	17.7674	17.3259	17.7942	17.7566	17.7655	Q8IUR7	ARMC8	+	SIB_NT	2.58666	-0.212629	0.00259025	0.0319023	-0.212629	-1.33172	Armadillo repeat-containing protein 8
16.4133	16.5324	16.4583	16.3182	16.443	16.4909	16.2572	16.5192	16.3569	16.916	17.0664	16.9747	17.0293	17.1193	17.111	16.9813	17.1797	17.1674	Q8IV08	PLD3	+	SIB_NT	9.95501	0.639518	1.10914e-10	0.000105263	0.639518	4.45009	Phospholipase D3
15.2545	14.9377	14.7963	15.0829	15.1141	15.0726	15.2894	15.0066	14.9289	14.9789	14.8799	14.398	14.7186	14.7669	14.3335	14.8161	14.8258	14.7229	Q8IV48	ERI1	+	SIB_NT	2.81349	-0.33804	0.00153641	0.00963902	-0.33804	-1.79142	3'-5' exoribonuclease 1
17.0113	17.4529	17.4541	17.0708	17.3336	17.2818	17.0422	17.6165	17.306	17.3069	17.9355	17.4827	17.4062	17.9034	17.8046	17.661	17.8947	17.9411	Q8IVD9	NUDCD3	+	SIB_NT	2.86693	0.41855	0.00135854	0.00573659	0.41855	2.01063	NudC domain-containing protein 3
17.3092	17.2823	17.2251	17.2816	17.3409	17.3718	17.4948	17.293	17.4908	17.847	17.7814	18.0097	17.8018	17.7622	17.8818	17.8325	17.8611	18.0324	Q8IVF2	AHNAK2	+	SIB_NT	8.56873	0.524502	2.69943e-09	0.000313253	0.524502	3.62884	Protein AHNAK2
17.1587	17.1376	17.2939	17.126	17.0929	17.1735	17.0476	17.2681	17.2062	16.8778	17.0978	16.9479	16.9356	16.9725	16.6813	16.9291	17.0046	17.0114	Q8IVF7	FMNL3	+	SIB_NT	3.77547	-0.227394	0.000167698	0.0174014	-0.227394	-1.55089	Formin-like protein 3
12.5089	12.8327	12.9828	12.2997	12.6358	11.3645	12.3368	12.6971	12.8906	12.813	12.8367	12.6901	12.6381	13.074	13.0508	12.714	12.7339	13.1249	Q8IVG5	SAMD9L	+	SIB_NT	1.19941	0.347372	0.0631819	0.0380389	0.347372	1.26784	Sterile alpha motif domain-containing protein 9-like
15.9657	16.0891	15.7296	15.7484	15.9075	15.9582	16.0098	15.6967	15.8764	16.4281	16.2557	16.4345	16.5108	16.3091	16.7692	16.2706	16.2909	16.2818	Q8IVL5	P3H2	+	SIB_NT	5.58677	0.507691	2.58956e-06	0.000897959	0.507691	2.95731	Prolyl 3-hydroxylase 2
15.701	15.5783	15.2852	15.7401	15.5295	15.445	15.7599	15.5954	15.5212	16.093	15.6709	15.5727	16.0284	15.6894	15.963	16.0278	15.7809	15.5923	Q8IVM0	CCDC50	+	SIB_NT	2.03713	0.25141	0.00918062	0.029468	0.25141	1.35984	Coiled-coil domain-containing protein 50
18.0672	19.2044	18.6479	18.6232	18.4394	19.35	18.9898	19.4009	19.7155	19.3067	18.9309	18.6051	10.345	18.9466	19.5761	18.7038	19.0605	11.6751	Q8IVW6	ARID3B	+	SIB_NT	0.754821	-1.69875	0.175865	0.0339524	-1.69875	-1.3073	AT-rich interactive domain-containing protein 3B
15.48	15.3558	15.6462	15.4184	15.3168	15.5032	15.5529	15.5316	15.4523	15.0225	15.1303	15.1673	15.0006	15.0233	14.742	15.1454	15.2045	14.9703	Q8IWA0	WDR75	+	SIB_NT	5.82675	-0.427889	1.49022e-06	0.00131969	-0.427889	-2.71181	WD repeat-containing protein 75
14.8535	15.1615	15.2601	15.0806	15.1941	15.2261	15.2357	15.2535	15.1588	15.2497	15.5743	15.6316	15.4504	15.5735	15.3075	15.4933	15.6877	15.6596	Q8IWE2	FAM114A1	+	SIB_NT	4.1803	0.355962	6.60237e-05	0.00432687	0.355962	2.13628	Protein NOXP20
15.3752	15.6187	15.6456	15.4478	15.5818	15.5705	15.4921	15.7415	15.6431	15.5531	15.896	15.8061	15.6396	15.8218	15.6685	15.7207	15.9147	16.0477	Q8IWT6	LRRC8A	+	SIB_NT	2.42882	0.21689	0.0037255	0.0325725	0.21689	1.32291	Volume-regulated anion channel subunit LRRC8A
16.4958	16.4998	15.2559	16.5618	16.4642	16.6201	16.6315	16.4197	16.1756	16.7175	16.7359	16.7231	16.7221	16.6054	16.5203	16.6308	16.878	17.014	Q8IWV8	UBR2	+	SIB_NT	1.63087	0.380291	0.0233951	0.01947	0.380291	1.51054	E3 ubiquitin-protein ligase UBR2
13.5131	13.7809	13.7888	13.5228	13.6904	13.8591	13.6527	13.7456	14.0275	12.6523	13.4176	13.5093	13.2592	13.2576	12.561	13.2766	13.2198	13.1459	Q8IX90	SKA3	+	SIB_NT	3.76272	-0.586852	0.000172694	0.00143735	-0.586852	-2.65933	Spindle and kinetochore-associated protein 3
15.9158	16.4152	16.3832	16.3028	16.0162	16.5758	16.7251	16.1035	16.5031	15.4205	15.7765	16.5844	16.0393	16.3527	13.118	15.8035	16.0022	15.0644	Q8IXL7	MSRB3	+	SIB_NT	1.3085	-0.753273	0.0491477	0.0132408	-0.753273	-1.65979	Methionine-R-sulfoxide reductase B3
15.8866	15.3873	15.4431	16.0777	15.6558	15.5096	16.0827	15.752	15.7034	16.4875	16.3918	16.4292	16.48	16.4253	16.1961	16.6129	16.4663	16.4303	Q8IXM2	BAP18	+	SIB_NT	6.03031	0.71346	9.32592e-07	0.000283871	0.71346	3.69942	Chromatin complexes subunit BAP18
14.493	14.2118	13.3194	14.1715	14.1862	14.2873	14.4618	12.9894	14.2771	14.4396	14.8311	14.7302	14.6558	14.6847	14.7171	14.7633	14.7544	14.7873	Q8IXQ6	PARP9	+	SIB_NT	2.72412	0.66289	0.00188746	0.00277091	0.66289	2.38018	Poly [ADP-ribose] polymerase 9
13.738	13.4488	13.6337	13.7004	13.8559	13.9031	13.7767	13.7901	13.8406	14.0296	14.1341	14.1195	13.8224	14.1364	13.5624	13.7879	14.1231	13.8779	Q8IXS6	PALM2	+	SIB_NT	1.701	0.211785	0.0199069	0.0498723	0.211785	1.16427	Paralemmin-2
14.1875	14.4829	14.5977	14.3456	14.6089	14.4454	14.549	14.672	14.4961	13.9186	14.2864	14.1806	14.1021	14.3009	14.1102	14.1656	14.2812	14.3481	Q8IXU6	SLC35F2	+	SIB_NT	3.42655	-0.29904	0.000374497	0.00961019	-0.29904	-1.79425	Solute carrier family 35 member F2
12.7337	12.9836	13.0696	12.3768	12.9241	12.9592	12.3814	12.8588	12.8352	11.9277	12.3264	11.802	12.3664	12.6696	12.6127	12.238	12.6739	12.6146	Q8IXW5	RPAP2	+	SIB_NT	2.21754	-0.432339	0.00605979	0.00889069	-0.432339	-1.82581	Putative RNA polymerase II subunit B1 CTD phosphatase RPAP2
15.6966	15.8665	15.7591	15.6382	15.8688	15.8356	15.7809	15.7323	15.7967	16.1429	16.3062	16.3433	16.2772	16.3213	16.237	16.307	16.3089	16.4717	Q8IY17	PNPLA6	+	SIB_NT	9.4414	0.52675	3.61912e-10	0.000193103	0.52675	3.79005	Neuropathy target esterase
17.3493	17.4178	17.0935	17.3642	17.5672	17.4104	17.5928	17.3693	17.0856	17.5645	17.5562	17.6394	17.6697	17.4842	17.5379	17.6522	17.6954	17.5862	Q8IY67	RAVER1	+	SIB_NT	2.75637	0.237262	0.00175239	0.0224683	0.237262	1.453	Ribonucleoprotein PTB-binding 1
17.3873	17.2497	17.4278	17.33	17.3599	17.4995	17.4045	17.1319	17.3807	17.1637	17.07	17.2449	17.1606	16.9658	17.0611	17.0808	17.0407	16.859	Q8IY81	FTSJ3	+	SIB_NT	4.212	-0.280541	6.13763e-05	0.00856205	-0.280541	-1.84386	pre-rRNA processing protein FTSJ3
15.6507	15.7555	15.6961	15.7048	15.7012	15.6932	15.6195	15.7796	15.9743	15.8039	16.1469	16.0201	16.0205	15.9374	15.4411	16.0876	16.0263	15.9706	Q8IYB1	MB21D2	+	SIB_NT	1.78074	0.208834	0.0165677	0.0487227	0.208834	1.17295	Protein MB21D2
14.9223	14.8541	15.0273	14.7764	15.0034	15.0024	14.9482	15.0396	14.8979	15.6224	15.2973	15.2544	15.1096	15.2465	14.845	15.0285	15.2617	15.3218	Q8IYS2	KIAA2013	+	SIB_NT	2.62331	0.279489	0.00238064	0.0164222	0.279489	1.57408	Uncharacterized protein KIAA2013
13.8778	14.3324	14.3984	13.9564	14.2785	14.3601	14.2707	14.3289	14.3665	14.6331	14.8457	14.9172	14.6649	14.6515	14.5439	14.786	14.9072	14.9415	Q8IZ07	ANKRD13A	+	SIB_NT	5.20422	0.52458	6.24863e-06	0.000948052	0.52458	2.92027	Ankyrin repeat domain-containing protein 13A
14.5515	14.5522	14.5449	14.6083	14.6414	14.6723	14.6624	14.7897	14.7088	14.6874	14.8896	14.934	14.8929	14.7427	14.5926	14.8771	14.7817	14.9556	Q8IZH2	XRN1	+	SIB_NT	2.66544	0.180243	0.00216052	0.0442435	0.180243	1.20655	5'-3' exoribonuclease 1
16.8794	16.6779	16.6133	16.8169	16.757	16.5709	16.7838	16.6817	16.6361	17.0221	16.9298	16.8954	16.9515	17.003	16.793	16.9853	17.079	16.965	Q8IZP0	ABI1	+	SIB_NT	4.41457	0.24524	3.84974e-05	0.01175	0.24524	1.70718	Abl interactor 1
14.9501	14.6199	14.8275	14.8981	14.6899	14.971	14.832	14.159	14.9194	15.1639	15.0186	15.0701	15.1865	15.0338	15.0338	15.0494	15.1567	15.1735	Q8IZQ5	SELH	+	SIB_NT	2.80881	0.335499	0.00155305	0.00981467	0.335499	1.78314	Selenoprotein H
14.9927	15.0047	14.985	14.1119	14.9981	14.8558	14.8855	15.1008	14.8794	15.8723	16.0308	16.0025	15.8875	15.935	15.7902	16.0062	16.081	16.0587	Q8IZV5	RDH10	+	SIB_NT	7.91789	1.09446	1.20813e-08	0.000105263	1.09446	5.38568	Retinol dehydrogenase 10
15.5975	15.6231	15.5286	15.5428	15.6384	15.4948	15.6953	15.6322	15.5287	15.5453	15.866	15.7824	15.7184	15.8281	15.7814	15.8451	15.7787	15.7842	Q8N0Z6	TTC5	+	SIB_NT	3.66213	0.183118	0.000217708	0.0326498	0.183118	1.32162	Tetratricopeptide repeat protein 5
14.7906	14.4189	14.4564	15.0542	14.354	14.2999	14.6538	14.7221	14.5368	15.4662	15.0392	14.8961	15.1367	14.7344	14.821	14.9615	14.7112	14.7232	Q8N128	FAM177A1	+	SIB_NT	2.15976	0.355848	0.00692207	0.0133492	0.355848	1.65589	Protein FAM177A1
13.4669	13.6854	13.5662	12.9406	13.2207	13.166	13.5876	13.929	13.7982	13.8594	13.7551	14.6132	14.1315	14.331	14.3056	13.926	14.5575	14.352	Q8N138	ORMDL3	+	SIB_NT	3.77539	0.718946	0.000167728	0.000980892	0.718946	2.90596	ORM1-like protein 3
15.0922	15.1248	15.2951	14.7731	14.9542	14.7352	14.7928	15.1792	15.0407	14.5449	14.5245	14.5833	14.5544	14.9012	14.9511	14.6781	15.0449	14.8413	Q8N1B4	VPS52	+	SIB_NT	1.89315	-0.262635	0.0127895	0.0298437	-0.262635	-1.35566	Vacuolar protein sorting-associated protein 52 homolog
15.3256	15.4832	15.4996	15.1393	15.3613	15.3605	15.1584	15.5732	14.645	14.7506	15.2709	14.8966	14.985	15.2289	14.9516	14.4682	15.1618	15.2933	Q8N1I0	DOCK4	+	SIB_NT	1.33717	-0.282123	0.0460077	0.0424604	-0.282123	-1.22439	Dedicator of cytokinesis protein 4
16.3205	16.3018	16.3155	16.4028	16.4576	16.2533	16.4061	16.4039	16.363	16.5239	16.7857	16.5659	16.5676	16.7244	16.5797	16.694	16.7706	16.7413	Q8N2F6	ARMC10	+	SIB_NT	5.93625	0.303175	1.15811e-06	0.00410795	0.303175	2.16345	Armadillo repeat-containing protein 10
14.3826	14.3893	14.3144	14.3347	14.0663	14.3036	14.1297	14.2887	14.1249	14.2475	14.5673	14.6053	14.4234	14.3095	14.819	14.6785	14.6534	14.7852	Q8N2K0	ABHD12	+	SIB_NT	2.92051	0.306099	0.00120086	0.0114555	0.306099	1.72036	Monoacylglycerol lipase ABHD12
14.0739	14.0396	14.3641	13.9722	14.1772	13.9916	13.8531	14.3988	13.9959	13.3559	13.9613	13.5739	13.3295	14.0382	13.5467	13.3622	14.11	14.0608	Q8N335	GPD1L	+	SIB_NT	2.15273	-0.391967	0.0070351	0.0112574	-0.391967	-1.72766	Glycerol-3-phosphate dehydrogenase 1-like protein
14.105	14.077	14.294	14.0173	14.2966	14.0939	14.0506	14.2352	14.1133	14.4141	14.3199	14.218	14.5471	14.3187	14.4233	14.5667	14.337	14.3277	Q8N3F8	MICALL1	+	SIB_NT	3.62868	0.243291	0.000235139	0.015173	0.243291	1.60445	MICAL-like protein 1
15.3979	15.349	15.592	15.3257	15.4127	15.4768	15.3161	15.4401	15.3453	14.8837	15.06	15.0407	14.6699	14.9897	14.5077	14.8386	15.1515	15.1936	Q8N3R9	MPP5	+	SIB_NT	4.68429	-0.480004	2.06877e-05	0.0014434	-0.480004	-2.65508	MAGUK p55 subfamily member 5
15.7014	15.7145	15.9436	15.5906	15.6996	15.6163	15.6706	15.8782	15.6939	15.1357	15.3844	15.3273	15.3323	15.5318	15.1534	15.4844	15.8	15.3924	Q8N3U4	STAG2	+	SIB_NT	3.22255	-0.329658	0.000599031	0.00827443	-0.329658	-1.85837	Cohesin subunit SA-2
15.3617	15.3969	15.2343	15.4402	15.4883	15.2395	15.5056	15.3734	15.3164	16.241	16.3166	16.2853	16.3173	16.2912	15.829	16.3494	16.325	16.3926	Q8N3V7	SYNPO	+	SIB_NT	9.55199	0.887915	2.8055e-10	0.000108108	0.887915	5.39471	Synaptopodin
13.6182	13.6639	13.9631	13.3896	13.682	14.4024	13.3758	13.8023	13.6469	13.4141	13.3558	13.4714	13.2923	13.4226	13.3143	13.1786	13.4478	13.4347	Q8N442	GUF1	+	SIB_NT	2.33132	-0.356977	0.00466316	0.0116768	-0.356977	-1.71077	Translation factor GUF1, mitochondrial
14.3996	14.236	13.7613	14.3179	14.5013	14.1654	14.2185	14.4232	13.4513	15.1286	15.1478	15.2158	15.2724	15.2127	14.5741	15.1292	15.4475	15.2342	Q8N474	SFRP1	+	SIB_NT	5.60542	0.987542	2.48071e-06	0.000237624	0.987542	4.13314	Secreted frizzled-related protein 1
14.7486	14.7375	14.738	14.8487	14.9097	14.9224	15.0341	14.8359	14.8269	15.3302	15.1624	15.4047	15.5696	14.9025	14.9064	15.1648	15.1946	15.5077	Q8N4C8	MINK1	+	SIB_NT	3.50457	0.393456	0.000312916	0.00453731	0.393456	2.11483	Misshapen-like kinase 1
14.0811	13.8099	13.8757	13.8633	13.9834	13.8922	13.7648	13.8889	13.9374	14.1869	14.4957	14.4732	14.3594	14.4595	14.3766	14.2618	14.4196	14.5869	Q8N4L2	TMEM55A	+	SIB_NT	7.43406	0.502572	3.68078e-08	0.000422018	0.502572	3.32106	Type 2 phosphatidylinositol 4,5-bisphosphate 4-phosphatase
15.9002	16.2216	16.3161	16.1438	16.1232	16.2701	15.8153	16.3813	16.1999	15.7317	16.0259	15.8559	15.6795	16.1433	15.7856	15.8798	16.0566	16.0378	Q8N543	OGFOD1	+	SIB_NT	2.01296	-0.241702	0.00970602	0.0323707	-0.241702	-1.3255	Prolyl 3-hydroxylase OGFOD1
12.8228	12.5892	13.2089	12.8564	13.6274	13.1508	13.6566	13.3726	13.7054	14.431	14.0663	13.8126	14.7638	14.0421	13.7245	14.6183	14.2266	14.1443	Q8N568	DCLK2	+	SIB_NT	4.33391	0.982153	4.63544e-05	0.000389189	0.982153	3.53496	Serine/threonine-protein kinase DCLK2
12.2138	13.3271	13.3184	12.3775	13.1177	13.3185	12.0206	13.3501	13.3362	11.1002	12.7248	11.4874	10.8135	12.1743	12.5501	11.0378	12.3366	12.303	Q8N5S9	CAMKK1	+	SIB_NT	2.60706	-1.0947	0.00247138	0.00135696	-1.0947	-2.70114	Calcium/calmodulin-dependent protein kinase kinase 1
15.8184	15.9113	15.9338	15.7383	15.9554	15.7693	15.8716	16.0671	15.8823	16.017	16.2349	16.0806	16.0832	16.1395	15.9454	16.1458	16.1716	16.2981	Q8N6H7	ARFGAP2	+	SIB_NT	3.8069	0.240965	0.000155991	0.014707	0.240965	1.61673	ADP-ribosylation factor GTPase-activating protein 2
16.4123	16.224	16.1565	16.2591	16.3168	16.4005	16.4094	16.1653	16.2547	15.5504	15.8118	15.4384	15.5076	15.7874	15.5445	15.7763	15.8553	15.5388	Q8N6T3	ARFGAP1	+	SIB_NT	7.71045	-0.643104	1.94783e-08	0.000245614	-0.643104	-3.95158	ADP-ribosylation factor GTPase-activating protein 1
18.0173	18.0344	17.9457	17.9872	18.0487	17.9908	18.2147	17.9838	17.9918	18.2545	18.2585	18.3269	18.3443	18.2664	18.3586	18.2033	18.343	18.3289	Q8N766	EMC1	+	SIB_NT	6.74451	0.274441	1.8009e-07	0.00485942	0.274441	2.08704	ER membrane protein complex subunit 1
18.2553	18.4289	18.4148	18.2412	18.4045	18.4551	18.3931	18.3668	18.4629	18.5086	18.637	18.7159	18.5851	18.5755	18.4221	18.5794	18.6588	18.7573	Q8N8S7	ENAH	+	SIB_NT	4.02053	0.224106	9.53829e-05	0.0170481	0.224106	1.56224	Protein enabled homolog
15.5274	15.0613	14.7978	15.003	14.918	14.9921	14.7707	15.0777	15.1465	15.4171	14.7924	14.8067	14.7892	14.6297	14.6005	14.6333	14.7731	14.6321	Q8N9N8	EIF1AD	+	SIB_NT	1.36879	-0.24672	0.0427768	0.0498799	-0.24672	-1.16321	Probable RNA-binding protein EIF1AD
15.2785	15.2917	15.2604	15.3444	15.4369	15.26	15.4008	15.3506	15.1833	15.2809	15.7133	15.4948	15.5092	15.5443	15.5008	15.6698	15.5801	15.6581	Q8NB37	PDDC1	+	SIB_NT	3.64506	0.23829	0.000226431	0.0159652	0.23829	1.58462	Parkinson disease 7 domain-containing protein 1
12.9124	13.0711	13.3532	12.834	13.2462	13.4898	12.9187	13.4094	13.356	13.533	13.2697	13.5346	13.3879	13.4727	13.3007	13.4542	13.5154	13.6346	Q8NB46	ANKRD52	+	SIB_NT	2.13181	0.279114	0.00738229	0.0219945	0.279114	1.46114	Serine/threonine-protein phosphatase 6 regulatory ankyrin repeat subunit C
16.8778	16.8738	16.986	16.7184	16.8666	16.9789	16.77	16.8615	16.938	16.9193	17.101	17.1965	17.0106	17.1631	17.0566	17.0377	17.1791	17.2634	Q8NBF6	AVL9	+	SIB_NT	3.81035	0.228489	0.000154759	0.0171013	0.228489	1.55999	Late secretory pathway protein AVL9 homolog
17.7756	17.8882	17.707	17.6888	17.8336	17.6146	17.9831	17.9512	17.7679	16.9079	17.3941	17.2962	17.0273	17.3243	17.2319	17.2499	17.0784	17.3509	Q8NBI5	SLC43A3	+	SIB_NT	6.69747	-0.594352	2.00691e-07	0.000380952	-0.594352	-3.52167	Solute carrier family 43 member 3
14.8426	14.7258	14.7289	14.9666	15.1661	15.1105	15.1586	15.6646	15.068	15.2137	15.3754	15.3683	15.5256	15.4551	15.2492	15.4487	15.5786	15.5798	Q8NBI6	XXYLT1	+	SIB_NT	2.55825	0.37365	0.00276532	0.00910664	0.37365	1.81589	Xyloside xylosyltransferase 1
18.4246	18.5565	18.585	18.3791	18.4626	18.5801	18.1913	18.5492	18.5273	17.7374	18.3533	17.9335	17.8751	18.3159	18.0434	18.0022	18.3379	18.2347	Q8NBJ5	COLGALT1	+	SIB_NT	3.34852	-0.380248	0.000448208	0.00539348	-0.380248	-2.03952	Procollagen galactosyltransferase 1
17.7443	18.0728	18.0511	17.8936	17.9928	18.0548	17.9733	18.0487	18.0555	18.3531	18.527	18.486	18.3362	18.4693	18.2034	18.414	18.5811	18.5964	Q8NBJ7	SUMF2	+	SIB_NT	6.36644	0.453278	4.30088e-07	0.000954839	0.453278	2.91376	Sulfatase-modifying factor 2
15.0012	15.0941	14.8666	14.8921	14.9741	14.922	14.7633	14.9568	14.9369	15.1654	15.6136	15.1878	15.2813	15.4474	15.189	15.3244	15.4433	15.3579	Q8NBL1	POGLUT1	+	SIB_NT	5.41665	0.400316	3.83133e-06	0.00206263	0.400316	2.52803	Protein O-glucosyltransferase 1
14.999	15.3141	15.3398	15.0272	15.2365	15.2551	14.9137	15.3702	15.2803	15.4588	15.9167	15.8077	15.621	15.9049	15.626	15.7975	15.8573	16.0527	Q8NBM8	PCYOX1L	+	SIB_NT	5.62454	0.589653	2.37391e-06	0.000595745	0.589653	3.22813	Prenylcysteine oxidase-like
14.896	14.7267	14.8548	14.7122	14.6768	14.5666	14.7016	14.7191	14.8088	15.0515	14.9062	14.9372	14.9603	15.1713	15.1394	14.8589	14.952	15.0306	Q8NBQ5	HSD17B11	+	SIB_NT	4.22282	0.260503	5.9866e-05	0.010379	0.260503	1.75647	Estradiol 17-beta-dehydrogenase 11
15.8517	15.9335	15.9034	15.8351	15.9208	15.9001	15.9553	15.9008	15.8692	15.6037	15.8325	15.6571	15.6527	15.8691	15.6893	15.5622	15.8676	15.7441	Q8NBT2	SPC24	+	SIB_NT	3.33544	-0.176862	0.00046191	0.0386236	-0.176862	-1.26025	Kinetochore protein Spc24
16.0644	15.9876	16.0321	15.9949	16.0261	15.9024	16.0673	16.0013	15.9189	16.1573	16.2403	16.1604	16.1911	16.1543	15.9822	16.1986	16.2112	16.128	Q8NBU5	ATAD1	+	SIB_NT	3.9359	0.158727	0.000115904	0.0440663	0.158727	1.20827	ATPase family AAA domain-containing protein 1
17.8829	17.9502	17.9207	17.8253	18.0333	18.0068	18.0376	17.9722	18.0491	18.1233	18.289	18.3604	18.1929	18.248	18.0018	18.2277	18.3881	18.3911	Q8NBX0	SCCPDH	+	SIB_NT	4.42815	0.282705	3.73121e-05	0.00769035	0.282705	1.88248	Saccharopine dehydrogenase-like oxidoreductase
14.0634	14.1406	14.1198	14.6254	14.4711	14.0082	13.8959	14.2181	13.9871	14.1357	14.9183	14.7498	14.6689	14.8947	14.5423	14.6219	14.8061	14.9096	Q8NBZ7	UXS1	+	SIB_NT	3.51109	0.524182	0.000308253	0.00254894	0.524182	2.44428	UDP-glucuronic acid decarboxylase 1
14.7407	14.6465	15.0306	15.1425	14.8074	14.671	15.3241	15.0112	14.6099	15.4001	15.2955	15.1607	15.0115	15.0901	15.1451	15.125	15.2048	15.3039	Q8NC44	FAM134A	+	SIB_NT	2.3444	0.305869	0.00452477	0.0158448	0.305869	1.58725	Protein FAM134A
16.2118	16.3297	16.217	16.3507	16.4699	16.4771	16.2981	16.2639	16.4244	16.7155	16.5289	16.7384	16.5674	16.6496	16.7639	16.5195	16.6876	16.6251	Q8NC96	NECAP1	+	SIB_NT	5.3406	0.305948	4.56453e-06	0.00464777	0.305948	2.10643	Adaptin ear-binding coat-associated protein 1
13.0526	12.453	13.2056	12.353	12.0895	12.0549	12.5074	12.6505	12.0117	13.0135	13.5575	13.3316	12.8248	12.7494	13.669	12.758	13.3806	13.1617	Q8NCE2	MTMR14	+	SIB_NT	2.69633	0.674214	0.00201218	0.00278102	0.674214	2.38198	Myotubularin-related protein 14
15.4493	15.5058	15.5355	15.5495	15.7206	15.6954	15.6025	15.3681	15.6314	15.1016	15.4352	15.2495	15.3518	15.3408	15.1072	15.4318	15.4509	15.5355	Q8NCF5	NFATC2IP	+	SIB_NT	2.61162	-0.228196	0.00244558	0.0265447	-0.228196	-1.39529	NFATC2-interacting protein
14.6106	14.6131	14.8437	14.5541	14.6384	14.7543	14.5752	14.9832	14.7794	13.8894	14.6674	14.6386	14.0003	14.5957	13.9604	14.2007	14.6448	14.6642	Q8ND24	RNF214	+	SIB_NT	1.8681	-0.343374	0.0135486	0.0181794	-0.343374	-1.5344	RING finger protein 214
13.8242	13.5143	13.8235	13.9387	13.7074	13.7652	13.7151	13.8141	13.7159	13.8774	14.1614	14.0782	14.0248	14.1307	14.1007	14.08	14.3182	14.2343	Q8ND76	CCNY	+	SIB_NT	4.89187	0.354163	1.28272e-05	0.0035283	0.354163	2.25349	Cyclin-Y
14.064	13.8691	14.0738	14.1203	14.0778	14.154	14.2333	14.113	14.1249	12.3534	13.6938	13.8286	12.5644	13.6201	13.3111	13.5849	13.641	13.864	Q8NDV7	TNRC6A	+	SIB_NT	2.79929	-0.707639	0.00158748	0.00239842	-0.707639	-2.47048	Trinucleotide repeat-containing gene 6A protein
14.2371	14.24	14.6175	14.1996	14.1924	14.3788	13.8985	14.4557	14.4668	14.8187	14.8354	14.97	14.8451	14.9576	14.8712	14.8644	14.9327	14.9713	Q8NE01	CNNM3	+	SIB_NT	6.41809	0.597767	3.81864e-07	0.00038	0.597767	3.46303	Metal transporter CNNM3
15.3506	15.3101	15.3313	15.1381	15.2909	15.0396	15.1613	15.4345	15.2678	14.8802	15.1257	14.7822	14.8941	15.1325	14.5979	14.8947	15.1115	14.9279	Q8NEB9	PIK3C3	+	SIB_NT	3.54364	-0.33081	0.000285999	0.00692857	-0.33081	-1.92711	Phosphatidylinositol 3-kinase catalytic subunit type 3
16.1882	15.1534	15.5307	15.2292	15.1685	15.0892	15.1526	15.3159	15.2919	14.6908	14.2554	14.9803	14.5939	14.9212	15.083	14.3094	14.9028	15.1473	Q8NEJ9	NGDN	+	SIB_NT	2.71924	-0.581747	0.0019088	0.00345048	-0.581747	-2.26467	Neuroguidin
15.2441	15.5665	15.5428	15.2503	15.3116	15.4926	15.3397	15.5071	15.5716	14.7224	15.273	15.1763	14.927	14.9434	15.0215	14.9731	15.2713	15.3601	Q8NEM2	SHCBP1	+	SIB_NT	3.1934	-0.350907	0.000640616	0.00710573	-0.350907	-1.91746	SHC SH2 domain-binding protein 1
18.2289	18.1031	17.9587	18.1485	18.2323	18.0256	18.2851	18.0334	17.942	17.8663	17.8638	17.9227	17.9891	17.8535	17.8386	17.9772	17.9024	17.6317	Q8NEW0	SLC30A7	+	SIB_NT	3.27391	-0.234698	0.000532219	0.0189072	-0.234698	-1.52032	Zinc transporter 7
13.7609	13.4926	13.7583	13.9029	13.5858	13.9455	13.6966	13.454	13.7542	13.3616	12.9618	13.3919	13.1998	13.1324	13.6075	13.0907	13.2064	13.0201	Q8NEY8	PPHLN1	+	SIB_NT	4.33219	-0.48651	4.65381e-05	0.00178761	-0.48651	-2.58609	Periphilin-1
15.6826	15.6496	15.6893	15.6374	15.7336	15.6342	15.6672	15.6986	15.6553	15.2721	15.5173	15.2836	15.2899	15.4254	14.7715	15.2132	15.4191	15.3998	Q8NF37	LPCAT1	+	SIB_NT	4.11867	-0.383969	7.60903e-05	0.0037561	-0.383969	-2.22146	Lysophosphatidylcholine acyltransferase 1
15.9636	16.333	16.381	15.9833	16.2853	16.2367	16.1467	16.3322	16.0525	16.3502	16.6024	16.4398	16.4322	16.4855	16.2226	16.3951	16.6387	16.5678	Q8NFF5	FLAD1	+	SIB_NT	2.89914	0.268882	0.00126141	0.01565	0.268882	1.59232	FAD synthase
17.4256	17.385	17.4812	17.4948	17.5597	17.5051	17.5056	17.5669	17.5342	17.1311	17.4399	17.3675	17.0942	17.3731	17.1668	17.294	17.5133	17.3896	Q8NFH3	NUP43	+	SIB_NT	2.58896	-0.187623	0.00257653	0.0418289	-0.187623	-1.22942	Nucleoporin Nup43
16.8083	18.1968	18.2098	17.6394	18.2783	18.1326	18.0908	17.5673	18.1473	16.4597	17.6362	18.1552	16.6961	16.6126	17.8007	16.5331	18.2137	18.3125	Q8NFH4	NUP37	+	SIB_NT	0.943204	-0.516765	0.113971	0.0383276	-0.516765	-1.26324	Nucleoporin Nup37
16.1296	15.8546	15.8444	16.1939	16.1372	15.9711	16.3395	16.1323	16.0021	15.5584	15.7616	15.4215	15.7367	15.6489	15.1262	15.5486	15.7779	15.6907	Q8NFH5	NUP35	+	SIB_NT	4.29194	-0.481583	5.10579e-05	0.0018547	-0.481583	-2.56177	Nucleoporin NUP53
16.115	16.175	16.1542	16.0124	16.1566	16.2127	16.1552	16.1101	16.1473	15.9479	16.0749	15.9904	15.8484	16.0426	15.7671	15.8412	16.0962	16.081	Q8NFQ8	TOR1AIP2	+	SIB_NT	2.86122	-0.172073	0.00137651	0.0464219	-0.172073	-1.19047	Torsin-1A-interacting protein 2
14.6303	14.9495	14.9813	15.6734	15.0142	15.0339	15.2126	14.9252	15.1214	14.525	14.9002	14.6683	14.4192	14.9523	14.7309	14.8896	14.9929	14.8912	Q8NHG8	ZNRF2	+	SIB_NT	1.61419	-0.285795	0.0243116	0.0320512	-0.285795	-1.32974	E3 ubiquitin-protein ligase ZNRF2
16.6884	16.5132	16.6925	16.4751	16.479	16.4524	16.5756	16.7839	16.4391	16.1031	16.419	15.9242	16.2496	16.325	15.9246	16.3602	16.3778	16.3854	Q8NHH9	ATL2	+	SIB_NT	3.27821	-0.336709	0.000526969	0.00756223	-0.336709	-1.89246	Atlastin-2
16.574	16.6946	16.4009	16.6942	16.6255	16.6694	16.82	16.5291	16.5478	17.4851	17.0546	17.3781	17.2758	17.1508	17.2621	17.4373	17.1864	17.1652	Q8NHP8	PLBD2	+	SIB_NT	7.78565	0.648894	1.63813e-08	0.000259259	0.648894	3.99236	Putative phospholipase B-like 2
14.8959	14.6734	14.886	14.8426	14.8667	14.5965	14.8463	14.9975	14.7759	14.5685	14.8131	14.463	14.6278	14.7829	14.222	14.7023	14.6908	14.6334	Q8NHQ9	DDX55	+	SIB_NT	1.95718	-0.20855	0.0110361	0.0440986	-0.20855	-1.20841	ATP-dependent RNA helicase DDX55
16.7871	16.3418	16.38	16.6651	16.5727	16.4477	16.6361	16.1992	16.3969	16.2599	16.1514	15.7234	16.2993	16.1248	15.9895	16.3168	16.1418	15.9758	Q8NI27	THOC2	+	SIB_NT	3.28655	-0.382645	0.000516949	0.00551553	-0.382645	-2.03141	THO complex subunit 2
14.9076	14.4448	14.4962	14.6611	14.6747	14.7994	14.9081	14.5584	14.5612	15.365	15.3075	15.3075	15.396	15.3895	15.1534	15.4225	15.4404	15.3743	Q8TAD8	SNIP1	+	SIB_NT	7.95047	0.682712	1.1208e-08	0.000166667	0.682712	4.16176	Smad nuclear-interacting protein 1
16.7971	16.3761	16.3119	16.742	16.6285	16.4022	16.8372	16.4012	16.3956	17.0029	16.7289	16.7283	17.0501	16.6069	16.3986	17.1199	16.7318	16.6624	Q8TAQ2	SMARCC2	+	SIB_NT	1.44292	0.237558	0.0360641	0.0496495	0.237558	1.16557	SWI/SNF complex subunit SMARCC2
14.3789	14.6203	14.6364	14.3508	14.425	14.5702	14.3745	14.567	14.5189	14.1295	14.7104	14.991	14.7158	14.7376	14.862	14.5388	14.949	15.054	Q8TB03	CXorf38	+	SIB_NT	1.59897	0.249583	0.0251786	0.040385	0.249583	1.24126	Uncharacterized protein CXorf38
15.7162	15.9669	15.9496	15.7773	15.9022	15.7741	15.8603	15.9529	15.8376	16.0314	16.4071	16.0661	16.1056	16.3881	16.0681	16.1733	16.3834	16.2905	Q8TB36	GDAP1	+	SIB_NT	4.65315	0.352964	2.22255e-05	0.00386145	0.352964	2.20899	Ganglioside-induced differentiation-associated protein 1
14.3157	14.2604	13.8425	14.3512	14.4052	14.2298	14.446	14.2374	14.4587	14.7971	14.6965	14.7034	14.8066	14.7906	14.6734	14.628	14.7953	14.6426	Q8TBA6	GOLGA5	+	SIB_NT	5.25867	0.442965	5.5123e-06	0.0014381	0.442965	2.65976	Golgin subfamily A member 5
18.2117	18.1906	18.2147	18.1723	18.1315	18.0527	17.9691	18.242	18.1237	17.8166	18.1157	17.8526	17.934	18.0752	17.7675	18.095	18.042	18.012	Q8TBC4	UBA3	+	SIB_NT	2.43841	-0.177528	0.00364409	0.049557	-0.177528	-1.16655	NEDD8-activating enzyme E1 catalytic subunit
18.2427	18.3125	18.2703	18.1584	18.2997	18.2526	18.1934	18.2581	18.1718	18.64	18.7969	18.827	18.7296	18.7728	18.6346	18.717	18.8461	18.9762	Q8TC12	RDH11	+	SIB_NT	9.31649	0.531193	4.8251e-10	0.000194444	0.531193	3.79194	Retinol dehydrogenase 11
16.8804	16.9043	16.9407	16.6965	17.0226	16.9893	16.8161	17.053	16.9616	16.1909	16.7449	16.5532	16.5739	16.7617	16.4364	16.2541	16.7113	16.8594	Q8TCB0	IFI44	+	SIB_NT	3.09153	-0.353183	0.000809966	0.00744589	-0.353183	-1.90068	Interferon-induced protein 44
14.6062	13.8272	14.5447	15.015	13.4588	14.8464	13.6632	14.3673	14.2406	11.8312	10.4711	8.42519	14.8534	14.0678	13.9883	14.1579	14.6874	10.5264	Q8TCE6	FAM45A	+	SIB_NT	1.35541	-1.72897	0.0441156	0.00673446	-1.72897	-1.93979	Protein FAM45A
15.3915	15.5877	15.538	15.4275	15.6354	15.6597	15.457	15.6117	15.6445	14.8917	15.4708	15.2607	14.8385	15.3892	15.1874	15.1246	15.4528	15.3921	Q8TCF1	ZFAND1	+	SIB_NT	2.83994	-0.327219	0.00144562	0.0101419	-0.327219	-1.7667	AN1-type zinc finger protein 1
16.2949	16.3303	16.346	16.2705	16.3449	16.3359	16.3959	16.4184	16.3025	15.9818	16.3062	15.8678	16.1605	16.2778	15.9002	16.1571	16.3642	15.9716	Q8TCG1	KIAA1524	+	SIB_NT	2.60236	-0.228039	0.00249828	0.0267003	-0.228039	-1.39317	Protein CIP2A
17.3204	17.3758	17.2644	17.3748	17.4282	17.3716	17.4662	17.3393	17.3705	16.7826	16.9683	16.7911	16.6248	16.9713	16.5401	16.7742	17.0569	16.8562	Q8TCS8	PNPT1	+	SIB_NT	7.13989	-0.549522	7.24622e-08	0.000378109	-0.549522	-3.457	Polyribonucleotide nucleotidyltransferase 1, mitochondrial
14.8922	14.504	14.5742	14.9239	14.6131	14.603	14.8576	14.6834	14.5498	15.0357	15	14.6366	15.0888	14.8044	14.9763	15.0894	14.8046	15.0069	Q8TCT8	SPPL2A	+	SIB_NT	2.39585	0.249049	0.00401926	0.0240107	0.249049	1.42952	Signal peptide peptidase-like 2A
14.6672	14.9501	15.0249	14.8522	15.048	15.0314	14.971	15.0895	15.0595	14.3104	14.7961	14.8906	14.5708	14.757	14.6817	14.6711	14.9215	14.8425	Q8TCY9	URGCP	+	SIB_NT	2.29995	-0.250229	0.00501242	0.025135	-0.250229	-1.41393	Up-regulator of cell proliferation
16.1097	16.1324	15.8955	16.0005	16.1729	16.0977	16.3	15.9686	16.1738	15.5522	15.6174	15.6872	15.6427	15.628	15.6296	15.5602	15.8419	15.7941	Q8TD16	BICD2	+	SIB_NT	6.43539	-0.433101	3.66949e-07	0.00100295	-0.433101	-2.84091	Protein bicaudal D homolog 2
14.2816	14.3122	14.4267	14.7736	14.497	14.3958	14.2047	14.4502	14.5221	14.3956	13.9068	14.1683	13.9025	13.9371	13.64	14.0461	13.9534	13.8649	Q8TD30	GPT2	+	SIB_NT	3.91525	-0.449927	0.000121549	0.00277256	-0.449927	-2.37641	Alanine aminotransferase 2
14.4971	14.2453	14.5366	14.2695	14.5198	14.4955	14.2556	14.3352	14.5137	15.0944	15.1097	15.2121	15.0569	14.9851	14.9959	15.0489	14.9356	15.1394	Q8TD55	PLEKHO2	+	SIB_NT	9.11574	0.656628	7.66059e-10	9.52381e-05	0.656628	4.3447	Pleckstrin homology domain-containing family O member 2
15.5498	15.6498	15.7246	15.5771	15.2961	15.6702	15.6037	15.544	15.6233	15.7175	15.9317	15.8825	15.8544	16.0135	15.8452	15.7779	15.9793	16.0348	Q8TDB6	DTX3L	+	SIB_NT	4.52365	0.310919	2.99469e-05	0.00561671	0.310919	2.01776	E3 ubiquitin-protein ligase DTX3L
15.9203	15.3269	15.8399	15.9126	15.859	16.0365	16.1147	15.3495	15.762	15.3629	14.8127	15.6835	15.4576	15.1005	15.4584	15.4234	14.7457	14.9976	Q8TDD1	DDX54	+	SIB_NT	2.95387	-0.564311	0.00111207	0.00297453	-0.564311	-2.32858	ATP-dependent RNA helicase DDX54
17.6869	17.4821	17.933	17.5575	17.4876	17.8729	17.5055	17.4719	17.7008	16.7961	17.0005	17.0563	16.7477	16.8287	17.0534	16.6874	16.8775	16.6768	Q8TDN6	BRIX1	+	SIB_NT	7.62071	-0.774863	2.39492e-08	9.63855e-05	-0.774863	-4.38451	Ribosome biogenesis protein BRX1 homolog
16.4644	16.4928	16.4465	16.4871	16.6558	16.5708	16.5735	16.5767	16.5613	15.6423	16.2423	15.9377	15.8697	16.094	15.5851	15.9009	16.2081	16.1005	Q8TDP1	RNASEH2C	+	SIB_NT	5.69419	-0.58316	2.02212e-06	0.00059322	-0.58316	-3.22721	Ribonuclease H2 subunit C
15.2505	15.3391	15.3028	15.0562	15.2993	15.2876	15.174	15.3211	15.1802	15.2001	15.5342	15.5009	15.424	15.4642	15.2073	15.546	15.4931	15.4616	Q8TDZ2	MICAL1	+	SIB_NT	2.40947	0.180052	0.00389522	0.0486778	0.180052	1.17359	Protein-methionine sulfoxide oxidase MICAL1
14.8794	14.6764	15.2126	14.8916	14.7982	15.0854	14.6964	14.9962	15.0132	14.3402	14.5767	14.4632	14.3023	14.6352	14.5257	14.526	14.4645	14.2275	Q8TED0	UTP15	+	SIB_NT	4.93274	-0.46535	1.1675e-05	0.00138462	-0.46535	-2.66677	U3 small nucleolar RNA-associated protein 15 homolog
17.6227	17.5504	17.669	17.5974	17.6286	17.6995	17.6897	17.6053	17.7089	17.9293	17.9655	17.9623	17.9008	17.9205	17.8088	17.8962	17.9897	17.9954	Q8TED1	GPX8	+	SIB_NT	8.11769	0.288571	7.62616e-09	0.00329106	0.288571	2.28399	Probable glutathione peroxidase 8
17.191	17.1544	17.3661	17.1228	17.0716	17.1464	16.9048	17.3103	17.124	16.6961	16.8859	16.4541	16.7529	16.999	16.9591	16.7836	16.6948	16.8385	Q8TEQ6	GEMIN5	+	SIB_NT	4.09862	-0.369706	7.96863e-05	0.00411494	-0.369706	-2.16899	Gem-associated protein 5
19.7562	19.9194	20.0568	19.7018	19.8213	19.9486	19.7342	19.9352	19.9254	19.3411	19.6858	19.5043	19.4186	19.7857	19.5492	19.449	19.6851	19.7659	Q8TEX9	IPO4	+	SIB_NT	3.31844	-0.290477	0.00048035	0.0107447	-0.290477	-1.74422	Importin-4
12.4968	12.3114	12.1735	12.5772	11.9897	11.5939	11.9811	11.7819	11.6817	NaN	11.7388	11.0839	11.4235	11.2073	11.8349	11.421	11.384	10.4745	Q8TEY7	USP33	+	SIB_NT	2.90997	-0.744249	0.00123035	0.00180392	-0.744249	-2.58931	Ubiquitin carboxyl-terminal hydrolase 33
16.3813	16.3711	16.2338	16.3356	16.5292	16.4036	16.6203	16.3697	16.3431	16.5725	16.7136	16.7771	16.7867	16.6924	16.4087	16.7753	16.7708	16.7959	Q8TF74	WIPF2	+	SIB_NT	4.09115	0.300598	8.10681e-05	0.00727511	0.300598	1.91006	WAS/WASL-interacting protein family member 2
14.1582	14.4243	14.3343	14.3131	14.3063	14.4527	14.3169	14.3999	14.3205	14.3126	14.6775	14.6659	14.5514	14.6872	14.3987	14.5487	14.7979	14.8524	Q8WU76	SCFD2	+	SIB_NT	3.16436	0.274027	0.000684914	0.0133015	0.274027	1.65761	Sec1 family domain-containing protein 2
16.2697	16.0616	16.0799	16.1248	16.1307	16.0918	16.0997	16.1017	15.9069	16.3181	16.6167	16.4256	16.4125	16.4516	16.2901	16.4725	16.536	16.5956	Q8WU79	SMAP2	+	SIB_NT	5.83709	0.361341	1.45515e-06	0.00262095	0.361341	2.42988	Stromal membrane-associated protein 2
16.8624	16.9655	17.0142	16.9251	16.8881	16.9451	16.7253	17.0827	16.9605	16.5472	16.7405	16.5102	16.5253	16.6637	16.3392	16.5562	16.6655	16.7383	Q8WU90	ZC3H15	+	SIB_NT	4.97137	-0.342531	1.06814e-05	0.00379331	-0.342531	-2.21819	Zinc finger CCCH domain-containing protein 15
14.9651	14.8826	14.5451	14.92	14.6118	14.7213	15.0245	14.7867	14.7682	14.8982	14.9928	15.0088	15.0409	15.1003	14.9333	14.9726	15.131	14.8824	Q8WUD1	RAB2B	+	SIB_NT	2.23406	0.192776	0.00583364	0.0450361	0.192776	1.19999	Ras-related protein Rab-2B
14.3043	14.6746	15.0728	14.5796	14.4076	14.4455	14.7949	14.4686	14.5948	14.6968	14.8514	14.9399	15.0495	14.7547	14.6486	15.0146	15.0656	15.1058	Q8WUF5	PPP1R13L	+	SIB_NT	2.26556	0.309352	0.00542544	0.0163386	0.309352	1.5761	RelA-associated inhibitor
18.5125	18.5801	18.5098	18.5054	18.5553	18.5315	18.5417	18.559	18.4843	18.7751	18.873	18.8574	18.8279	18.8419	18.7069	18.8503	18.8994	18.9093	Q8WUM4	PDCD6IP	+	SIB_NT	9.25199	0.306844	5.5977e-10	0.00232596	0.306844	2.48679	Programmed cell death 6-interacting protein
13.1037	13.2625	13.4988	13.1047	12.9068	13.0646	13.2191	13.2859	13.1143	13.2486	13.2435	13.0349	13.4671	13.4592	13.4842	13.3821	13.5136	13.6941	Q8WVC6	DCAKD	+	SIB_NT	1.6898	0.218553	0.0204267	0.0476478	0.218553	1.18176	Dephospho-CoA kinase domain-containing protein
18.1419	18.1179	18.1391	18.0152	18.1729	18.1331	18.1669	18.1446	18.072	18.1788	18.4041	18.2916	18.2444	18.3356	18.1103	18.3147	18.4113	18.4363	Q8WVM8	SCFD1	+	SIB_NT	3.41914	0.180397	0.000380946	0.0360791	0.180397	1.28588	Sec1 family domain-containing protein 1
15.0261	15.0654	14.9366	15.0218	14.9359	14.6617	14.9456	15.0787	15.0026	14.0673	14.661	14.4606	14.3341	14.6307	14.0071	14.5186	14.5809	14.3755	Q8WVX9	FAR1	+	SIB_NT	4.9824	-0.559832	1.04137e-05	0.000878049	-0.559832	-2.96603	Fatty acyl-CoA reductase 1
17.9542	17.9974	17.7956	17.862	17.9068	17.8556	17.8447	17.8569	17.7465	18.2947	18.144	18.0123	18.2014	18.2641	18.3792	18.1511	18.2222	18.097	Q8WVY7	UBLCP1	+	SIB_NT	5.77513	0.327358	1.67831e-06	0.00345223	0.327358	2.2634	Ubiquitin-like domain-containing CTD phosphatase 1
17.5868	17.6906	17.6328	17.7063	17.7102	17.7117	17.7631	17.7153	17.7689	17.5131	17.5162	17.4521	17.4671	17.4544	17.4057	17.5094	17.5693	17.53	Q8WW12	PCNP	+	SIB_NT	6.37726	-0.207601	4.19512e-07	0.0133753	-0.207601	-1.65551	PEST proteolytic signal-containing nuclear protein
16.2031	16.3894	16.3315	16.4718	16.4635	16.2149	16.1913	16.2821	16.2666	16.7121	16.6218	16.3793	16.6594	16.6009	16.6539	16.696	16.6162	16.6485	Q8WW59	SPRYD4	+	SIB_NT	5.01471	0.308239	9.66688e-06	0.00497396	0.308239	2.07494	SPRY domain-containing protein 4
16.1716	16.0398	15.9359	16.2075	16.2026	16.0176	16.0969	16.0316	16.0158	15.925	15.908	15.7015	15.6123	15.93	15.5757	15.8532	15.8248	15.7023	Q8WWI1	LMO7	+	SIB_NT	4.20835	-0.298525	6.18941e-05	0.00708066	-0.298525	-1.91933	LIM domain only protein 7
15.951	16.1198	16.1936	16.0322	16.1637	16.0445	16.1673	16.2609	16.1011	16.0601	16.4528	16.2268	16.1398	16.4791	16.2503	16.3367	16.4177	16.5462	Q8WWI5	SLC44A1	+	SIB_NT	2.33544	0.208391	0.00461917	0.0372009	0.208391	1.27575	Choline transporter-like protein 1
17.0453	17.0491	17.1369	17.0243	17.0372	16.9864	17.0014	17.1496	17.0541	16.7534	16.9442	16.8349	16.7977	16.9504	16.5489	16.7737	16.8872	16.9555	Q8WWY3	PRPF31	+	SIB_NT	3.70783	-0.226489	0.000195961	0.018012	-0.226489	-1.5389	U4/U6 small nuclear ribonucleoprotein Prp31
16.7552	16.9026	16.8188	16.7838	16.8435	16.8988	16.9036	16.7513	16.9333	15.9018	16.1593	16.1616	16.0724	16.1528	15.9843	16.0016	16.2997	16.0293	Q8WX93	PALLD	+	SIB_NT	10.6882	-0.758685	2.05002e-11	8.88889e-05	-0.758685	-5.18398	Palladin
15.6357	15.2113	15.4507	15.4849	15.4563	15.4086	15.6114	15.3724	15.5407	15.3449	15.3628	15.1926	15.3899	15.1862	14.9645	15.2968	15.4163	15.3043	Q8WYP5	AHCTF1	+	SIB_NT	2.0663	-0.190428	0.00858426	0.049894	-0.190428	-1.16398	Protein ELYS
17.4928	17.6172	17.7386	17.467	17.5277	17.6129	17.3293	17.6644	17.6417	17.0121	17.5409	17.406	17.1726	17.4762	17.2338	17.2922	17.4778	17.5869	Q8WZ82	OVCA2	+	SIB_NT	1.87122	-0.210323	0.0134518	0.0454307	-0.210323	-1.19689	Ovarian cancer-associated gene 2 protein
17.0266	17.0713	17.0105	16.955	16.9709	17.1076	17.1675	17.1489	17.0586	17.4216	17.5687	17.586	17.4063	17.4856	17.2551	17.4578	17.6206	17.6071	Q8WZA9	IRGQ	+	SIB_NT	7.07485	0.432433	8.4169e-08	0.000913907	0.432433	2.94354	Immunity-related GTPase family Q protein
12.5084	13.5673	13.8998	13.7296	14.1871	13.9344	14.2295	12.7434	14.08	13.5987	14.2759	14.1088	13.6893	14.362	14.0568	14.0134	14.2017	14.2052	Q92508	PIEZO1	+	SIB_NT	1.04124	0.403586	0.0909415	0.04008	0.403586	1.24423	Piezo-type mechanosensitive ion channel component 1
17.2808	17.3254	17.4352	17.2886	17.2169	17.2599	17.2348	17.4797	17.4177	17.0753	16.9387	16.7348	16.7632	16.98	16.6177	16.8026	16.9318	16.9098	Q92520	FAM3C	+	SIB_NT	6.37083	-0.465008	4.25766e-07	0.000890411	-0.465008	-2.96262	Protein FAM3C
17.3529	17.4395	17.2506	17.3152	17.4567	17.3654	17.4627	17.3421	17.4083	17.1703	17.275	17.0524	17.2196	17.2912	16.8972	17.2404	17.3537	17.0824	Q92522	H1FX	+	SIB_NT	2.79647	-0.201262	0.00159784	0.033315	-0.201262	-1.31485	Histone H1x
13.9863	13.7731	13.7984	13.9383	13.9679	13.83	14.09	13.9703	13.7379	13.8968	14.2949	14.2955	14.3256	14.1507	14.1635	14.2389	14.3721	14.2754	Q92536	SLC7A6	+	SIB_NT	4.11443	0.324578	7.68364e-05	0.005774	0.324578	2.00808	Y+L amino acid transporter 2
16.9882	17.3471	17.3282	17.1735	17.3555	17.357	17.3591	17.2729	17.2859	17.6549	17.6759	17.743	17.5759	17.6419	17.5465	17.6932	17.6621	17.7495	Q92542	NCSTN	+	SIB_NT	6.43437	0.386152	3.67814e-07	0.00152995	0.386152	2.63093	Nicastrin
17.4367	17.4911	17.4718	17.3716	17.5207	17.4365	17.4816	17.529	17.4696	17.5259	17.7088	17.6859	17.6795	17.6701	17.5166	17.641	17.7453	17.8659	Q92544	TM9SF4	+	SIB_NT	4.07075	0.203394	8.4966e-05	0.0218167	0.203394	1.46329	Transmembrane 9 superfamily member 4
13.2487	13.2611	13.4551	12.9723	12.8096	13.1493	12.5369	13.5144	13.1344	12.5327	12.7665	12.2961	12.7705	12.938	12.4529	12.5256	12.5282	12.2101	Q92547	TOPBP1	+	SIB_NT	3.31012	-0.562351	0.000489642	0.00247471	-0.562351	-2.45476	DNA topoisomerase 2-binding protein 1
16.1803	16.2963	16.1521	16.1691	16.2618	16.1945	16.3217	16.1818	16.2547	16.7367	16.6585	16.5673	16.6769	16.6012	16.3488	16.694	16.6323	16.8939	Q92575	UBXN4	+	SIB_NT	6.26396	0.421931	5.44549e-07	0.0011752	0.421931	2.76373	UBX domain-containing protein 4
16.5982	16.6162	16.599	16.5774	16.6733	16.6206	16.6316	16.3694	16.6298	16.8717	16.8928	16.8287	16.9221	16.8453	16.8207	16.8966	16.91	16.9826	Q92599	2008-09-01	+	SIB_NT	6.77754	0.294995	1.669e-07	0.00386228	0.294995	2.20697	Septin-8
13.0601	14.0217	14.3265	13.0915	13.7216	14.3202	12.5373	13.8157	14.2774	13.7949	14.5198	14.7155	13.3089	14.3472	14.5701	13.7389	14.4506	14.7031	Q92614	MYO18A	+	SIB_NT	1.22458	0.553015	0.0596236	0.020747	0.553015	1.48349	Unconventional myosin-XVIIIa
16.9478	16.9009	16.932	16.9556	16.9922	16.9618	17.0229	17.0963	16.9109	16.5252	16.8751	16.4934	16.6941	16.8587	16.3318	16.6547	16.856	16.7426	Q92621	NUP205	+	SIB_NT	3.4571	-0.298725	0.000349062	0.00950148	-0.298725	-1.79853	Nuclear pore complex protein Nup205
17.4196	17.5302	17.5246	17.4062	17.4985	17.5616	17.6155	17.5161	17.5166	17.6249	17.7649	17.7302	17.7284	17.689	17.4277	17.7052	17.7082	17.7483	Q92626	PXDN	+	SIB_NT	3.17926	0.170885	0.000661818	0.0433918	0.170885	1.21564	Peroxidasin homolog
16.8103	16.8448	16.9479	16.7023	16.8507	16.7818	16.7267	16.9693	16.8671	16.9433	17.1955	17.0615	17.0249	17.1309	17.0732	17.0876	17.2825	17.2352	Q92643	PIGK	+	SIB_NT	4.75452	0.281526	1.75987e-05	0.00707726	0.281526	1.91893	GPI-anchor transamidase
18.9482	19.2501	19.2372	19.1499	19.2144	19.266	19.284	19.2655	19.251	18.3078	18.5957	18.445	18.2248	18.5446	18.365	18.4775	18.6551	18.5324	Q92688	ANP32B	+	SIB_NT	9.09714	-0.746493	7.99572e-10	0.000125	-0.746493	-4.71565	Acidic leucine-rich nuclear phosphoprotein 32 family member B
15.6416	15.739	15.8498	15.8403	15.8384	15.7467	15.8419	15.9812	15.7423	15.9548	16.0795	16.0316	15.8132	16.1526	16.0432	16.0804	16.0091	16.0477	Q92692	PVRL2	+	SIB_NT	3.77169	0.221204	0.000169163	0.0188584	0.221204	1.52143	Nectin-2
16.5983	16.6275	16.1454	16.5357	16.6991	16.6693	16.3074	16.5609	16.5886	16.8481	17.0464	17.1016	16.9153	16.8819	16.7007	17.0619	16.945	16.9081	Q92696	RABGGTA	+	SIB_NT	4.37835	0.408534	4.1846e-05	0.00293097	0.408534	2.35768	Geranylgeranyl transferase type-2 subunit alpha
14.3867	14.6016	14.6936	14.2752	14.7694	14.5581	14.425	14.855	14.6976	14.8451	15.1112	14.9052	15.1719	15.149	14.9956	14.9728	15.2812	15.1536	Q92743	HTRA1	+	SIB_NT	4.76391	0.480382	1.72224e-05	0.001382	0.480382	2.67544	Serine protease HTRA1
13.6488	13.2629	13.4774	13.6411	13.9537	13.3022	13.4938	13.4848	13.0737	13.9027	13.7012	13.8658	13.8224	13.554	13.5126	13.6526	13.8041	14.0445	Q92804	TAF15	+	SIB_NT	1.82608	0.280139	0.0149251	0.0275641	0.280139	1.38183	TATA-binding protein-associated factor 2N
13.8037	13.8194	13.6538	13.8874	13.8719	13.9112	13.8852	13.8876	13.9154	13.9244	14.403	14.4514	14.2155	14.4269	14.2854	14.1997	14.4054	14.5885	Q92805	GOLGA1	+	SIB_NT	5.35138	0.473842	4.45264e-06	0.00114127	0.473842	2.78846	Golgin subfamily A member 1
16.9448	16.7927	16.628	16.7528	16.8046	16.7745	16.6397	16.7977	16.6901	16.9247	16.985	16.8854	16.9102	16.9838	16.7493	17.0192	17.0238	17.0499	Q92878	RAD50	+	SIB_NT	3.19269	0.189583	0.000641665	0.0338702	0.189583	1.30879	DNA repair protein RAD50
18.3462	18.3352	18.1358	18.6012	18.8331	18.2725	18.3033	18.2468	18.2944	17.8696	18.3124	18.201	17.9002	18.1826	17.5473	18.1832	18.2888	18.3378	Q92888	ARHGEF1	+	SIB_NT	1.62976	-0.282844	0.0234551	0.0321191	-0.282844	-1.32835	Rho guanine nucleotide exchange factor 1
14.5115	14.6474	14.6996	14.4069	14.5492	14.5735	14.204	14.764	14.6214	14.0225	14.4138	13.9815	14.0125	14.429	14.1983	14.4469	14.377	14.1825	Q92889	ERCC4	+	SIB_NT	2.80392	-0.323724	0.00157066	0.0106542	-0.323724	-1.74819	DNA repair endonuclease XPF
15.5802	15.7109	15.8427	15.5486	15.5102	15.6334	15.1551	15.9646	15.7588	15.9404	16.1656	16.0108	15.9655	16.1922	15.9863	15.9944	16.0995	16.1151	Q92896	GLG1	+	SIB_NT	3.91296	0.418362	0.000122191	0.00329642	0.418362	2.2848	Golgi apparatus protein 1
17.8373	17.9971	17.9789	17.863	17.9673	17.9993	17.8765	18.0029	17.9603	17.4072	17.829	17.6265	17.5796	17.7312	17.6499	17.6986	17.8214	17.9037	Q92900	UPF1	+	SIB_NT	3.47514	-0.248387	0.000334855	0.0151459	-0.248387	-1.60546	Regulator of nonsense transcripts 1
17.7858	17.8318	17.9339	17.7932	17.8768	17.8688	17.9113	17.8464	17.9128	17.5598	17.4667	17.3649	17.3979	17.3515	17.0284	17.5379	17.3859	17.3601	Q92974	ARHGEF2	+	SIB_NT	6.81282	-0.478632	1.53879e-07	0.000625	-0.478632	-3.10213	Rho guanine nucleotide exchange factor 2
17.8779	17.4789	17.5762	17.7937	17.773	17.6147	17.8157	17.5956	17.5498	17.2986	17.2199	17.3101	17.4338	17.2392	17.1392	17.4404	17.2994	17.1125	Q92979	EMG1	+	SIB_NT	5.20714	-0.398042	6.20668e-06	0.0023506	-0.398042	-2.4817	Ribosomal RNA small subunit methyltransferase NEP1
15.0574	15.0011	14.9802	14.8594	15.0491	14.9618	15.0616	15.0131	14.9834	15.3947	15.6275	15.6286	15.556	15.7672	15.5138	15.6552	15.7458	15.809	Q93050	ATP6V0A1	+	SIB_NT	9.23353	0.636755	5.84075e-10	8.79121e-05	0.636755	4.28277	V-type proton ATPase 116 kDa subunit a isoform 1
18.0145	17.9053	17.8366	17.9405	17.9507	17.9057	18.1996	17.7306	17.9875	18.1973	18.2302	18.2896	18.3647	18.2283	18.0415	18.3605	18.308	18.3472	Q93052	LPP	+	SIB_NT	4.61185	0.321802	2.44427e-05	0.00499738	0.321802	2.07652	Lipoma-preferred partner
14.5376	14.2805	14.5382	14.419	14.4328	14.4338	14.3948	14.5788	14.4217	14.0848	14.2245	14.1013	14.2131	14.4734	14.0743	14.3805	14.2603	14.2263	Q969G6	RFK	+	SIB_NT	3.08014	-0.222101	0.000831499	0.0232205	-0.222101	-1.44097	Riboflavin kinase
15.0432	15.0643	14.7383	15.0736	14.6274	14.8197	14.4492	15.2288	14.9546	14.0337	14.9248	13.6482	14.5741	14.8211	13.3571	15.1642	14.9664	14.8558	Q969H6	POP5	+	SIB_NT	1.01311	-0.405963	0.0970259	0.0418521	-0.405963	-1.22908	Ribonuclease P/MRP protein subunit POP5
18.6221	18.2293	18.3707	18.362	18.1811	18.0922	18.4785	18.3032	18.1637	18.8787	18.4102	18.6132	18.782	18.3558	18.7682	18.9491	18.5852	18.502	Q969H8	MYDGF	+	SIB_NT	2.80532	0.337953	0.00156559	0.00967089	0.337953	1.7892	Myeloid-derived growth factor
13.8279	13.997	13.786	13.0724	13.7747	13.9442	13.6143	13.9965	13.9236	14.3095	14.3786	14.2226	14.2606	14.4458	14.8092	14.2485	14.4253	14.7187	Q969P0	IGSF8	+	SIB_NT	4.30651	0.653544	4.93727e-05	0.000857143	0.653544	2.98376	Immunoglobulin superfamily member 8
15.2273	15.1583	15.1643	15.402	15.1911	15.3511	15.3474	15.4811	15.1145	14.7774	15.1965	15.1313	14.7563	14.9665	14.259	14.8367	15.1921	15.1758	Q969T9	WBP2	+	SIB_NT	2.21165	-0.349506	0.00614254	0.0132855	-0.349506	-1.65791	WW domain-binding protein 2
17.0613	17.1245	16.8493	17.0345	16.9941	16.8761	17.1773	17.0444	16.8889	17.2331	17.3765	17.2736	17.3607	17.3167	17.2835	17.3628	17.309	17.3144	Q969V3	NCLN	+	SIB_NT	5.90838	0.308873	1.23487e-06	0.00401173	0.308873	2.18908	Nicalin
15.746	15.5656	15.8148	15.6066	15.6428	15.8324	15.7996	15.651	15.5904	14.8982	15.1672	15.2281	15.042	15.1588	14.9413	15.1594	15.2454	15.1749	Q969X6	UTP4	+	SIB_NT	8.02122	-0.581534	9.5231e-09	0.000219178	-0.581534	-3.77795	U3 small nucleolar RNA-associated protein 4 homolog
17.4489	17.9795	17.823	17.7948	17.9739	17.925	17.8711	17.9215	17.908	17.9619	18.1874	18.1452	17.7705	18.1585	18.0023	18.0683	18.2671	18.3042	Q96A26	FAM162A	+	SIB_NT	2.23889	0.246645	0.00576906	0.0269839	0.246645	1.38982	Protein FAM162A
14.7164	15.1292	14.7955	15.1683	15.0473	15.1058	15.3478	14.7812	14.9669	15.3263	15.0038	15.2487	15.163	15.1902	15.7457	15.1445	15.2831	15.1094	Q96A49	SYAP1	+	SIB_NT	1.55654	0.239578	0.0277624	0.0445112	0.239578	1.20404	Synapse-associated protein 1
18.4142	18.448	18.5555	18.3927	18.3699	18.4697	18.3207	18.5273	18.4689	17.8842	18.1285	17.9034	17.8907	18.1846	17.7177	17.9435	18.1131	18.1096	Q96AC1	FERMT2	+	SIB_NT	6.2143	-0.454615	6.10525e-07	0.000971963	-0.454615	-2.89103	Fermitin family homolog 2
20.662	20.7754	20.7368	20.7959	20.7835	20.8187	20.633	20.8149	20.7835	20.6162	20.6543	20.4021	20.4753	20.6809	20.6058	20.6384	20.6291	20.5537	Q96AE4	FUBP1	+	SIB_NT	3.5047	-0.171991	0.00031282	0.039565	-0.171991	-1.24983	Far upstream element-binding protein 1
13.8428	15.1327	13.462	15.3671	14.5483	14.888	14.6609	14.5705	14.4325	15.7724	14.038	15.0131	15.4409	14.7711	14.9616	15.4533	14.3408	15.1434	Q96AJ9	VTI1A	+	SIB_NT	0.931209	0.447738	0.117163	0.0441074	0.447738	1.20898	Vesicle transport through interaction with t-SNAREs homolog 1A
14.3554	14.6252	14.4348	14.2486	14.5598	14.4468	14.4146	14.3034	14.4987	16.514	16.4861	16.5771	16.4666	16.3606	16.2603	16.5186	16.477	16.5681	Q96AQ6	PBXIP1	+	SIB_NT	16.5693	2.03789	2.69569e-17	0	2.03789	13.3875	Pre-B-cell leukemia transcription factor-interacting protein 1
17.392	17.5409	17.6163	17.4984	17.5473	17.5827	17.5542	17.6008	17.5583	17.3435	17.4386	17.3949	17.3869	17.2711	17.034	17.3154	17.44	17.3027	Q96AT9	RPE	+	SIB_NT	3.57073	-0.218204	0.000268704	0.020678	-0.218204	-1.48479	Ribulose-phosphate 3-epimerase
18.5326	18.6416	18.6045	18.4681	18.6091	18.5196	18.4652	18.6527	18.5207	18.7381	19.1378	18.8505	18.6922	18.9646	18.9399	18.8895	18.9744	18.8236	Q96AY3	FKBP10	+	SIB_NT	5.17977	0.332962	6.61041e-06	0.00386165	0.332962	2.20819	Peptidyl-prolyl cis-trans isomerase FKBP10
16.5224	16.3732	16.6923	16.4478	16.5137	16.5006	16.5344	16.3491	16.42	16.6064	16.8106	16.767	16.7095	16.6978	16.5607	16.8069	16.7373	16.8502	Q96B97	SH3KBP1	+	SIB_NT	4.0574	0.243644	8.7619e-05	0.0132603	0.243644	1.65909	SH3 domain-containing kinase-binding protein 1
16.149	16.1647	16.1651	16.0727	16.1868	16.2123	15.8948	16.2239	16.1241	16.3064	16.5847	16.5288	16.3167	16.5812	16.4029	16.4207	16.4449	16.6743	Q96BJ3	AIDA	+	SIB_NT	5.00111	0.340814	9.9744e-06	0.00381791	0.340814	2.21554	Axin interactor, dorsalization-associated protein
15.636	15.6496	15.8223	15.5665	15.9175	16.0456	16.105	15.8455	15.9393	15.2428	15.656	15.8086	15.5074	15.5347	15.5184	15.6896	15.7472	15.7931	Q96BY6	DOCK10	+	SIB_NT	1.71494	-0.225496	0.0192781	0.0440856	-0.225496	-1.20795	Dedicator of cytokinesis protein 10
15.2395	15.608	15.3691	15.6357	15.7003	15.3233	15.8617	15.5315	15.4499	15.8844	15.7657	15.8452	15.6039	15.8268	15.7037	15.765	15.7909	15.7999	Q96C01	FAM136A	+	SIB_NT	2.53819	0.25181	0.00289605	0.0216471	0.25181	1.46638	Protein FAM136A
17.9068	17.9468	17.8953	17.8884	17.8841	17.9068	17.8182	17.9365	17.7919	18.0311	18.1534	17.9657	18.0372	18.1354	18.084	18.1364	18.1416	18.1842	Q96C19	EFHD2	+	SIB_NT	5.66405	0.210467	2.16745e-06	0.0143168	0.210467	1.62788	EF-hand domain-containing protein D2
12.7102	12.861	12.6223	12.8053	12.5855	12.7705	12.8759	12.6905	12.8092	11.4986	12.1034	12.3602	12.1154	12.5034	11.9474	12.0402	12.3104	12.1067	Q96C57	C12orf43	+	SIB_NT	4.95152	-0.638288	1.11809e-05	0.000630705	-0.638288	-3.16289	Uncharacterized protein C12orf43
16.9705	17.1935	17.4559	17.5284	17.3826	17.4545	17.3689	17.3436	17.336	17.3551	17.0806	17.0471	16.841	17.2064	17.1147	17.1382	16.9762	16.953	Q96C90	PPP1R14B	+	SIB_NT	2.47652	-0.257955	0.00333795	0.0211975	-0.257955	-1.47481	Protein phosphatase 1 regulatory subunit 14B
18.0374	18.0482	18.0465	17.904	18.0714	18.1002	18.044	17.9939	18.1476	17.7859	17.8415	17.9029	17.7826	17.8564	17.8184	17.7748	17.9519	17.9774	Q96CG8	CTHRC1	+	SIB_NT	4.41636	-0.189031	3.83389e-05	0.0251041	-0.189031	-1.41454	Collagen triple helix repeat-containing protein 1
17.0682	17.178	17.2992	17.1367	17.1572	17.2459	17.1967	17.296	17.2887	16.9015	17.0809	17.021	16.8495	17.0361	16.7456	17.0086	17.0461	17.1615	Q96CN7	ISOC1	+	SIB_NT	3.38315	-0.223952	0.000413855	0.0205491	-0.223952	-1.48836	Isochorismatase domain-containing protein 1
18.4146	18.4338	18.3707	18.3806	18.4678	18.4278	18.4338	18.4598	18.33	18.4767	18.6786	18.5918	18.5583	18.6321	18.3844	18.6036	18.6544	18.6604	Q96CS3	FAF2	+	SIB_NT	3.67889	0.169053	0.000209467	0.0396961	0.169053	1.24805	FAS-associated factor 2
19.1809	19.2676	19.208	19.2273	19.316	19.2407	19.3673	19.288	19.1745	19.3581	19.5924	19.3887	19.4278	19.4928	19.2332	19.5041	19.5597	19.5587	Q96CW1	AP2M1	+	SIB_NT	3.56175	0.205022	0.000274314	0.0245828	0.205022	1.42161	AP-2 complex subunit mu
13.9046	14.275	14.2024	13.7349	14.1342	14.258	14.0397	14.2622	14.2699	13.2259	13.7691	13.618	13.0814	13.9229	13.73	13.3226	13.9535	13.6422	Q96CW5	TUBGCP3	+	SIB_NT	3.36818	-0.535027	0.000428368	0.00266163	-0.535027	-2.42066	Gamma-tubulin complex component 3
12.823	12.2673	13.9609	12.8177	13.1672	12.2135	13.0425	16.0085	11.399	15.4307	15.2197	15.0076	15.5284	15.1084	14.7238	15.5709	15.2611	14.9938	Q96CX2	KCTD12	+	SIB_NT	3.67579	2.12718	0.000210964	0.000224	2.12718	3.8928	BTB/POZ domain-containing protein KCTD12
18.7955	18.8971	18.7387	18.9574	18.9793	18.8831	19.0527	18.9446	18.846	19.1063	19.1321	19.041	19.0299	19.1391	18.8552	19.1464	19.1821	19.0762	Q96D15	RCN3	+	SIB_NT	2.90562	0.179312	0.00124274	0.0418365	0.179312	1.22952	Reticulocalbin-3
14.5015	14.6032	14.9801	14.4222	14.7633	14.6849	14.6377	14.8478	14.7753	14.67	15.1453	15.0058	14.778	14.9509	14.6428	14.8447	15.0359	15.2387	Q96D53	ADCK4	+	SIB_NT	1.71212	0.232906	0.0194036	0.0419693	0.232906	1.22818	AarF domain-containing protein kinase 4
14.0021	14.0979	14.2964	13.8196	14.0431	14.0361	13.4655	14.2392	14.2725	13.632	14.0102	13.641	13.5709	13.8569	13.7461	13.6323	13.4082	13.8042	Q96D71	REPS1	+	SIB_NT	2.20832	-0.330086	0.00618985	0.0148911	-0.330086	-1.61194	RalBP1-associated Eps domain-containing protein 1
15.267	16.0868	16.1894	15.4558	15.3348	15.3709	15.3401	16.0876	15.627	15.5461	14.7146	14.6123	14.8881	15.4415	15.2823	14.7279	14.9923	14.877	Q96DA6	DNAJC19	+	SIB_NT	2.75833	-0.630792	0.00174449	0.0029507	-0.630792	-2.3522	Mitochondrial import inner membrane translocase subunit TIM14
15.6175	15.5536	15.5571	15.5929	15.5972	15.6466	15.671	15.6869	15.6073	15.7609	15.9932	15.8331	15.9749	15.8323	15.6215	16.0297	15.9607	16.0323	Q96DH6	MSI2	+	SIB_NT	4.44264	0.278724	3.60876e-05	0.00810063	0.278724	1.86663	RNA-binding protein Musashi homolog 2
15.5097	15.5865	15.4531	15.4977	15.6218	15.5525	15.6681	15.6027	15.488	15.6593	15.8031	15.8392	15.7818	15.7884	15.5966	15.8341	15.8606	15.9713	Q96DZ1	ERLEC1	+	SIB_NT	4.29466	0.239399	5.07389e-05	0.0130327	0.239399	1.6658	Endoplasmic reticulum lectin 1
17.9864	17.7302	17.7615	17.7818	17.5967	17.7185	18.0984	17.462	17.8641	16.5138	17.679	17.3717	17.6756	17.7135	17.202	17.7052	17.7808	17.5013	Q96E11	MRRF	+	SIB_NT	1.31693	-0.317406	0.0482023	0.0369567	-0.317406	-1.27785	Ribosome-recycling factor, mitochondrial
16.0561	15.9902	15.6914	16.2054	15.7411	15.9546	16.2128	15.6486	15.9774	16.4104	16.026	16.1802	16.104	16.0684	16.5923	16.2823	16.0549	16.1443	Q96EA4	SPDL1	+	SIB_NT	1.9119	0.265016	0.0122489	0.02886	0.265016	1.3669	Protein Spindly
14.9301	14.899	15.1516	14.7926	14.706	14.7367	14.0521	15.1002	14.8628	13.9944	14.5975	13.8794	14.1134	14.6194	13.926	14.3228	14.349	14.2639	Q96EH3	MALSU1	+	SIB_NT	3.07637	-0.57392	0.000838743	0.00275229	-0.57392	-2.3911	Mitochondrial assembly of ribosomal large subunit protein 1
14.4885	14.6405	14.6517	14.6027	14.7961	14.5288	14.7736	14.5775	14.4621	13.602	14.5374	14.3695	14.2993	14.5286	14.2922	14.2789	14.6129	14.2595	Q96EK4	THAP11	+	SIB_NT	1.95815	-0.304556	0.0110117	0.0209986	-0.304556	-1.47874	THAP domain-containing protein 11
15.1486	15.1659	14.8863	15.1321	15.2235	15.2035	15.1914	15.0038	15.0673	15.4531	15.536	15.5629	15.6906	15.4817	15.3938	15.6885	15.5481	15.7271	Q96EK5	KIF1BP	+	SIB_NT	6.589	0.451051	2.5763e-07	0.00092	0.451051	2.94459	KIF1-binding protein
18.3952	18.372	18.5275	18.3523	18.3962	18.4176	18.2572	18.4801	18.4566	17.9506	18.2528	18.1554	18.2931	18.1582	17.947	18.0433	18.2264	18.3039	Q96EK6	GNPNAT1	+	SIB_NT	3.77032	-0.258202	0.000169698	0.0123951	-0.258202	-1.68758	Glucosamine 6-phosphate N-acetyltransferase
15.1098	15.0469	15.0362	14.8305	15.0989	15.1259	14.8395	14.9708	14.962	14.4929	14.5919	14.9898	14.8112	14.794	15.0951	14.8689	14.8526	14.5111	Q96EL2	MRPS24	+	SIB_NT	1.92985	-0.223669	0.0117531	0.0393929	-0.223669	-1.25181	28S ribosomal protein S24, mitochondrial
17.3769	17.3605	17.4902	17.313	17.4603	17.4244	17.3079	17.423	17.4887	16.551	17.279	17.1996	17.252	17.1741	16.9261	16.8213	17.2215	17.2909	Q96EM0	L3HYPDH	+	SIB_NT	2.68489	-0.32548	0.00206593	0.0113443	-0.32548	-1.72515	Trans-3-hydroxy-L-proline dehydratase
15.9853	15.8654	15.8509	15.8964	15.9401	16.0076	15.9453	16.1115	16.0546	15.9819	16.2705	16.289	16.163	16.219	15.9296	16.2267	16.2971	16.3972	Q96EY5	MVB12A	+	SIB_NT	3.01868	0.235195	0.000957895	0.0206369	0.235195	1.48592	Multivesicular body subunit 12A
15.0881	15.2154	15.3516	15.1635	15.2276	15.2224	15.2033	15.1479	15.2982	14.8432	15.2019	14.7116	14.8174	14.8665	14.6596	14.6216	15.0084	14.9626	Q96F85	CNRIP1	+	SIB_NT	4.21225	-0.358365	6.13406e-05	0.00419635	-0.358365	-2.1509	CB1 cannabinoid receptor-interacting protein 1
16.0069	16.0641	16.026	15.8961	16.1012	16.0432	16.0363	16.0949	15.9785	15.55	15.818	15.5494	15.5673	15.7464	15.4327	15.5874	15.7944	15.6894	Q96F86	EDC3	+	SIB_NT	6.30635	-0.390241	4.93908e-07	0.00153563	-0.390241	-2.63059	Enhancer of mRNA-decapping protein 3
15.86	15.8741	15.6118	15.7363	15.6596	15.7182	15.4407	15.9289	16.0319	15.8805	16.0483	16.0289	16.0131	16.0851	15.6025	16.0561	16.1805	16.1972	Q96FN4	CPNE2	+	SIB_NT	2.00064	0.247858	0.00998523	0.0310714	0.247858	1.34094	Copine-2
17.6403	17.7654	17.7047	17.6738	17.8409	17.9173	17.7831	17.7074	17.7644	17.3513	17.7214	17.5964	17.5452	17.6156	17.3569	17.3718	17.6741	17.7226	Q96FV9	THOC1	+	SIB_NT	2.51115	-0.204655	0.00308211	0.0356855	-0.204655	-1.28888	THO complex subunit 1
18.7869	18.7957	18.7064	18.5543	18.8571	18.753	18.815	18.7694	18.6769	18.8513	19.0951	19.0887	19.0106	19.0506	18.79	19.0559	19.1332	19.142	Q96FW1	OTUB1	+	SIB_NT	4.28397	0.278084	5.20029e-05	0.00856909	0.278084	1.8429	Ubiquitin thioesterase OTUB1
16.4466	16.3654	16.4636	16.3982	16.3866	16.3781	16.2786	16.4575	16.3149	16.2134	16.2117	16.0844	16.0538	16.202	16.0756	16.1304	16.0784	16.0393	Q96FX7	TRMT61A	+	SIB_NT	6.56382	-0.266725	2.73008e-07	0.0055377	-0.266725	-2.02701	tRNA (adenine(58)-N(1))-methyltransferase catalytic subunit TRMT61A
15.2111	15.0965	14.8543	15.2625	15.2084	15.0828	15.3672	14.9042	15.0282	15.613	15.3451	15.5543	15.7137	15.6031	15.9701	15.5649	15.5982	15.3877	Q96FZ7	CHMP6	+	SIB_NT	4.60991	0.48164	2.45524e-05	0.00149074	0.48164	2.6419	Charged multivesicular body protein 6
18.0841	18.0692	17.9284	17.958	18.1286	18.0396	18.0887	18.0654	17.9542	18.1858	18.2995	18.273	18.2782	18.2897	18.276	18.283	18.3482	18.3408	Q96G03	PGM2	+	SIB_NT	6.85663	0.250882	1.39115e-07	0.00657931	0.250882	1.95627	Phosphoglucomutase-2
14.9274	14.7	15.1934	14.9698	15.0903	14.6098	14.3764	14.7301	14.6773	14.2919	14.6939	14.0541	14.3558	14.2602	14.1072	14.344	14.2781	14.128	Q96G21	IMP4	+	SIB_NT	3.85957	-0.529046	0.000138176	0.00186667	-0.529046	-2.56343	U3 small nucleolar ribonucleoprotein protein IMP4
16.1878	16.3646	16.4228	16.2816	16.4903	16.4346	16.3923	16.492	16.3401	15.8689	16.3454	16.2237	15.9507	16.2981	15.8685	16.0934	16.2923	16.3409	Q96G46	DUS3L	+	SIB_NT	2.21945	-0.236024	0.00603328	0.0301879	-0.236024	-1.35157	tRNA-dihydrouridine(47) synthase [NAD(P)(+)]-like
16.2679	16.1504	16.0311	16.1617	16.1815	16.0406	16.2381	15.8966	15.9037	16.4044	16.2454	16.4652	16.3029	16.1661	16.4682	16.3978	16.2468	16.1257	Q96G61	NUDT11	+	SIB_NT	2.52464	0.216768	0.00298788	0.0313031	0.216768	1.33805	Diphosphoinositol polyphosphate phosphohydrolase 3-beta
15.027	15.0098	14.8442	15.0618	15.0503	15.1207	15.2346	15.0033	15.1567	14.6259	14.704	14.7431	14.7922	14.5765	14.1159	14.6911	14.7002	14.6739	Q96GA3	LTV1	+	SIB_NT	4.44975	-0.431742	3.55019e-05	0.0024913	-0.431742	-2.44916	Protein LTV1 homolog
15.7229	15.777	15.6951	15.7553	15.7424	15.6137	15.8296	15.6753	15.6034	16.169	16.2202	16.145	16.2333	16.2907	16.3314	16.1079	16.152	16.2207	Q96GA7	SDSL	+	SIB_NT	9.82819	0.495042	1.48529e-10	0.000278481	0.495042	3.68053	Serine dehydratase-like
14.3126	13.9958	13.9787	14.4429	13.9554	13.7605	14.5482	14.0404	14.4454	14.0451	13.9842	13.6788	13.8667	14.0445	12.7088	13.9168	14.1296	13.2363	Q96GD4	AURKB	+	SIB_NT	1.50995	-0.429899	0.0309067	0.0186528	-0.429899	-1.52632	Aurora kinase B
14.837	14.9544	14.8215	14.8773	14.959	15.0465	15.0654	14.9339	14.9636	15.1556	15.4766	15.4217	15.3914	15.5344	14.9397	15.4267	15.5516	15.3703	Q96GK7	FAHD2A	+	SIB_NT	4.68583	0.423269	2.06143e-05	0.00237945	0.423269	2.47214	Fumarylacetoacetate hydrolase domain-containing protein 2A
15.2892	15.2764	15.0739	15.1646	15.1601	15.2083	15.1568	15.0935	15.1315	15.2478	15.5178	15.3613	15.4279	15.5144	15.1081	15.5449	15.6149	15.6019	Q96GQ5	C16orf58	+	SIB_NT	3.23615	0.264971	0.000580569	0.014	0.264971	1.63576	RUS1 family protein C16orf58
15.3624	15.5905	15.1599	15.572	15.4913	15.4469	15.5426	15.1848	15.3713	15.2054	15.087	14.8818	15.2275	15.0875	15.7895	14.9437	15.0871	14.8563	Q96GX2	ATXN7L3B	+	SIB_NT	1.75576	-0.283979	0.0175485	0.0285743	-0.283979	-1.37021	Putative ataxin-7-like protein 3B
14.5328	13.9593	14.4017	13.9191	13.9889	14.0279	14.0047	13.9839	14.0607	13.3444	13.5731	13.4195	13.8449	13.7342	13.3162	13.5902	13.7456	13.5899	Q96GX5	MASTL	+	SIB_NT	4.35229	-0.524563	4.44338e-05	0.00136	-0.524563	-2.69543	Serine/threonine-protein kinase greatwall
14.148	14.5387	14.5056	14.4349	14.6064	14.5685	14.5647	14.4873	14.3771	14.056	14.5173	14.2367	13.8474	14.4082	13.8411	14.1231	14.3235	14.3148	Q96GX9	APIP	+	SIB_NT	2.15998	-0.284797	0.00691858	0.0207447	-0.284797	-1.48371	Methylthioribulose-1-phosphate dehydratase
15.2807	15.1263	14.8911	15.1598	15.1059	15.1663	15.3348	15.1083	15.1414	15.4436	15.2666	15.3731	15.401	15.2714	15.4959	15.2052	15.4414	15.2831	Q96H20	SNF8	+	SIB_NT	2.90226	0.207423	0.00125239	0.0298702	0.207423	1.35503	Vacuolar-sorting protein SNF8
12.1306	12.6202	12.9869	12.1661	12.8096	12.5208	12.3892	12.6437	12.6875	11.4343	12.0023	11.6461	11.7295	12.0361	11.5842	11.2633	11.6934	12.0642	Q96H55	MYO19	+	SIB_NT	4.98855	-0.833465	1.02671e-05	0.000321839	-0.833465	-3.59305	Unconventional myosin-XIX
15.4877	15.459	15.4486	15.4784	15.4998	15.5912	15.6144	15.411	15.5928	15.228	15.3084	15.5183	15.2622	15.2121	15.371	15.3753	15.4342	15.3927	Q96H79	ZC3HAV1L	+	SIB_NT	2.96099	-0.164537	0.00109398	0.0498665	-0.164537	-1.16345	Zinc finger CCCH-type antiviral protein 1-like
15.1729	15.3145	15.5753	15.1922	15.4037	15.121	15.2277	15.5948	15.4215	14.8533	14.7914	14.8951	14.8434	15.1781	14.8731	14.8954	15.1536	15.1761	Q96HR8	NAF1	+	SIB_NT	3.67659	-0.373781	0.000210575	0.00474232	-0.373781	-2.09481	H/ACA ribonucleoprotein complex non-core subunit NAF1
15.3919	15.6026	15.5896	15.3596	15.5479	15.4415	15.4398	15.619	15.4923	15.666	15.6453	15.7113	15.7104	15.5791	15.5807	15.7225	15.8126	15.7034	Q96HV5	TMEM41A	+	SIB_NT	3.47975	0.183003	0.000331321	0.0342017	0.183003	1.30469	Transmembrane protein 41A
16.2815	16.3921	16.5433	16.3452	16.2084	16.2999	16.1467	16.5357	16.3357	16.0286	16.3041	15.9907	16.0854	16.3976	15.9421	15.964	16.2057	16.3406	Q96HY6	DDRGK1	+	SIB_NT	1.86508	-0.203288	0.0136434	0.0487556	-0.203288	-1.17254	DDRGK domain-containing protein 1
14.2838	14.3045	14.4427	14.021	14.1879	14.0879	13.7584	14.2273	14.2172	13.3252	14.2611	13.7504	13.5857	14.1592	13.9279	13.3499	14.1576	13.9987	Q96IW7	SEC22A	+	SIB_NT	1.61923	-0.334962	0.0240308	0.0240399	-0.334962	-1.42911	Vesicle-trafficking protein SEC22a
16.5376	16.3601	16.2545	16.5755	16.3941	16.392	16.5915	16.2845	16.3825	15.6766	15.8309	15.7292	15.7957	15.901	16.0226	15.8265	15.8982	15.7092	Q96IZ0	PAWR	+	SIB_NT	8.11017	-0.598024	7.75951e-09	0.000215385	-0.598024	-3.86662	PRKC apoptosis WT1 regulator protein
17.0746	16.9406	16.9439	16.9187	17.0584	17.1193	16.7094	16.9535	17.1223	17.0936	17.2661	17.2247	17.0651	17.3249	17.164	17.1872	17.2199	17.3666	Q96J02	ITCH	+	SIB_NT	3.19175	0.230124	0.000643056	0.0204672	0.230124	1.48987	E3 ubiquitin-protein ligase Itchy homolog
14.6309	14.822	14.8417	14.659	14.856	14.8335	14.6295	14.7981	14.8747	14.8766	14.9891	15.1721	15.0775	15.0685	14.8746	15.1619	15.0974	15.0679	Q96JG6	VPS50	+	SIB_NT	4.2798	0.271135	5.25046e-05	0.00924925	0.271135	1.81158	Syndetin
17.7045	17.6087	17.7672	17.6658	17.7616	17.7134	17.7714	17.721	17.6229	17.1794	17.6235	17.4268	17.3032	17.4359	17.2972	16.8369	17.4669	17.5221	Q96KB5	PBK	+	SIB_NT	3.45859	-0.360497	0.000347864	0.00580364	-0.360497	-2.00574	Lymphokine-activated killer T-cell-originated protein kinase
14.3304	14.2764	14.7498	14.4691	14.0321	14.2224	14.3732	14.3641	14.3355	14.4288	15.034	14.8895	15.1854	14.7625	14.7164	15.336	15.3707	15.0623	Q96KC8	DNAJC1	+	SIB_NT	4.02553	0.625883	9.429e-05	0.00102624	0.625883	2.82926	DnaJ homolog subfamily C member 1
15.938	15.805	15.9114	15.8342	15.8929	15.9375	15.9382	16.0395	16.001	15.8483	16.1128	16.2768	16.0817	16.2323	15.8889	16.0589	16.1896	16.2785	Q96KG9	SCYL1	+	SIB_NT	2.25806	0.185586	0.00551996	0.0484812	0.185586	1.17529	N-terminal kinase-like protein
13.7015	13.5999	13.7525	13.9293	13.6961	13.7213	13.8432	14.0649	13.5587	13.8807	14.0941	14.1235	14.2561	14.1367	14.0905	14.2032	14.3707	14.2309	Q96L58	B3GALT6	+	SIB_NT	4.38626	0.391009	4.10906e-05	0.00317881	0.391009	2.29983	Beta-1,3-galactosyltransferase 6
13.9888	14.3712	14.7044	14.2278	14.6235	14.5958	14.5172	14.5277	14.655	14.6574	15.145	15.4366	15.1053	15.129	15.0276	15.1749	15.3292	15.4352	Q96LD4	TRIM47	+	SIB_NT	4.91657	0.692088	1.21181e-05	0.000553571	0.692088	3.27763	Tripartite motif-containing protein 47
15.8221	15.8645	15.887	15.7424	15.8377	15.7851	15.7137	15.954	15.7823	15.8514	16.2564	16.106	15.9756	16.1613	15.8878	16.0754	16.2608	16.2714	Q96ME1	FBXL18	+	SIB_NT	3.55224	0.273023	0.00028039	0.0115624	0.273023	1.71691	F-box/LRR-repeat protein 18
14.5962	14.2326	14.5729	14.6177	14.1158	14.4008	13.4452	14.4532	14.4584	13.8381	15.0403	12.6539	13.515	14.0176	14.3284	13.4841	13.8274	13.8976	Q96MU7	YTHDC1	+	SIB_NT	1.13723	-0.47672	0.0729065	0.0287146	-0.47672	-1.36859	YTH domain-containing protein 1
14.2787	14.0469	13.897	13.8235	13.8834	13.8134	13.5523	13.728	13.8596	14.4773	14.1592	14.3929	14.4766	13.8698	14.1933	14.3675	14.1873	14.2451	Q96MX6	WDR92	+	SIB_NT	3.14191	0.387363	0.000721259	0.00577616	0.387363	2.00836	WD repeat-containing protein 92
12.7253	12.8784	12.9695	12.8197	12.7905	12.6944	12.8885	12.8259	12.7362	12.9537	13.1423	13.1753	13.2301	13.2651	13.161	13.0833	13.2452	13.1872	Q96N21	ENTHD2	+	SIB_NT	6.23525	0.346115	5.81768e-07	0.00270412	0.346115	2.41322	AP-4 complex accessory subunit tepsin
16.0903	16.3006	16.7828	16.0432	16.2869	16.4565	15.8064	16.6105	16.4397	15.6334	16.0484	16.0547	15.5044	16.5784	15.9303	15.8536	16.3314	16.1436	Q96P16	RPRD1A	+	SIB_NT	1.23503	-0.304279	0.0582068	0.0427508	-0.304279	-1.22126	Regulation of nuclear pre-mRNA domain-containing protein 1A
15.8551	15.9301	15.9665	15.7713	16.0285	15.9583	15.8607	15.8369	15.8487	15.3157	15.8391	15.6175	15.5425	15.7474	15.4682	15.6656	15.8643	15.9615	Q96P48	ARAP1	+	SIB_NT	2.12054	-0.22602	0.0075764	0.0346769	-0.22602	-1.29889	Arf-GAP with Rho-GAP domain, ANK repeat and PH domain-containing protein 1
16.6616	16.7462	16.8359	16.9931	16.7666	16.8423	16.7907	16.9434	16.8877	17.3982	17.486	17.5644	17.3391	17.4422	17.1753	17.5301	17.604	17.6791	Q96PD2	DCBLD2	+	SIB_NT	7.83913	0.638993	1.44834e-08	0.000254545	0.638993	3.96785	Discoidin, CUB and LCCL domain-containing protein 2
14.7204	14.5953	14.7128	14.649	14.7215	14.637	14.4316	14.4639	14.3674	15.3065	15.2945	15.4331	15.5282	15.1156	15.1403	15.3329	15.0211	15.0896	Q96PP9	GBP4	+	SIB_NT	7.03591	0.662535	9.20635e-08	0.000207407	0.662535	3.84422	Guanylate-binding protein 4
14.8885	14.5156	14.5125	15.0019	14.7895	14.7625	14.5814	15.0714	14.8396	15.1891	14.9399	14.8504	15.2572	15.0202	14.5114	15.1739	15.1678	15.2582	Q96PU4	UHRF2	+	SIB_NT	1.64629	0.267232	0.0225792	0.0347011	0.267232	1.29789	E3 ubiquitin-protein ligase UHRF2
18.4549	18.3698	18.4118	18.5031	18.5156	18.4491	18.5589	18.5403	18.5035	18.1012	18.3248	18.1271	18.2197	18.2442	17.783	18.2548	18.324	18.2327	Q96PU8	QKI	+	SIB_NT	3.92908	-0.299485	0.000117739	0.00772063	-0.299485	-1.8803	Protein quaking
17.4655	17.5055	17.5185	17.4901	17.4935	17.5818	17.6553	17.5032	17.5739	17.2582	17.4183	17.3655	17.3444	17.349	17.1867	17.3294	17.4925	17.3942	Q96PZ0	PUS7	+	SIB_NT	4.00507	-0.183241	9.88388e-05	0.0302573	-0.183241	-1.35082	Pseudouridylate synthase 7 homolog
15.2486	15.4275	15.4833	15.3784	15.4927	15.4536	15.4781	15.5887	15.5326	15.4456	15.696	15.6976	15.6049	15.6739	15.3606	15.7564	15.7978	15.7927	Q96Q11	TRNT1	+	SIB_NT	2.26231	0.193564	0.0054662	0.0441518	0.193564	1.20745	CCA tRNA nucleotidyltransferase 1, mitochondrial
17.6279	17.4836	17.2323	17.5767	17.5831	17.2833	17.6635	17.4402	17.1983	17.2859	17.2807	17.0268	17.3909	17.2219	16.8038	17.4176	17.3826	17.0243	Q96QD8	SLC38A2	+	SIB_NT	1.84164	-0.25049	0.0143998	0.0338045	-0.25049	-1.30959	Sodium-coupled neutral amino acid transporter 2
16.1818	16.0989	16.0907	15.5264	15.9825	16.0918	15.8798	15.9736	16.027	15.1195	15.88	15.9472	15.546	15.8715	15.748	15.4944	15.899	16.0422	Q96QD9	FYTTD1	+	SIB_NT	1.36796	-0.256071	0.0428587	0.0474481	-0.256071	-1.1833	UAP56-interacting factor
18.3737	18.4441	18.5005	18.2445	18.3901	18.4007	18.2038	18.4521	18.3828	17.8567	18.2112	17.9807	17.9784	18.1679	18.0295	18.032	18.178	18.2205	Q96QK1	VPS35	+	SIB_NT	4.51352	-0.304139	3.06538e-05	0.00604043	-0.304139	-1.98753	Vacuolar protein sorting-associated protein 35
14.3292	14.2035	14.514	14.112	14.1993	14.1211	13.8838	14.3054	14.3874	13.2218	13.5676	13.3076	13.2732	13.7962	13.4639	13.5491	13.3687	13.5398	Q96R06	SPAG5	+	SIB_NT	6.94878	-0.774202	1.12518e-07	0.000168421	-0.774202	-4.16684	Sperm-associated antigen 5
15.0864	15.2275	15.3859	15.1471	15.277	15.1702	15.1835	15.1447	15.1818	14.2964	14.8698	14.596	14.5529	14.9439	14.2333	14.4706	14.7416	14.8294	Q96RF0	SNX18	+	SIB_NT	5.20463	-0.585588	6.24273e-06	0.000653696	-0.585588	-3.10018	Sorting nexin-18
12.7305	13.0971	12.845	12.3765	13.1417	13.1489	12.9162	12.8296	12.8333	12.8408	12.8037	13.0987	13.8037	13.6606	13.3212	13.0959	13.143	13.0753	Q96RK0	CIC	+	SIB_NT	1.48719	0.324909	0.0325698	0.0294112	0.324909	1.36033	Protein capicua homolog
13.2984	14.0689	13.5935	13.5851	13.5659	13.7342	13.596	13.8544	13.4908	14.3749	14.784	14.5942	14.4879	14.9085	14.1989	14.5376	14.6214	14.6832	Q96RQ9	IL4I1	+	SIB_NT	7.03021	0.933713	9.32813e-08	0.000117647	0.933713	4.62107	L-amino-acid oxidase
15.6819	15.6466	15.7074	15.5266	15.6547	15.6735	15.5798	15.8241	15.6342	15.1463	15.6422	15.5231	15.3149	15.5916	15.2598	15.4991	15.4718	15.5498	Q96RU2	USP28	+	SIB_NT	2.49217	-0.214447	0.00321978	0.0324837	-0.214447	-1.32403	Ubiquitin carboxyl-terminal hydrolase 28
17.2505	17.2465	17.2288	17.1995	17.3996	17.246	17.4519	17.3556	17.277	17.2924	17.4458	17.459	17.5795	17.5529	17.292	17.5418	17.5911	17.6929	Q96S52	PIGS	+	SIB_NT	2.7258	0.199123	0.0018802	0.0348213	0.199123	1.29643	GPI transamidase component PIG-S
16.9831	16.8572	16.9482	16.9491	16.9225	16.9426	17.006	17.0153	16.9577	16.4676	16.7675	16.6136	16.63	16.7434	16.3108	16.6448	16.8155	16.7548	Q96SB4	SRPK1	+	SIB_NT	4.39776	-0.314848	4.00168e-05	0.00567157	-0.314848	-2.01513	SRSF protein kinase 1
14.4847	14.6916	14.7263	14.5814	14.4618	14.6604	14.332	14.6433	14.6511	14.1302	14.4427	14.15	14.0949	14.591	14.383	14.3299	14.5219	14.4678	Q96SB8	SMC6	+	SIB_NT	2.22357	-0.235692	0.00597633	0.0302015	-0.235692	-1.35131	Structural maintenance of chromosomes protein 6
11.5129	12.6232	12.302	12.3435	12.7139	12.4794	12.9269	11.9466	12.4653	13.4519	13.0863	13.1175	13.3438	13.2479	13.5651	13.29	13.3911	13.3922	Q96SQ9	CYP2S1	+	SIB_NT	5.01139	0.952465	9.74123e-06	0.000201439	0.952465	3.80788	Cytochrome P450 2S1
16.5134	16.3388	16.4587	16.5373	16.5662	16.3824	16.712	16.5699	16.5029	16.1296	16.1638	16.4756	16.3788	16.0617	15.9862	16.2564	16.2375	16.3574	Q96ST2	IWS1	+	SIB_NT	3.3276	-0.281608	0.000470332	0.0116393	-0.281608	-1.7134	Protein IWS1 homolog
15.0109	14.2825	14.3643	15.0312	14.9593	14.3327	14.8572	15.0655	14.8008	13.956	14.1442	13.0026	14.2964	14.1666	13.099	14.5271	14.277	14.1168	Q96T88	UHRF1	+	SIB_NT	2.792	-0.790967	0.00161434	0.00185075	-0.790967	-2.56118	E3 ubiquitin-protein ligase UHRF1
18.8577	18.7969	18.7748	18.7781	18.857	18.6878	18.8167	18.8799	18.7075	19.0042	19.2063	18.9802	19.0093	19.1514	18.8547	19.0379	19.1613	19.1281	Q96TA1	FAM129B	+	SIB_NT	4.82041	0.2641	1.51212e-05	0.00855328	0.2641	1.84376	Niban-like protein 1
16.2793	16.4154	16.3818	16.323	16.4092	16.438	16.6123	16.4143	16.4113	16.742	16.9238	16.9317	16.7605	16.909	16.5362	16.8921	16.9251	16.962	Q96TC7	RMDN3	+	SIB_NT	6.13374	0.433083	7.34949e-07	0.00113812	0.433083	2.78818	Regulator of microtubule dynamics protein 3
20.116	20.2741	19.9949	20.2047	20.1042	20.2439	20.0838	19.98	20.1658	20.0639	19.8107	19.7674	19.9028	19.9622	20.1704	19.7786	19.8554	19.7903	Q99439	CNN2	+	SIB_NT	2.94437	-0.2295	0.00113665	0.0224659	-0.2295	-1.45216	Calponin-2
15.6183	15.5776	15.3593	15.5891	15.6558	15.4296	15.5065	15.4054	15.3435	15.9412	15.833	15.6639	15.8336	15.8046	15.6775	15.7605	15.7423	15.6146	Q99447	PCYT2	+	SIB_NT	3.98426	0.265129	0.000103691	0.0106977	0.265129	1.74628	Ethanolamine-phosphate cytidylyltransferase
15.1424	15.054	15.1207	14.919	15.0451	15.0465	15.026	15.1455	15.0616	15.101	15.4399	15.3594	15.2636	15.2428	15.0114	15.2504	15.3937	15.4433	Q99470	SDF2	+	SIB_NT	2.92529	0.216091	0.0011877	0.0265794	0.216091	1.39468	Stromal cell-derived factor 2
12.8356	13.1703	13.2895	12.9134	12.8181	12.9752	12.7767	13.1718	13.1916	13.2485	13.3412	13.253	13.4158	13.5398	13.4145	13.2844	13.5203	13.6327	Q99504	EYA3	+	SIB_NT	3.84822	0.389783	0.000141835	0.00404644	0.389783	2.18264	Eyes absent homolog 3
16.6711	16.8568	16.5209	16.4913	16.8101	16.8679	16.6822	16.6076	16.6362	16.5161	16.9934	16.9953	16.8426	16.9977	17.0682	16.782	17.0036	16.9441	Q99519	NEU1	+	SIB_NT	2.10807	0.222107	0.007797	0.0363157	0.222107	1.28343	Sialidase-1
15.9972	16.0995	15.9849	15.9304	16.134	16.0756	16.1775	16.0934	16.0218	15.453	15.8307	15.7126	15.6048	15.7341	15.457	15.7559	15.8859	15.7562	Q99523	SORT1	+	SIB_NT	5.08634	-0.369333	8.1971e-06	0.0029547	-0.369333	-2.34697	Sortilin
18.1757	18.221	17.9975	18.2959	18.2468	18.2085	18.4449	18.0612	18.1387	18.8365	18.5614	18.7173	18.7644	18.6383	18.9954	18.5409	18.7247	18.7154	Q99536	VAT1	+	SIB_NT	6.40298	0.522672	3.95386e-07	0.000633333	0.522672	3.19364	Synaptic vesicle membrane protein VAT-1 homolog
16.391	16.4823	16.5698	16.2225	16.4662	16.4337	16.3253	16.5193	16.3254	16.4537	16.8573	16.6316	16.5917	16.7057	16.3295	16.5959	16.7535	16.832	Q99538	LGMN	+	SIB_NT	2.33935	0.223929	0.00457769	0.0317752	0.223929	1.33305	Legumain
17.0478	16.767	16.9803	16.9739	17.0929	16.9996	17.1866	17.0035	17.0985	16.747	16.7771	16.8401	16.8495	16.8267	15.6881	16.8078	16.6868	16.5925	Q99567	NUP88	+	SIB_NT	1.95874	-0.370505	0.0109967	0.0146514	-0.370505	-1.61883	Nuclear pore complex protein Nup88
15.9316	16.3684	16.0437	16.3798	16.3779	16.2669	16.3176	16.2065	16.2778	16.8127	16.5232	16.6808	16.3839	16.668	17.4827	16.6525	16.433	16.4252	Q99584	S100A13	+	SIB_NT	2.5289	0.43244	0.00295871	0.00682432	0.43244	1.93462	Protein S100-A13
14.4615	14.182	13.7225	14.2485	14.2796	14.0234	14.3898	13.7961	13.8767	13.8364	13.9446	13.7338	14.1888	13.7713	13.7333	14.156	13.7312	13.5744	Q99590	SCAF11	+	SIB_NT	1.44258	-0.256711	0.0360931	0.0440537	-0.256711	-1.20974	Protein SCAF11
14.6969	14.6472	14.9767	14.6019	14.6654	14.4925	14.3323	14.8613	14.7203	14.3611	14.5052	14.5764	14.3501	14.5975	13.9446	14.5253	14.5055	14.4018	Q99595	TIMM17A	+	SIB_NT	1.8097	-0.247425	0.0154988	0.0352009	-0.247425	-1.29305	Mitochondrial import inner membrane translocase subunit Tim17-A
15.7479	15.858	15.8286	15.6312	15.667	15.83	15.9504	15.9191	15.6389	15.8431	16.1814	15.9517	15.946	16.1651	15.8719	16.1304	16.1746	16.0419	Q99608	NDN	+	SIB_NT	3.10585	0.248339	0.000783691	0.0174085	0.248339	1.55101	Necdin
19.1092	19.191	19.212	19.0452	19.1965	19.1433	19.0132	19.1921	19.0618	18.6565	18.9066	18.8211	18.787	18.9327	18.6762	18.7642	18.9257	18.9004	Q99615	DNAJC7	+	SIB_NT	5.66626	-0.310435	2.15643e-06	0.00410315	-0.310435	-2.16811	DnaJ homolog subfamily C member 7
15.5252	15.899	15.4922	15.6605	15.7611	15.8318	15.86	15.7334	15.669	15.7908	15.8748	15.753	15.906	15.8598	16.1488	15.9432	16.0376	16.0315	Q99643	SDHC	+	SIB_NT	2.3858	0.212598	0.00411335	0.0346093	0.212598	1.29979	Succinate dehydrogenase cytochrome b560 subunit, mitochondrial
16.7088	17.0541	17.0707	17.087	17.0801	17.1555	17.1636	17.1141	17.0739	17.3929	17.4525	17.5385	17.2402	17.4532	17.3288	17.5051	17.5414	17.6352	Q99653	CHP1	+	SIB_NT	5.20138	0.397795	6.28952e-06	0.00235388	0.397795	2.4797	Calcineurin B homologous protein 1
15.8181	15.5916	15.4923	15.7411	15.8481	15.6913	15.9907	15.6644	15.6506	15.2779	15.3792	15.2065	15.324	15.3216	14.7858	15.3403	15.3543	15.3034	Q99661	KIF2C	+	SIB_NT	4.68025	-0.466139	2.0881e-05	0.00163964	-0.466139	-2.61116	Kinesin-like protein KIF2C
15.7274	15.6476	15.6063	15.7512	15.7378	15.6098	15.5933	15.7787	15.3206	15.1524	14.829	14.7191	14.8415	15.1484	14.6775	14.9102	14.9158	14.529	Q99685	MGLL	+	SIB_NT	7.22965	-0.783289	5.8932e-08	8.88889e-05	-0.783289	-4.28542	Monoglyceride lipase
15.2458	15.1038	15.1129	15.2158	15.2056	15.2139	15.3604	15.4006	15.3004	14.5979	15.0582	15.0149	14.9459	15.0059	14.766	15.0499	15.1351	15.0452	Q99700	ATXN2	+	SIB_NT	3.2552	-0.282222	0.00055565	0.0118613	-0.282222	-1.70322	Ataxin-2
13.0104	13.067	13.3089	13.111	13.049	13.2341	13.1972	13.384	13.1805	12.4163	12.66	11.7926	12.7412	12.8928	9.30899	12.1731	12.401	12.1942	Q99717	SMAD5	+	SIB_NT	2.10642	-1.10687	0.00782667	0.00279121	-1.10687	-2.38397	Mothers against decapentaplegic homolog 5
16.3216	16.4719	16.5684	16.4471	16.4694	16.5168	16.3979	16.6193	16.5101	16.6749	16.897	16.7609	16.7384	16.8641	16.4949	16.7793	16.8491	16.8555	Q99747	NAPG	+	SIB_NT	4.44176	0.287945	3.61608e-05	0.00731739	0.287945	1.90742	Gamma-soluble NSF attachment protein
16.168	15.7825	15.791	16.1997	15.62	15.6778	15.4147	15.7362	15.6558	14.8149	15.1175	15.1306	14.6803	15.1332	15.0304	14.8094	15.0555	15.3595	Q99808	SLC29A1	+	SIB_NT	5.52658	-0.768259	2.97452e-06	0.000322981	-0.768259	-3.66383	Equilibrative nucleoside transporter 1
15.9888	16.1572	16.1383	16.0218	16.2194	16.0931	16.2084	16.1353	16.0819	16.6576	16.3762	16.4198	16.3357	16.303	16.1786	16.4925	16.3596	16.4666	Q99816	TSG101	+	SIB_NT	4.28206	0.282806	5.22322e-05	0.00818828	0.282806	1.86326	Tumor susceptibility gene 101 protein
15.7364	15.5335	16.0354	15.7731	15.661	15.9397	15.8851	15.6602	15.8014	14.7175	14.9718	15.3644	14.9823	14.9603	14.9289	14.7232	15.0194	14.7199	Q99848	EBNA1BP2	+	SIB_NT	7.50957	-0.848676	3.09333e-08	0.000111111	-0.848676	-4.5727	Probable rRNA-processing protein EBP2
14.2487	13.1506	12.9598	13.1367	13.0454	12.7042	13.0026	13.0092	12.7869	11.651	11.6616	12.941	12.7936	13.0037	12.8798	11.8115	12.2415	11.9324	Q99942	RNF5	+	SIB_NT	2.28988	-0.792012	0.00512999	0.00316832	-0.792012	-2.29926	E3 ubiquitin-protein ligase RNF5
16.1933	16.2669	16.5393	15.8941	16.0842	16.2354	16.209	15.8243	16.3156	16.1934	16.8889	16.7296	16.5693	16.7372	16.7555	16.3179	16.7829	17.126	Q99943	AGPAT1	+	SIB_NT	3.20038	0.504308	0.000630408	0.00316805	0.504308	2.30198	1-acyl-sn-glycerol-3-phosphate acyltransferase alpha
17.0971	17.037	16.9744	17.0646	17.1435	16.9875	17.2043	17.027	16.9844	17.3322	17.4008	17.3507	17.397	17.2722	17.1369	17.3948	17.345	17.288	Q9BPW8	NIPSNAP1	+	SIB_NT	5.49235	0.266404	3.21845e-06	0.00693423	0.266404	1.92654	Protein NipSnap homolog 1
15.242	15.2022	15.4995	15.3686	15.1259	14.9721	14.5672	15.5245	15.2022	14.434	15.1114	13.9677	14.5428	15.2007	14.6954	14.8655	14.9277	15.1102	Q9BQ15	NABP2	+	SIB_NT	1.71389	-0.427631	0.0193244	0.0147093	-0.427631	-1.61708	SOSS complex subunit B1
16.6939	16.5369	16.4677	16.6462	16.7267	16.3874	16.6395	16.4412	16.1371	16.6672	16.964	16.4954	16.768	16.7931	16.4618	16.8668	16.8691	16.7287	Q9BQ69	MACROD1	+	SIB_NT	1.68619	0.215263	0.0205972	0.0489311	0.215263	1.17122	O-acetyl-ADP-ribose deacetylase MACROD1
14.5573	14.5885	14.9995	14.493	14.623	14.6461	13.7726	14.8823	14.6989	13.8111	14.5679	14.3064	13.9065	14.5206	14.0956	13.8683	14.4002	14.717	Q9BQ70	TCF25	+	SIB_NT	1.30861	-0.340848	0.049135	0.033716	-0.340848	-1.31046	Transcription factor 25
17.0054	16.8517	16.6621	16.8748	16.9976	16.8074	17.0363	16.7877	16.742	17.0544	17.0753	17.1234	17.2307	17.1093	16.8382	17.1601	17.1519	17.0016	Q9BQB6	VKORC1	+	SIB_NT	2.85163	0.21998	0.00140724	0.0261603	0.21998	1.40028	Vitamin K epoxide reductase complex subunit 1
20.4645	20.2793	20.6044	20.3084	20.3065	20.0002	20.2724	20.7012	20.2346	19.8545	20.1146	19.9702	19.9641	20.1197	19.7486	20.1002	20.0051	19.9776	Q9BQE3	TUBA1C	+	SIB_NT	3.47882	-0.368562	0.000332032	0.00547316	-0.368562	-2.035	Tubulin alpha-1C chain
12.587	13.3377	12.6682	13.0021	13.0483	13.0738	12.9424	12.3641	12.9964	13.6649	13.2461	13.3068	13.688	13.2566	15.0487	13.0973	13.0606	12.6791	Q9BQE4	VIMP	+	SIB_NT	1.43379	0.558653	0.036831	0.0146918	0.558653	1.61796	Selenoprotein S
16.0192	15.9906	16.1259	16.0798	15.9166	15.9925	16.0889	15.8902	16.1046	16.7015	16.4232	16.4965	16.5321	16.5914	16.786	16.4368	16.4951	16.6505	Q9BQE5	APOL2	+	SIB_NT	8.11571	0.544991	7.66104e-09	0.000319018	0.544991	3.63883	Apolipoprotein L2
18.656	18.8638	19.0275	18.7674	18.905	18.9246	18.6824	18.9503	18.8498	18.1547	18.617	18.4185	18.2797	18.5933	18.2237	18.2227	18.5615	18.6475	Q9BQG0	MYBBP1A	+	SIB_NT	4.41237	-0.434238	3.86926e-05	0.00248649	-0.434238	-2.44877	Myb-binding protein 1A
18.1415	17.8799	17.7219	18.0817	18.1185	17.6899	18.1098	17.9285	17.7413	18.3707	18.12	18.0256	18.3514	18.087	17.8563	18.3348	18.1646	18.1443	Q9BR76	CORO1B	+	SIB_NT	1.81333	0.226838	0.0153698	0.0410919	0.226838	1.23534	Coronin-1B
14.7798	15.1234	15.1797	14.7901	15.0532	15.0833	14.6606	15.1307	15.0413	15.3226	15.5559	15.5042	15.3383	15.6175	15.5364	15.1379	15.6745	15.8595	Q9BRK5	SDF4	+	SIB_NT	4.32557	0.522746	4.72535e-05	0.00136275	0.522746	2.68318	45 kDa calcium-binding protein
15.276	15.2045	15.4261	15.1741	15.3712	15.3921	15.1041	15.417	15.4222	14.1221	15.2035	14.8956	14.4447	14.9787	13.9835	14.4167	14.8435	14.9984	Q9BRP1	PDCD2L	+	SIB_NT	3.38016	-0.655615	0.000416712	0.00148706	-0.655615	-2.64512	Programmed cell death protein 2-like
16.5208	16.3837	16.328	16.5123	16.5354	16.4943	16.5798	16.3756	16.4371	16.671	16.758	16.6866	17.2316	16.672	16.4853	16.6958	16.7756	16.7586	Q9BRP8	PYM1	+	SIB_NT	2.91647	0.285238	0.00121209	0.0134847	0.285238	1.65165	Partner of Y14 and mago
11.0614	11.7548	11.9465	10.8345	12.1644	11.8793	11.906	11.9882	11.7507	12.1102	12.6802	12.8297	12.41	12.6364	12.2799	12.6857	12.5152	12.769	Q9BRR3	TMEM246	+	SIB_NT	3.90192	0.847809	0.000125338	0.000644628	0.847809	3.1536	Transmembrane protein 246
15.9028	15.8305	15.7554	15.8624	15.8266	15.7198	15.7516	15.8643	15.7564	15.4068	15.7393	15.5112	15.5993	15.7056	15.7372	15.5573	15.7203	15.6451	Q9BRS2	RIOK1	+	SIB_NT	3.1276	-0.183087	0.000745422	0.037634	-0.183087	-1.27087	Serine/threonine-protein kinase RIO1
15.4046	15.054	15.3441	15.3783	15.4416	15.4808	15.6486	15.3416	15.4386	14.9852	15.2283	15.2464	14.9442	15.125	14.8379	14.9477	15.1798	15.2383	Q9BRT6	LLPH	+	SIB_NT	3.20206	-0.311054	0.000627979	0.00959531	-0.311054	-1.79371	Protein LLP homolog
15.5441	15.8216	15.7491	15.7065	15.785	15.8244	15.7256	15.8831	15.8466	15.4082	15.617	15.4998	15.3214	15.6936	15.2006	15.5835	15.6871	15.8092	Q9BRT9	GINS4	+	SIB_NT	2.18226	-0.229499	0.0065726	0.0326132	-0.229499	-1.32265	DNA replication complex GINS protein SLD5
15.4692	15.6966	15.7058	15.5923	15.7273	15.712	15.6637	15.759	15.7217	15.1073	15.4926	15.3457	15.1191	15.407	15.0498	15.2189	15.4979	15.4322	Q9BRX5	GINS3	+	SIB_NT	4.49703	-0.375234	3.184e-05	0.0034496	-0.375234	-2.26531	DNA replication complex GINS protein PSF3
15.8208	15.9278	15.9547	15.7665	15.9406	15.7641	16.0404	15.9679	15.8113	16.3792	16.5352	16.5036	16.4847	16.5986	16.1522	16.5976	16.5714	16.72	Q9BRX8	FAM213A	+	SIB_NT	7.40103	0.616494	3.9716e-08	0.000217687	0.616494	3.77497	Redox-regulatory protein FAM213A
14.2652	14.5705	14.9267	14.4645	14.3178	14.5808	14.5315	14.3599	14.6538	13.5108	14.1542	14.3615	13.8488	13.9507	13.9444	13.5965	14.0919	14.5492	Q9BSC4	NOL10	+	SIB_NT	2.96933	-0.518106	0.00107317	0.00354232	-0.518106	-2.25135	Nucleolar protein 10
13.9135	14.2031	13.7969	13.9298	14.0149	13.475	13.3509	13.9786	13.6	13.8597	14.5275	14.279	14.0605	14.3374	14.0474	13.9627	14.4358	14.4583	Q9BSH5	HDHD3	+	SIB_NT	2.39639	0.411735	0.00401427	0.00844399	0.411735	1.84901	Haloacid dehalogenase-like hydrolase domain-containing protein 3
18.1579	18.3115	18.3027	18.1275	18.2844	18.2158	18.2083	18.2402	18.2047	18.2173	18.5841	18.4042	18.4151	18.5268	18.202	18.4449	18.606	18.5023	Q9BSJ8	ESYT1	+	SIB_NT	2.89873	0.205502	0.0012626	0.0306394	0.205502	1.34635	Extended synaptotagmin-1
14.2201	14.4528	14.4772	12.6615	14.1182	14.27	14.5946	14.5495	14.5369	14.7731	14.7644	14.8786	14.6644	15.0211	14.3024	14.7287	14.674	13.8676	Q9BSQ5	CCM2	+	SIB_NT	1.05735	0.421521	0.0876301	0.0376239	0.421521	1.27081	Cerebral cavernous malformations 2 protein
16.4832	16.5574	16.4741	16.4803	16.5359	16.4983	16.6012	16.4828	16.473	16.4748	16.7138	16.7596	16.5708	16.742	16.803	16.6395	16.7441	16.7326	Q9BSR8	YIPF4	+	SIB_NT	3.5637	0.177101	0.000273086	0.036533	0.177101	1.28168	Protein YIPF4
15.7329	15.5186	15.4599	15.7096	15.5761	15.6403	15.712	15.5222	15.5802	16.1412	16.054	15.9441	16.0888	16.0169	16.0124	16.1456	16.0564	15.8501	Q9BT09	CNPY3	+	SIB_NT	7.23769	0.428625	5.78512e-08	0.000902357	0.428625	2.95121	Protein canopy homolog 3
15.1863	15.0817	15.3258	14.8804	15.2414	15.2503	15.0727	15.0896	15.2321	15.1689	15.5493	15.5341	15.3317	15.3443	15.2264	15.3618	15.5102	15.6626	Q9BT22	ALG1	+	SIB_NT	2.68637	0.258786	0.00205888	0.0190647	0.258786	1.5181	Chitobiosyldiphosphodolichol beta-mannosyltransferase
15.9579	15.6763	15.6948	15.9914	15.8493	15.7388	16.0352	15.7173	15.8075	15.2652	15.2409	15.3028	15.2514	15.1954	15.4246	15.1243	15.2519	15.0005	Q9BT23	LIMD2	+	SIB_NT	7.57828	-0.601275	2.64068e-08	0.000214765	-0.601275	-3.75897	LIM domain-containing protein 2
16.2118	16.3629	16.1776	16.1979	16.2373	16.3311	16.1299	16.2594	16.0954	15.7982	16.1749	15.8818	15.96	16.1181	15.8729	15.9408	16.1471	16.0986	Q9BT73	PSMG3	+	SIB_NT	3.08943	-0.223416	0.000813905	0.022739	-0.223416	-1.44776	Proteasome assembly chaperone 3
16.5429	16.8758	16.8814	16.6877	16.9435	16.8741	16.8284	17.0538	16.8754	16.1143	16.6422	16.574	15.9746	16.7235	16.5919	16.6141	16.8485	16.9361	Q9BTE3	MCMBP	+	SIB_NT	1.5617	-0.282653	0.0274344	0.0341093	-0.282653	-1.30563	Mini-chromosome maintenance complex-binding protein
16.7786	16.6485	16.6081	16.3791	16.63	16.5979	16.5927	16.5821	16.5584	16.1866	16.3828	16.2626	16.2861	16.4179	16.1439	16.3064	16.5635	16.3398	Q9BTE6	AARSD1	+	SIB_NT	3.95463	-0.27621	0.000111011	0.00965692	-0.27621	-1.78947	Alanyl-tRNA editing protein Aarsd1
18.0849	18.1863	17.9053	18.2813	18.0534	18.1577	18.3023	17.8266	18.0735	17.8125	17.6222	17.7657	17.9081	17.8363	17.868	17.6741	17.8695	17.6286	Q9BTE7	DCUN1D5	+	SIB_NT	3.88643	-0.320687	0.000129888	0.00657798	-0.320687	-1.95434	DCN1-like protein 5
18.4541	18.5576	18.6779	18.5232	18.5764	18.6173	18.4117	18.6054	18.4515	18.7401	18.857	18.7441	18.6401	18.6884	18.7145	18.8368	18.6995	18.5924	Q9BTT0	ANP32E	+	SIB_NT	3.39767	0.181978	0.000400247	0.0352975	0.181978	1.29189	Acidic leucine-rich nuclear phosphoprotein 32 family member E
[truncated: 3,317 more rows]

## Sheet: Q<0.05
NT	NT	NT	NT	NT	NT	NT	NT	NT	siLIN28B	siLIN28B	siLIN28B	siLIN28B	siLIN28B	siLIN28B	siLIN28B	siLIN28B	siLIN28B	PG.ProteinGroups	PG.Genes	Significant SIB_NT	significant	#NAME?	Difference	p-value SIB_NT	q-value SIB_NT	Difference SIB_NT	Test statistic SIB_NT	PG.ProteinDescriptions
[truncated: 1,951 more rows]

[truncated: 2 more sheets: DOWN, UP]
