# Supplementary material for: Role of LIN28B in the Regulation of Ribosomal Biogenesis and Lipid Metabolism in Medulloblastoma Brain Cancer Cells
Source: Proteomes. 2025 Mar 27;13(2):14. doi: 10.3390/proteomes13020014 (PMC12015845; doi:10.3390/proteomes13020014)
Supplement: Supplementary file 1 [file proteomes-13-00014-s001.zip › proteomes-3469515-Table S2-Bioinformatics Analysis.xlsx]

## Sheet: PANTHER (v 17.0)-down
Analysis Type:	PANTHER Overrepresentation Test (Released 20221013)
Annotation Version and Release Date:	GO Ontology database DOI: 10.5281/zenodo.6799722 Released 2022-07-01
Analyzed List:	Client Text Box Input (Homo sapiens)
Reference List:	Homo sapiens (all genes in database)
Test Type:	FISHER
Correction:	FDR
GO biological process complete	Homo sapiens - REFLIST (20589)	Client Text Box Input (131)	Client Text Box Input (expected)	Client Text Box Input (over/under)	Client Text Box Input (fold Enrichment)	Client Text Box Input (raw P-value)	Client Text Box Input (FDR)
ribosome biogenesis (GO:0042254)	303	22	1.93	+	11.41	1.1e-16	1.72e-12
rRNA processing (GO:0006364)	223	19	1.42	+	13.39	1.04e-15	8.14e-12
rRNA metabolic process (GO:0016072)	254	19	1.62	+	11.76	9.5e-15	4.96e-11
ribonucleoprotein complex biogenesis (GO:0022613)	449	23	2.86	+	8.05	2.51e-14	9.85e-11
ncRNA processing (GO:0034470)	413	19	2.63	+	7.23	3.23e-11	1.01e-07
cellular nitrogen compound metabolic process (GO:0034641)	3573	55	22.73	+	2.42	5.46e-11	1.43e-07
nucleobase-containing compound metabolic process (GO:0006139)	2825	45	17.97	+	2.5	2.26e-09	3.55e-06
nucleic acid metabolic process (GO:0090304)	2276	40	14.48	+	2.76	1.61e-09	3.62e-06
nitrogen compound metabolic process (GO:0006807)	6710	76	42.69	+	1.78	3.06e-09	3.7e-06
gene expression (GO:0010467)	2314	40	14.72	+	2.72	2.59e-09	3.7e-06
ribosomal large subunit biogenesis (GO:0042273)	76	9	0.48	+	18.61	3.36e-09	3.76e-06
heterocycle metabolic process (GO:0046483)	2999	47	19.08	+	2.46	2.25e-09	3.91e-06
cellular aromatic compound metabolic process (GO:0006725)	3050	47	19.41	+	2.42	3.02e-09	3.94e-06
ncRNA metabolic process (GO:0034660)	536	19	3.41	+	5.57	2.17e-09	4.25e-06
RNA processing (GO:0006396)	868	23	5.52	+	4.16	8.4e-09	8.78e-06
cellular metabolic process (GO:0044237)	6606	74	42.03	+	1.76	1.5e-08	1.47e-05
organic cyclic compound metabolic process (GO:1901360)	3292	47	20.95	+	2.24	3.04e-08	2.81e-05
RNA metabolic process (GO:0016070)	1635	31	10.4	+	2.98	3.5e-08	3.05e-05
primary metabolic process (GO:0044238)	7228	77	45.99	+	1.67	5.67e-08	4.68e-05
ribosomal small subunit biogenesis (GO:0042274)	79	8	0.5	+	15.92	7.91e-08	6.2e-05
macromolecule metabolic process (GO:0043170)	5941	67	37.8	+	1.77	1.04e-07	7.76e-05
organic substance metabolic process (GO:0071704)	7697	79	48.97	+	1.61	1.51e-07	0.000108
cellular process (GO:0009987)	15044	120	95.72	+	1.25	1.64e-07	0.000112
metabolic process (GO:0008152)	8131	80	51.73	+	1.55	8.99e-07	0.000587
cellular component biogenesis (GO:0044085)	2633	37	16.75	+	2.21	2.52e-06	0.00158
positive regulation of transcription by RNA polymerase I (GO:0045943)	34	5	0.22	+	23.11	4.53e-06	0.00273
cellular component organization or biogenesis (GO:0071840)	5727	61	36.44	+	1.67	5.39e-06	0.00313
regulation of metabolic process (GO:0019222)	6754	68	42.97	+	1.58	8.88e-06	0.00498
nucleotide-sugar biosynthetic process (GO:0009226)	20	4	0.13	+	31.43	1.47e-05	0.00768
regulation of transcription by RNA polymerase I (GO:0006356)	44	5	0.28	+	17.86	1.43e-05	0.00772
negative regulation of ubiquitin-protein transferase activity (GO:0051444)	23	4	0.15	+	27.33	2.39e-05	0.0121
maturation of SSU-rRNA (GO:0030490)	55	5	0.35	+	14.29	3.87e-05	0.0189
regulation of DNA damage checkpoint (GO:2000001)	27	4	0.17	+	23.28	4.21e-05	0.02
regulation of cellular metabolic process (GO:0031323)	5647	58	35.93	+	1.61	4.64e-05	0.0214
maturation of LSU-rRNA (GO:0000470)	28	4	0.18	+	22.45	4.78e-05	0.0214
regulation of nitrogen compound metabolic process (GO:0051171)	5709	58	36.32	+	1.6	5.29e-05	0.023
positive regulation of rRNA processing (GO:2000234)	10	3	0.06	+	47.15	6.74e-05	0.0286
regulation of macromolecule metabolic process (GO:0060255)	6214	61	39.54	+	1.54	8.29e-05	0.0342
cellular nitrogen compound biosynthetic process (GO:0044271)	1588	24	10.1	+	2.38	9.11e-05	0.0366
biological_process (GO:0008150)	17864	127	113.66	+	1.12	0.000131	0.0456
positive regulation of metabolic process (GO:0009893)	3858	43	24.55	+	1.75	0.000117	0.0458
Unclassified (UNCLASSIFIED)	2725	4	17.34	-	0.23	0.000131	0.0467
ossification (GO:0001503)	290	9	1.85	+	4.88	0.000122	0.0467
cell cycle (GO:0007049)	1249	20	7.95	+	2.52	0.000139	0.0474
negative regulation of ubiquitin protein ligase activity (GO:1904667)	13	3	0.08	+	36.27	0.00013	0.0475
nucleotide-sugar metabolic process (GO:0009225)	37	4	0.24	+	16.99	0.000129	0.0481

## Sheet: PANTHER (v 17.0)-up
Analysis Type:	PANTHER Overrepresentation Test (Released 20221013)
Annotation Version and Release Date:	GO Ontology database DOI: 10.5281/zenodo.6799722 Released 2022-07-01
Analyzed List:	Client Text Box Input (Homo sapiens)
Reference List:	Homo sapiens (all genes in database)
Test Type:	FISHER
Correction:	FDR
GO biological process complete	Homo sapiens - REFLIST (20589)	Client Text Box Input (171)	Client Text Box Input (expected)	Client Text Box Input (over/under)	Client Text Box Input (fold Enrichment)	Client Text Box Input (raw P-value)	Client Text Box Input (FDR)
cellular process (GO:0009987)	15044	157	124.95	+	1.26	1.67e-09	2.62e-05
response to organic substance (GO:0010033)	2704	51	22.46	+	2.27	1.16e-08	9.08e-05
lipid metabolic process (GO:0006629)	1234	31	10.25	+	3.02	4.21e-08	0.00022
cellular catabolic process (GO:0044248)	1625	36	13.5	+	2.67	6.46e-08	0.000253
small molecule metabolic process (GO:0044281)	1654	36	13.74	+	2.62	9.95e-08	0.000312
catabolic process (GO:0009056)	1974	40	16.39	+	2.44	1.33e-07	0.000348
response to chemical (GO:0042221)	4060	62	33.72	+	1.84	5.83e-07	0.00131
cellular lipid metabolic process (GO:0044255)	928	24	7.71	+	3.11	1.05e-06	0.00206
response to endogenous stimulus (GO:0009719)	1371	30	11.39	+	2.63	1.27e-06	0.00221
carboxylic acid metabolic process (GO:0019752)	822	22	6.83	+	3.22	1.8e-06	0.00282
cell migration (GO:0016477)	903	23	7.5	+	3.07	2.31e-06	0.00302
response to organonitrogen compound (GO:0010243)	968	24	8.04	+	2.99	2.15e-06	0.00307
oxoacid metabolic process (GO:0043436)	848	22	7.04	+	3.12	2.94e-06	0.00355
response to nitrogen compound (GO:1901698)	1062	25	8.82	+	2.83	3.18e-06	0.00356
organic acid metabolic process (GO:0006082)	857	22	7.12	+	3.09	3.47e-06	0.00363
response to peptide (GO:1901652)	445	15	3.7	+	4.06	6.57e-06	0.00606
response to oxygen-containing compound (GO:1901700)	1551	31	12.88	+	2.41	6.4e-06	0.00627
cell motility (GO:0048870)	1061	24	8.81	+	2.72	9.84e-06	0.00812
organic substance catabolic process (GO:1901575)	1679	32	13.94	+	2.29	9.68e-06	0.00843
response to peptide hormone (GO:0043434)	363	13	3.01	+	4.31	1.5e-05	0.0118
heterotypic cell-cell adhesion (GO:0034113)	36	5	0.3	+	16.72	2.11e-05	0.0157
cell adhesion (GO:0007155)	969	22	8.05	+	2.73	2.26e-05	0.0161
carboxylic acid catabolic process (GO:0046395)	224	10	1.86	+	5.38	2.53e-05	0.0172
monocarboxylic acid metabolic process (GO:0032787)	508	15	4.22	+	3.56	2.96e-05	0.0186
organic acid catabolic process (GO:0016054)	228	10	1.89	+	5.28	2.92e-05	0.0191
positive regulation of cell death (GO:0010942)	583	16	4.84	+	3.3	3.76e-05	0.0227
response to nutrient (GO:0007584)	149	8	1.24	+	6.46	4.85e-05	0.0282
cellular response to chemical stimulus (GO:0070887)	2616	41	21.73	+	1.89	7.02e-05	0.0393
innate immune response (GO:0045087)	832	19	6.91	+	2.75	7.91e-05	0.0413
response to external stimulus (GO:0009605)	2469	39	20.51	+	1.9	7.83e-05	0.0423
response to hormone (GO:0009725)	767	18	6.37	+	2.83	8.81e-05	0.0446
regulation of anatomical structure morphogenesis (GO:0022603)	924	20	7.67	+	2.61	0.000104	0.0452
positive regulation of apoptotic process (GO:0043065)	503	14	4.18	+	3.35	0.000101	0.0453
Unclassified (UNCLASSIFIED)	2725	7	22.63	-	0.31	9.65e-05	0.0458
response to corticosteroid (GO:0031960)	166	8	1.38	+	5.8	9.99e-05	0.0461
regulation of cell migration (GO:0030334)	929	20	7.72	+	2.59	0.000112	0.0473
biological_process (GO:0008150)	17864	164	148.37	+	1.11	9.65e-05	0.0473
retinoid metabolic process (GO:0001523)	87	6	0.72	+	8.3	0.000121	0.0473
response to wounding (GO:0009611)	447	13	3.71	+	3.5	0.000118	0.0475
branched-chain amino acid metabolic process (GO:0009081)	27	4	0.22	+	17.84	0.000118	0.0485
anatomical structure formation involved in morphogenesis (GO:0048646)	941	20	7.82	+	2.56	0.000132	0.0493
positive regulation of programmed cell death (GO:0043068)	516	14	4.29	+	3.27	0.000131	0.0502

## Sheet: STRING (v 11.0)-down
#term ID	term description	observed gene count	background gene count	strength	false discovery rate	matching proteins in your network (IDs)	matching proteins in your network (labels)
GO:0042254	ribosome biogenesis	22	270	1.1	2.91e-14	9606.ENSP00000199320,9606.ENSP00000253247,9606.ENSP00000254605,9606.ENSP00000258772,9606.ENSP00000260443,9606.ENSP00000297990,9606.ENSP00000301364,9606.ENSP00000309830,9606.ENSP00000327179,9606.ENSP00000338862,9606.ENSP00000339095,9606.ENSP00000346120,9606.ENSP00000353246,9606.ENSP00000359606,9606.ENSP00000368887,9606.ENSP00000384302,9606.ENSP00000386134,9606.ENSP00000401191,9606.ENSP00000407323,…	DIMT1,NOL11,RRP8,DDX56,RSL24D1,NOL6,TSR1,RPL38,CIRH1A,BRIX1,RPS7,DDX21,MAK16,ZNHIT6,PAK1IP1,WDR43,NGDN,WBSCR22,EBNA1BP2,RSL1D1,RPS15,NSA2
GO:0006364	rRNA processing	17	192	1.14	2.57e-11	9606.ENSP00000199320,9606.ENSP00000253247,9606.ENSP00000254605,9606.ENSP00000258772,9606.ENSP00000297990,9606.ENSP00000301364,9606.ENSP00000327179,9606.ENSP00000339095,9606.ENSP00000346120,9606.ENSP00000353246,9606.ENSP00000384302,9606.ENSP00000386134,9606.ENSP00000401191,9606.ENSP00000407323,9606.ENSP00000460871,9606.ENSP00000467466,9606.ENSP00000483484	DIMT1,NOL11,RRP8,DDX56,NOL6,TSR1,CIRH1A,RPS7,DDX21,MAK16,WDR43,NGDN,WBSCR22,EBNA1BP2,RSL1D1,RPS15,NSA2
GO:0034660	ncRNA metabolic process	18	497	0.75	1.8e-06	9606.ENSP00000199320,9606.ENSP00000253247,9606.ENSP00000254605,9606.ENSP00000258772,9606.ENSP00000297990,9606.ENSP00000301364,9606.ENSP00000327179,9606.ENSP00000339095,9606.ENSP00000346120,9606.ENSP00000353246,9606.ENSP00000358854,9606.ENSP00000384302,9606.ENSP00000386134,9606.ENSP00000401191,9606.ENSP00000407323,9606.ENSP00000460871,9606.ENSP00000467466,9606.ENSP00000483484	DIMT1,NOL11,RRP8,DDX56,NOL6,TSR1,CIRH1A,RPS7,DDX21,MAK16,TAF5,WDR43,NGDN,WBSCR22,EBNA1BP2,RSL1D1,RPS15,NSA2
GO:0042273	ribosomal large subunit biogenesis	8	68	1.26	9.05e-06	9606.ENSP00000260443,9606.ENSP00000309830,9606.ENSP00000338862,9606.ENSP00000353246,9606.ENSP00000368887,9606.ENSP00000407323,9606.ENSP00000460871,9606.ENSP00000483484	RSL24D1,RPL38,BRIX1,MAK16,PAK1IP1,EBNA1BP2,RSL1D1,NSA2
GO:0071840	cellular component organization or biogenesis	63	5342	0.26	1.63e-05	9606.ENSP00000199320,9606.ENSP00000222573,9606.ENSP00000231004,9606.ENSP00000243326,9606.ENSP00000253247,9606.ENSP00000254605,9606.ENSP00000258418,9606.ENSP00000258772,9606.ENSP00000260383,9606.ENSP00000260443,9606.ENSP00000297990,9606.ENSP00000301178,9606.ENSP00000301364,9606.ENSP00000302640,9606.ENSP00000304408,9606.ENSP00000307705,9606.ENSP00000309830,9606.ENSP00000316578,9606.ENSP00000317332,…	DIMT1,ITGB8,LOX,RIF1,NOL11,RRP8,CAB39,DDX56,TUBGCP4,RSL24D1,NOL6,AXL,TSR1,UBTF,COL3A1,HIST1H1E,RPL38,SUZ12,SNX18,MPI,CAMK2G,SPAG5,CIRH1A,PAWR,LIMK1,ACTR8,BRIX1,RPS7,BAZ1B,KPNA1,ANP32B,DDX21,MAK16,TAF5,CNN3,PKN2,ZNHIT6,USP33,RAB3B,FANCG,PAK1IP1,HAUS6,DNAJC19,MLLT4,ETS1,PBRM1,SUN1,WDR43,IFRD1,NGDN,PARVG,KIFC1,WBSCR22,EBNA1BP2,RPL23,TMEM33,PALLD,APAF1,ANKFY1,RSL1D1,RPS15,UHRF1,NSA2
GO:0006396	RNA processing	20	825	0.58	9.9e-05	9606.ENSP00000199320,9606.ENSP00000253247,9606.ENSP00000254605,9606.ENSP00000258772,9606.ENSP00000295899,9606.ENSP00000295926,9606.ENSP00000297990,9606.ENSP00000301364,9606.ENSP00000327179,9606.ENSP00000339095,9606.ENSP00000346120,9606.ENSP00000353246,9606.ENSP00000384302,9606.ENSP00000386134,9606.ENSP00000401191,9606.ENSP00000407323,9606.ENSP00000420306,9606.ENSP00000460871,9606.ENSP00000467466,…	DIMT1,NOL11,RRP8,DDX56,THOC7,CCNL1,NOL6,TSR1,CIRH1A,RPS7,DDX21,MAK16,WDR43,NGDN,WBSCR22,EBNA1BP2,THOC5,RSL1D1,RPS15,NSA2
GO:0042274	ribosomal small subunit biogenesis	7	68	1.2	0.00011	9606.ENSP00000253247,9606.ENSP00000301364,9606.ENSP00000309830,9606.ENSP00000327179,9606.ENSP00000339095,9606.ENSP00000386134,9606.ENSP00000467466	NOL11,TSR1,RPL38,CIRH1A,RPS7,NGDN,RPS15
GO:0034641	cellular nitrogen compound metabolic process	58	5126	0.24	0.00028	9606.ENSP00000199320,9606.ENSP00000217182,9606.ENSP00000222573,9606.ENSP00000234420,9606.ENSP00000243326,9606.ENSP00000253247,9606.ENSP00000254605,9606.ENSP00000258772,9606.ENSP00000260443,9606.ENSP00000270625,9606.ENSP00000295899,9606.ENSP00000295926,9606.ENSP00000297990,9606.ENSP00000301364,9606.ENSP00000302640,9606.ENSP00000308193,9606.ENSP00000309830,9606.ENSP00000315644,9606.ENSP00000316578,…	DIMT1,EEF1A2,ITGB8,MSH6,RIF1,NOL11,RRP8,DDX56,RSL24D1,RPS11,THOC7,CCNL1,NOL6,TSR1,UBTF,RNASEH2C,RPL38,TYMS,SUZ12,CYC1,MPI,CIRH1A,PAWR,ACTR8,RNASEH2B,RPS7,BAZ1B,ARID3B,KPNA1,DDX21,MAK16,UAP1,TAF5,PKN2,POLR3A,ASS1,RPS4X,FANCG,ETS1,SLC29A1,MTHFD2,PBRM1,MACC1,WDR43,NGDN,UAP1L1,WBSCR22,EBNA1BP2,CBFB,THOC5,RPL23,CNOT8,SMAD5,TMEM14C,RSL1D1,RPS15,UHRF1,NSA2
GO:0046483	heterocycle metabolic process	54	4716	0.25	0.00056	9606.ENSP00000199320,9606.ENSP00000234420,9606.ENSP00000243326,9606.ENSP00000253247,9606.ENSP00000254605,9606.ENSP00000258772,9606.ENSP00000270625,9606.ENSP00000295899,9606.ENSP00000295926,9606.ENSP00000297990,9606.ENSP00000301364,9606.ENSP00000302640,9606.ENSP00000308193,9606.ENSP00000309830,9606.ENSP00000315644,9606.ENSP00000316578,9606.ENSP00000317159,9606.ENSP00000318318,9606.ENSP00000327179,…	DIMT1,MSH6,RIF1,NOL11,RRP8,DDX56,RPS11,THOC7,CCNL1,NOL6,TSR1,UBTF,RNASEH2C,RPL38,TYMS,SUZ12,CYC1,MPI,CIRH1A,PAWR,ACTR8,RNASEH2B,RPS7,BAZ1B,ARID3B,KPNA1,DDX21,MAK16,UAP1,TAF5,PKN2,POLR3A,RPS4X,FANCG,ETS1,SLC29A1,MTHFD2,PBRM1,MACC1,WDR43,NGDN,UAP1L1,WBSCR22,EBNA1BP2,CBFB,THOC5,RPL23,CNOT8,SMAD5,TMEM14C,RSL1D1,RPS15,UHRF1,NSA2
GO:0006725	cellular aromatic compound metabolic process	54	4754	0.25	0.00062	9606.ENSP00000199320,9606.ENSP00000234420,9606.ENSP00000243326,9606.ENSP00000253247,9606.ENSP00000254605,9606.ENSP00000258772,9606.ENSP00000270625,9606.ENSP00000295899,9606.ENSP00000295926,9606.ENSP00000297990,9606.ENSP00000301364,9606.ENSP00000302640,9606.ENSP00000308193,9606.ENSP00000309830,9606.ENSP00000315644,9606.ENSP00000316578,9606.ENSP00000317159,9606.ENSP00000318318,9606.ENSP00000327179,…	DIMT1,MSH6,RIF1,NOL11,RRP8,DDX56,RPS11,THOC7,CCNL1,NOL6,TSR1,UBTF,RNASEH2C,RPL38,TYMS,SUZ12,CYC1,MPI,CIRH1A,PAWR,ACTR8,RNASEH2B,RPS7,BAZ1B,ARID3B,KPNA1,DDX21,MAK16,UAP1,TAF5,PKN2,POLR3A,RPS4X,FANCG,ETS1,SLC29A1,MTHFD2,PBRM1,MACC1,WDR43,NGDN,UAP1L1,WBSCR22,EBNA1BP2,CBFB,THOC5,RPL23,CNOT8,SMAD5,TMEM14C,RSL1D1,RPS15,UHRF1,NSA2
GO:0044085	cellular component biogenesis	36	2556	0.34	0.00062	9606.ENSP00000199320,9606.ENSP00000231004,9606.ENSP00000253247,9606.ENSP00000254605,9606.ENSP00000258418,9606.ENSP00000258772,9606.ENSP00000260383,9606.ENSP00000260443,9606.ENSP00000297990,9606.ENSP00000301364,9606.ENSP00000302640,9606.ENSP00000307705,9606.ENSP00000309830,9606.ENSP00000318318,9606.ENSP00000319060,9606.ENSP00000327179,9606.ENSP00000328088,9606.ENSP00000338862,9606.ENSP00000339095,…	DIMT1,LOX,NOL11,RRP8,CAB39,DDX56,TUBGCP4,RSL24D1,NOL6,TSR1,UBTF,HIST1H1E,RPL38,MPI,CAMK2G,CIRH1A,PAWR,BRIX1,RPS7,ANP32B,DDX21,MAK16,PKN2,ZNHIT6,PAK1IP1,HAUS6,WDR43,NGDN,KIFC1,WBSCR22,EBNA1BP2,TMEM33,APAF1,RSL1D1,RPS15,NSA2
GO:0006139	nucleobase-containing compound metabolic process	52	4551	0.25	0.00085	9606.ENSP00000199320,9606.ENSP00000234420,9606.ENSP00000243326,9606.ENSP00000253247,9606.ENSP00000254605,9606.ENSP00000258772,9606.ENSP00000270625,9606.ENSP00000295899,9606.ENSP00000295926,9606.ENSP00000297990,9606.ENSP00000301364,9606.ENSP00000302640,9606.ENSP00000308193,9606.ENSP00000309830,9606.ENSP00000315644,9606.ENSP00000316578,9606.ENSP00000317159,9606.ENSP00000318318,9606.ENSP00000327179,…	DIMT1,MSH6,RIF1,NOL11,RRP8,DDX56,RPS11,THOC7,CCNL1,NOL6,TSR1,UBTF,RNASEH2C,RPL38,TYMS,SUZ12,CYC1,MPI,CIRH1A,PAWR,ACTR8,RNASEH2B,RPS7,BAZ1B,ARID3B,KPNA1,DDX21,MAK16,UAP1,TAF5,PKN2,POLR3A,RPS4X,FANCG,ETS1,SLC29A1,PBRM1,MACC1,WDR43,NGDN,UAP1L1,WBSCR22,EBNA1BP2,CBFB,THOC5,RPL23,CNOT8,SMAD5,RSL1D1,RPS15,UHRF1,NSA2
GO:0090304	nucleic acid metabolic process	47	3941	0.27	0.00095	9606.ENSP00000199320,9606.ENSP00000234420,9606.ENSP00000243326,9606.ENSP00000253247,9606.ENSP00000254605,9606.ENSP00000258772,9606.ENSP00000270625,9606.ENSP00000295899,9606.ENSP00000295926,9606.ENSP00000297990,9606.ENSP00000301364,9606.ENSP00000302640,9606.ENSP00000308193,9606.ENSP00000309830,9606.ENSP00000315644,9606.ENSP00000316578,9606.ENSP00000327179,9606.ENSP00000328088,9606.ENSP00000336842,…	DIMT1,MSH6,RIF1,NOL11,RRP8,DDX56,RPS11,THOC7,CCNL1,NOL6,TSR1,UBTF,RNASEH2C,RPL38,TYMS,SUZ12,CIRH1A,PAWR,ACTR8,RNASEH2B,RPS7,BAZ1B,ARID3B,KPNA1,DDX21,MAK16,TAF5,PKN2,POLR3A,RPS4X,FANCG,ETS1,PBRM1,MACC1,WDR43,NGDN,WBSCR22,EBNA1BP2,CBFB,THOC5,RPL23,CNOT8,SMAD5,RSL1D1,RPS15,UHRF1,NSA2
GO:0006807	nitrogen compound metabolic process	78	8349	0.16	0.0015	9606.ENSP00000158166,9606.ENSP00000199320,9606.ENSP00000217182,9606.ENSP00000222005,9606.ENSP00000222573,9606.ENSP00000223061,9606.ENSP00000231004,9606.ENSP00000234420,9606.ENSP00000243326,9606.ENSP00000253247,9606.ENSP00000254605,9606.ENSP00000258418,9606.ENSP00000258772,9606.ENSP00000260443,9606.ENSP00000265000,9606.ENSP00000265734,9606.ENSP00000270625,9606.ENSP00000272732,9606.ENSP00000295899,…	CAMKK1,DIMT1,EEF1A2,CDC37,ITGB8,PCOLCE,LOX,MSH6,RIF1,NOL11,RRP8,CAB39,DDX56,RSL24D1,GALNT7,CDK6,RPS11,SCRN3,THOC7,CCNL1,NOL6,AXL,TSR1,UBTF,COL3A1,HIST1H1E,RNASEH2C,RPL38,TYMS,SUZ12,CYC1,MPI,CAMK2G,CIRH1A,PAWR,F3,LIMK1,ACTR8,RNASEH2B,RPS7,BAZ1B,ARID3B,KPNA1,DDX21,MSRB3,MAK16,UAP1,CACUL1,TAF5,PKN2,USP33,RAB3B,POLR3A,ASS1,RPS4X,RNF5,FANCG,ETS1,SLC29A1,MTHFD2,PBRM1,MACC1,WDR43,NGDN,DAPK1,UAP1L1,WBSCR…
GO:0016070	RNA metabolic process	42	3430	0.28	0.0018	9606.ENSP00000199320,9606.ENSP00000253247,9606.ENSP00000254605,9606.ENSP00000258772,9606.ENSP00000270625,9606.ENSP00000295899,9606.ENSP00000295926,9606.ENSP00000297990,9606.ENSP00000301364,9606.ENSP00000302640,9606.ENSP00000308193,9606.ENSP00000309830,9606.ENSP00000316578,9606.ENSP00000327179,9606.ENSP00000328088,9606.ENSP00000336842,9606.ENSP00000337623,9606.ENSP00000339095,9606.ENSP00000342434,…	DIMT1,NOL11,RRP8,DDX56,RPS11,THOC7,CCNL1,NOL6,TSR1,UBTF,RNASEH2C,RPL38,SUZ12,CIRH1A,PAWR,ACTR8,RNASEH2B,RPS7,BAZ1B,ARID3B,DDX21,MAK16,TAF5,PKN2,POLR3A,RPS4X,ETS1,PBRM1,MACC1,WDR43,NGDN,WBSCR22,EBNA1BP2,CBFB,THOC5,RPL23,CNOT8,SMAD5,RSL1D1,RPS15,UHRF1,NSA2
GO:1901360	organic cyclic compound metabolic process	54	4963	0.23	0.0018	9606.ENSP00000199320,9606.ENSP00000234420,9606.ENSP00000243326,9606.ENSP00000253247,9606.ENSP00000254605,9606.ENSP00000258772,9606.ENSP00000270625,9606.ENSP00000295899,9606.ENSP00000295926,9606.ENSP00000297990,9606.ENSP00000301364,9606.ENSP00000302640,9606.ENSP00000308193,9606.ENSP00000309830,9606.ENSP00000315644,9606.ENSP00000316578,9606.ENSP00000317159,9606.ENSP00000318318,9606.ENSP00000327179,…	DIMT1,MSH6,RIF1,NOL11,RRP8,DDX56,RPS11,THOC7,CCNL1,NOL6,TSR1,UBTF,RNASEH2C,RPL38,TYMS,SUZ12,CYC1,MPI,CIRH1A,PAWR,ACTR8,RNASEH2B,RPS7,BAZ1B,ARID3B,KPNA1,DDX21,MAK16,UAP1,TAF5,PKN2,POLR3A,RPS4X,FANCG,ETS1,SLC29A1,MTHFD2,PBRM1,MACC1,WDR43,NGDN,UAP1L1,WBSCR22,EBNA1BP2,CBFB,THOC5,RPL23,CNOT8,SMAD5,TMEM14C,RSL1D1,RPS15,UHRF1,NSA2
GO:0006401	RNA catabolic process	9	237	0.77	0.0032	9606.ENSP00000270625,9606.ENSP00000308193,9606.ENSP00000309830,9606.ENSP00000337623,9606.ENSP00000339095,9606.ENSP00000362744,9606.ENSP00000420311,9606.ENSP00000430493,9606.ENSP00000467466	RPS11,RNASEH2C,RPL38,RNASEH2B,RPS7,RPS4X,RPL23,CNOT8,RPS15
GO:0006614	SRP-dependent cotranslational protein targeting to membrane	6	92	1.01	0.0041	9606.ENSP00000270625,9606.ENSP00000309830,9606.ENSP00000339095,9606.ENSP00000362744,9606.ENSP00000420311,9606.ENSP00000467466	RPS11,RPL38,RPS7,RPS4X,RPL23,RPS15
GO:0007049	cell cycle	21	1263	0.41	0.005	9606.ENSP00000234420,9606.ENSP00000243326,9606.ENSP00000246535,9606.ENSP00000258418,9606.ENSP00000260383,9606.ENSP00000265734,9606.ENSP00000315644,9606.ENSP00000317332,9606.ENSP00000319060,9606.ENSP00000319417,9606.ENSP00000323300,9606.ENSP00000336842,9606.ENSP00000358147,9606.ENSP00000359552,9606.ENSP00000359829,9606.ENSP00000369871,9606.ENSP00000378307,9606.ENSP00000384015,9606.ENSP00000393963,…	MSH6,RIF1,PDCD2L,CAB39,TUBGCP4,CDK6,TYMS,SNX18,CAMK2G,SKA3,SPAG5,ACTR8,CACUL1,PKN2,USP33,HAUS6,PBRM1,SUN1,KIFC1,CNOT8,UHRF1
GO:0010467	gene expression	43	3733	0.25	0.005	9606.ENSP00000199320,9606.ENSP00000217182,9606.ENSP00000253247,9606.ENSP00000254605,9606.ENSP00000258772,9606.ENSP00000260443,9606.ENSP00000270625,9606.ENSP00000295899,9606.ENSP00000295926,9606.ENSP00000297990,9606.ENSP00000301364,9606.ENSP00000302640,9606.ENSP00000309830,9606.ENSP00000316578,9606.ENSP00000327179,9606.ENSP00000328088,9606.ENSP00000334145,9606.ENSP00000336842,9606.ENSP00000339095,…	DIMT1,EEF1A2,NOL11,RRP8,DDX56,RSL24D1,RPS11,THOC7,CCNL1,NOL6,TSR1,UBTF,RPL38,SUZ12,CIRH1A,PAWR,F3,ACTR8,RPS7,BAZ1B,ARID3B,DDX21,MAK16,TAF5,PKN2,POLR3A,RPS4X,ETS1,PBRM1,MACC1,WDR43,NGDN,WBSCR22,EBNA1BP2,CBFB,THOC5,RPL23,CNOT8,SMAD5,RSL1D1,RPS15,UHRF1,NSA2
GO:0043170	macromolecule metabolic process	70	7453	0.16	0.005	9606.ENSP00000158166,9606.ENSP00000199320,9606.ENSP00000217182,9606.ENSP00000222005,9606.ENSP00000223061,9606.ENSP00000231004,9606.ENSP00000234420,9606.ENSP00000243326,9606.ENSP00000253247,9606.ENSP00000254605,9606.ENSP00000258418,9606.ENSP00000258772,9606.ENSP00000260443,9606.ENSP00000265000,9606.ENSP00000265734,9606.ENSP00000270625,9606.ENSP00000272732,9606.ENSP00000295899,9606.ENSP00000295926,…	CAMKK1,DIMT1,EEF1A2,CDC37,PCOLCE,LOX,MSH6,RIF1,NOL11,RRP8,CAB39,DDX56,RSL24D1,GALNT7,CDK6,RPS11,SCRN3,THOC7,CCNL1,NOL6,AXL,TSR1,UBTF,COL3A1,HIST1H1E,RNASEH2C,RPL38,TYMS,SUZ12,MPI,CAMK2G,CIRH1A,PAWR,F3,LIMK1,ACTR8,RNASEH2B,RPS7,BAZ1B,ARID3B,KPNA1,DDX21,MSRB3,MAK16,CACUL1,TAF5,PKN2,USP33,RAB3B,POLR3A,RPS4X,RNF5,FANCG,ETS1,PBRM1,MACC1,WDR43,NGDN,DAPK1,WBSCR22,EBNA1BP2,CBFB,THOC5,RPL23,CNOT8,SMAD5,RS…
GO:0044238	primary metabolic process	79	8808	0.14	0.005	9606.ENSP00000158166,9606.ENSP00000199320,9606.ENSP00000217182,9606.ENSP00000222005,9606.ENSP00000222573,9606.ENSP00000223061,9606.ENSP00000231004,9606.ENSP00000234420,9606.ENSP00000243326,9606.ENSP00000253247,9606.ENSP00000254605,9606.ENSP00000258418,9606.ENSP00000258772,9606.ENSP00000260443,9606.ENSP00000265000,9606.ENSP00000265052,9606.ENSP00000265734,9606.ENSP00000270625,9606.ENSP00000272732,…	CAMKK1,DIMT1,EEF1A2,CDC37,ITGB8,PCOLCE,LOX,MSH6,RIF1,NOL11,RRP8,CAB39,DDX56,RSL24D1,GALNT7,MGLL,CDK6,RPS11,SCRN3,THOC7,CCNL1,NOL6,AXL,TSR1,UBTF,COL3A1,HIST1H1E,RNASEH2C,RPL38,TYMS,SUZ12,CYC1,MPI,CAMK2G,FADS1,CIRH1A,PAWR,F3,LIMK1,ACTR8,RNASEH2B,RPS7,BAZ1B,ARID3B,KPNA1,DDX21,MSRB3,MAK16,UAP1,CACUL1,TAF5,PKN2,USP33,RAB3B,POLR3A,ASS1,RPS4X,RNF5,FANCG,SACM1L,ETS1,SLC29A1,PBRM1,MACC1,WDR43,NGDN,DAPK1,U…
GO:0071704	organic substance metabolic process	81	9135	0.14	0.005	9606.ENSP00000158166,9606.ENSP00000199320,9606.ENSP00000217182,9606.ENSP00000222005,9606.ENSP00000222573,9606.ENSP00000223061,9606.ENSP00000231004,9606.ENSP00000234420,9606.ENSP00000243326,9606.ENSP00000253247,9606.ENSP00000254605,9606.ENSP00000258418,9606.ENSP00000258772,9606.ENSP00000260443,9606.ENSP00000265000,9606.ENSP00000265052,9606.ENSP00000265734,9606.ENSP00000270625,9606.ENSP00000272732,…	CAMKK1,DIMT1,EEF1A2,CDC37,ITGB8,PCOLCE,LOX,MSH6,RIF1,NOL11,RRP8,CAB39,DDX56,RSL24D1,GALNT7,MGLL,CDK6,RPS11,SCRN3,THOC7,CCNL1,NOL6,AXL,TSR1,UBTF,COL3A1,HIST1H1E,RNASEH2C,RPL38,TYMS,SUZ12,CYC1,MPI,CAMK2G,FADS1,CIRH1A,PAWR,F3,LIMK1,ACTR8,RNASEH2B,RPS7,BAZ1B,ARID3B,KPNA1,DDX21,MSRB3,MAK16,UAP1,CACUL1,TAF5,PKN2,USP33,RAB3B,POLR3A,ASS1,RPS4X,RNF5,FANCG,SACM1L,ETS1,SLC29A1,MTHFD2,PBRM1,MACC1,WDR43,NGDN,…
GO:2000234	positive regulation of rRNA processing	3	9	1.71	0.005	9606.ENSP00000199320,9606.ENSP00000384302,9606.ENSP00000401191	DIMT1,WDR43,WBSCR22
GO:0044237	cellular metabolic process	78	8797	0.14	0.0069	9606.ENSP00000158166,9606.ENSP00000199320,9606.ENSP00000217182,9606.ENSP00000222005,9606.ENSP00000222573,9606.ENSP00000231004,9606.ENSP00000234420,9606.ENSP00000243326,9606.ENSP00000253247,9606.ENSP00000254605,9606.ENSP00000258418,9606.ENSP00000258772,9606.ENSP00000260443,9606.ENSP00000265000,9606.ENSP00000265052,9606.ENSP00000265734,9606.ENSP00000270625,9606.ENSP00000295899,9606.ENSP00000295926,…	CAMKK1,DIMT1,EEF1A2,CDC37,ITGB8,LOX,MSH6,RIF1,NOL11,RRP8,CAB39,DDX56,RSL24D1,GALNT7,MGLL,CDK6,RPS11,THOC7,CCNL1,NOL6,AXL,TSR1,UBTF,COL3A1,HIST1H1E,RNASEH2C,RPL38,TYMS,SUZ12,CYC1,MPI,CAMK2G,FADS1,CIRH1A,PAWR,LIMK1,ACTR8,RNASEH2B,RPS7,BAZ1B,ARID3B,KPNA1,DDX21,MSRB3,MAK16,UAP1,CACUL1,TAF5,PKN2,USP33,RAB3B,POLR3A,ASS1,RPS4X,RNF5,FANCG,SACM1L,ETS1,SLC29A1,MTHFD2,PBRM1,MACC1,WDR43,NGDN,DAPK1,UAP1L1,WBS…
GO:0000184	nuclear-transcribed mRNA catabolic process, nonsense-mediated decay	6	118	0.9	0.0093	9606.ENSP00000270625,9606.ENSP00000309830,9606.ENSP00000339095,9606.ENSP00000362744,9606.ENSP00000420311,9606.ENSP00000467466	RPS11,RPL38,RPS7,RPS4X,RPL23,RPS15
GO:0034655	nucleobase-containing compound catabolic process	10	394	0.6	0.0153	9606.ENSP00000270625,9606.ENSP00000308193,9606.ENSP00000309830,9606.ENSP00000337623,9606.ENSP00000339095,9606.ENSP00000343701,9606.ENSP00000362744,9606.ENSP00000420311,9606.ENSP00000430493,9606.ENSP00000467466	RPS11,RNASEH2C,RPL38,RNASEH2B,RPS7,KPNA1,RPS4X,RPL23,CNOT8,RPS15
GO:0051444	negative regulation of ubiquitin-protein transferase activity	3	17	1.44	0.0153	9606.ENSP00000336740,9606.ENSP00000339095,9606.ENSP00000420311	LIMK1,RPS7,RPL23
GO:0000956	nuclear-transcribed mRNA catabolic process	7	191	0.76	0.0155	9606.ENSP00000270625,9606.ENSP00000309830,9606.ENSP00000339095,9606.ENSP00000362744,9606.ENSP00000420311,9606.ENSP00000430493,9606.ENSP00000467466	RPS11,RPL38,RPS7,RPS4X,RPL23,CNOT8,RPS15
GO:0006413	translational initiation	6	142	0.82	0.0198	9606.ENSP00000270625,9606.ENSP00000309830,9606.ENSP00000339095,9606.ENSP00000362744,9606.ENSP00000420311,9606.ENSP00000467466	RPS11,RPL38,RPS7,RPS4X,RPL23,RPS15
GO:0009226	nucleotide-sugar biosynthetic process	3	21	1.35	0.0227	9606.ENSP00000318318,9606.ENSP00000356903,9606.ENSP00000386935	MPI,UAP1,UAP1L1
GO:0009987	cellular process	110	14652	0.07	0.0227	9606.ENSP00000158166,9606.ENSP00000199320,9606.ENSP00000217182,9606.ENSP00000222005,9606.ENSP00000222573,9606.ENSP00000223061,9606.ENSP00000231004,9606.ENSP00000232564,9606.ENSP00000234420,9606.ENSP00000243326,9606.ENSP00000246535,9606.ENSP00000253247,9606.ENSP00000254605,9606.ENSP00000258418,9606.ENSP00000258772,9606.ENSP00000260383,9606.ENSP00000260443,9606.ENSP00000264908,9606.ENSP00000265000,…	CAMKK1,DIMT1,EEF1A2,CDC37,ITGB8,PCOLCE,LOX,GNB4,MSH6,RIF1,PDCD2L,NOL11,RRP8,CAB39,DDX56,TUBGCP4,RSL24D1,ANXA3,GALNT7,MGLL,CDK6,RPS11,SCRN3,THOC7,CCNL1,NOL6,AXL,TSR1,UBTF,COL3A1,HIST1H1E,RNASEH2C,RPL38,ARFGAP1,TYMS,SUZ12,CYC1,SNX18,MPI,CAMK2G,SKA3,FADS1,SPAG5,CIRH1A,PAWR,F3,LIMK1,ACTR8,RNASEH2B,BRIX1,RPS7,BAZ1B,ARID3B,KPNA1,ANP32B,DDX21,MSRB3,MAK16,UAP1,ECM1,CACUL1,TAF5,CNN3,PKN2,ZNHIT6,USP33,RAB3…
GO:0030490	maturation of SSU-rRNA	4	52	1.08	0.0227	9606.ENSP00000253247,9606.ENSP00000301364,9606.ENSP00000327179,9606.ENSP00000386134	NOL11,TSR1,CIRH1A,NGDN
GO:0045943	positive regulation of transcription by RNA polymerase I	3	22	1.33	0.0243	9606.ENSP00000253247,9606.ENSP00000302640,9606.ENSP00000384302	NOL11,UBTF,WDR43
GO:0048549	positive regulation of pinocytosis	2	4	1.89	0.0269	9606.ENSP00000301178,9606.ENSP00000459943	AXL,ANKFY1
GO:0000470	maturation of LSU-rRNA	3	24	1.29	0.0281	9606.ENSP00000353246,9606.ENSP00000460871,9606.ENSP00000483484	MAK16,RSL1D1,NSA2
GO:0042255	ribosome assembly	4	58	1.03	0.0281	9606.ENSP00000260443,9606.ENSP00000309830,9606.ENSP00000338862,9606.ENSP00000467466	RSL24D1,RPL38,BRIX1,RPS15
GO:0044271	cellular nitrogen compound biosynthetic process	38	3528	0.22	0.0281	9606.ENSP00000217182,9606.ENSP00000253247,9606.ENSP00000254605,9606.ENSP00000260443,9606.ENSP00000270625,9606.ENSP00000295926,9606.ENSP00000302640,9606.ENSP00000309830,9606.ENSP00000315644,9606.ENSP00000316578,9606.ENSP00000317159,9606.ENSP00000318318,9606.ENSP00000327179,9606.ENSP00000328088,9606.ENSP00000336842,9606.ENSP00000339095,9606.ENSP00000342434,9606.ENSP00000343126,9606.ENSP00000346120,…	EEF1A2,NOL11,RRP8,RSL24D1,RPS11,CCNL1,UBTF,RPL38,TYMS,SUZ12,CYC1,MPI,CIRH1A,PAWR,ACTR8,RPS7,BAZ1B,ARID3B,DDX21,UAP1,TAF5,PKN2,POLR3A,ASS1,RPS4X,ETS1,PBRM1,MACC1,WDR43,UAP1L1,WBSCR22,CBFB,RPL23,CNOT8,SMAD5,TMEM14C,RPS15,UHRF1
GO:0000278	mitotic cell cycle	12	628	0.47	0.0327	9606.ENSP00000260383,9606.ENSP00000265734,9606.ENSP00000315644,9606.ENSP00000317332,9606.ENSP00000319060,9606.ENSP00000319417,9606.ENSP00000323300,9606.ENSP00000358147,9606.ENSP00000369871,9606.ENSP00000378307,9606.ENSP00000393963,9606.ENSP00000430493	TUBGCP4,CDK6,TYMS,SNX18,CAMK2G,SKA3,SPAG5,CACUL1,HAUS6,PBRM1,KIFC1,CNOT8
GO:0033554	cellular response to stress	21	1553	0.32	0.0381	9606.ENSP00000222005,9606.ENSP00000234420,9606.ENSP00000243326,9606.ENSP00000254605,9606.ENSP00000258418,9606.ENSP00000301178,9606.ENSP00000314615,9606.ENSP00000322229,9606.ENSP00000336842,9606.ENSP00000342434,9606.ENSP00000359829,9606.ENSP00000361471,9606.ENSP00000364235,9606.ENSP00000367910,9606.ENSP00000376436,9606.ENSP00000377424,9606.ENSP00000386135,9606.ENSP00000422473,9606.ENSP00000430493,…	CDC37,MSH6,RIF1,RRP8,CAB39,AXL,ARFGAP1,FADS1,ACTR8,BAZ1B,USP33,ASS1,RNF5,FANCG,ETS1,SLC29A1,DAPK1,TMEM33,CNOT8,APAF1,UHRF1
GO:0000027	ribosomal large subunit assembly	3	29	1.21	0.0419	9606.ENSP00000260443,9606.ENSP00000309830,9606.ENSP00000338862	RSL24D1,RPL38,BRIX1
GO:0044265	cellular macromolecule catabolic process	14	842	0.41	0.0433	9606.ENSP00000270625,9606.ENSP00000308193,9606.ENSP00000309830,9606.ENSP00000337623,9606.ENSP00000339095,9606.ENSP00000343701,9606.ENSP00000358147,9606.ENSP00000359829,9606.ENSP00000362744,9606.ENSP00000364235,9606.ENSP00000420311,9606.ENSP00000430493,9606.ENSP00000467466,9606.ENSP00000479617	RPS11,RNASEH2C,RPL38,RNASEH2B,RPS7,KPNA1,CACUL1,USP33,RPS4X,RNF5,RPL23,CNOT8,RPS15,UHRF1
GO:0006605	protein targeting	8	318	0.59	0.0438	9606.ENSP00000222005,9606.ENSP00000270625,9606.ENSP00000309830,9606.ENSP00000339095,9606.ENSP00000362744,9606.ENSP00000372005,9606.ENSP00000420311,9606.ENSP00000467466	CDC37,RPS11,RPL38,RPS7,RPS4X,DNAJC19,RPL23,RPS15
GO:0044766	multi-organism transport	3	30	1.19	0.0438	9606.ENSP00000295899,9606.ENSP00000343701,9606.ENSP00000420306	THOC7,KPNA1,THOC5
GO:0009893	positive regulation of metabolic process	35	3280	0.22	0.047	9606.ENSP00000158166,9606.ENSP00000199320,9606.ENSP00000217182,9606.ENSP00000222005,9606.ENSP00000222573,9606.ENSP00000223061,9606.ENSP00000234420,9606.ENSP00000243326,9606.ENSP00000253247,9606.ENSP00000258418,9606.ENSP00000264908,9606.ENSP00000295926,9606.ENSP00000302640,9606.ENSP00000328088,9606.ENSP00000334145,9606.ENSP00000339095,9606.ENSP00000342434,9606.ENSP00000343126,9606.ENSP00000345848,…	CAMKK1,DIMT1,EEF1A2,CDC37,ITGB8,PCOLCE,MSH6,RIF1,NOL11,CAB39,ANXA3,CCNL1,UBTF,PAWR,F3,RPS7,BAZ1B,ARID3B,ANP32B,DDX21,CACUL1,ASS1,RPS4X,ETS1,MACC1,WDR43,DAPK1,WBSCR22,CBFB,THOC5,RPL23,CNOT8,SMAD5,APAF1,UHRF1
GO:0040029	regulation of gene expression, epigenetic	7	251	0.64	0.047	9606.ENSP00000243326,9606.ENSP00000254605,9606.ENSP00000316578,9606.ENSP00000342434,9606.ENSP00000346120,9606.ENSP00000379144,9606.ENSP00000430493	RIF1,RRP8,SUZ12,BAZ1B,DDX21,TNRC6A,CNOT8

## Sheet: STRING (v 11.0)-up
#term ID	term description	observed gene count	background gene count	strength	false discovery rate	matching proteins in your network (IDs)	matching proteins in your network (labels)
GO:0006629	lipid metabolic process	32	1192	0.5	3.28e-05	9606.ENSP00000009041,9606.ENSP00000219789,9606.ENSP00000220764,9606.ENSP00000240285,9606.ENSP00000241337,9606.ENSP00000261292,9606.ENSP00000264039,9606.ENSP00000265896,9606.ENSP00000280800,9606.ENSP00000281182,9606.ENSP00000293217,9606.ENSP00000295802,9606.ENSP00000296003,9606.ENSP00000304845,9606.ENSP00000308032,9606.ENSP00000310551,9606.ENSP00000332256,9606.ENSP00000356438,9606.ENSP00000357873,…	STARD3NL,CDIPT,DECR1,RDH10,GSTM2,LIPG,GPC1,SQLE,PLBD2,ACAD8,ACOX1,RETSAT,MTMR14,UGT1A8,CYP2S1,LCLAT1,ALDH1A3,PTGS2,ACADSB,GPC4,FUCA1,GPC6,PC,ORMDL3,NAGA,PLD3,PCCB,CDS2,POR,NPC2,STRA6,DHRS3
GO:0055114	oxidation-reduction process	27	932	0.53	6.25e-05	9606.ENSP00000216117,9606.ENSP00000220764,9606.ENSP00000229379,9606.ENSP00000240285,9606.ENSP00000241337,9606.ENSP00000263368,9606.ENSP00000264193,9606.ENSP00000265896,9606.ENSP00000274569,9606.ENSP00000281182,9606.ENSP00000293217,9606.ENSP00000294728,9606.ENSP00000295802,9606.ENSP00000298198,9606.ENSP00000308032,9606.ENSP00000332256,9606.ENSP00000356438,9606.ENSP00000357873,9606.ENSP00000360576,…	HMOX1,DECR1,COX6A1,RDH10,GSTM2,BLVRB,CPOX,SQLE,PCYOX1L,ACAD8,ACOX1,VCAM1,RETSAT,PGM2L1,CYP2S1,ALDH1A3,PTGS2,ACADSB,NDOR1,KDM5C,NQO2,POR,ALDH6A1,IL4I1,H6PD,DHRS3,FAM213A
GO:0001523	retinoid metabolic process	9	87	1.08	0.00011	9606.ENSP00000240285,9606.ENSP00000264039,9606.ENSP00000295802,9606.ENSP00000304845,9606.ENSP00000332256,9606.ENSP00000359864,9606.ENSP00000366246,9606.ENSP00000456609,9606.ENSP00000480439	RDH10,GPC1,RETSAT,UGT1A8,ALDH1A3,GPC4,GPC6,STRA6,DHRS3
GO:0009605	response to external stimulus	43	2152	0.37	0.00011	9606.ENSP00000216117,9606.ENSP00000219150,9606.ENSP00000220772,9606.ENSP00000233809,9606.ENSP00000255448,9606.ENSP00000257570,9606.ENSP00000259371,9606.ENSP00000261292,9606.ENSP00000261918,9606.ENSP00000263980,9606.ENSP00000264039,9606.ENSP00000265131,9606.ENSP00000282561,9606.ENSP00000282588,9606.ENSP00000294728,9606.ENSP00000304845,9606.ENSP00000315768,9606.ENSP00000332256,9606.ENSP00000338258,…	HMOX1,CORO1A,SFRP1,IGFBP2,DCLK1,OASL,DAB2IP,LIPG,SEMA7A,SLC9A1,GPC1,TNC,GJA1,ITGA1,VCAM1,UGT1A8,STAT2,ALDH1A3,CDC42EP4,CAMK2D,PARP9,ULBP3,ULBP2,PTGS2,S100A7,S100A8,S100A9,CD58,GBP4,IFIT3,IFIT2,ENG,GSN,ISG15,DDX58,PLXNA1,JUP,POR,SPTBN2,NPC2,ITGB3,STRA6,SARM1
GO:0044281	small molecule metabolic process	38	1779	0.4	0.00011	9606.ENSP00000075120,9606.ENSP00000219302,9606.ENSP00000219789,9606.ENSP00000220764,9606.ENSP00000229379,9606.ENSP00000240285,9606.ENSP00000241337,9606.ENSP00000263980,9606.ENSP00000264649,9606.ENSP00000265896,9606.ENSP00000274569,9606.ENSP00000281182,9606.ENSP00000293217,9606.ENSP00000295802,9606.ENSP00000298198,9606.ENSP00000304845,9606.ENSP00000308032,9606.ENSP00000310551,9606.ENSP00000332256,…	SLC2A3,NME3,CDIPT,DECR1,COX6A1,RDH10,GSTM2,SLC9A1,ATP6V0A1,SQLE,PCYOX1L,ACAD8,ACOX1,RETSAT,PGM2L1,UGT1A8,CYP2S1,LCLAT1,ALDH1A3,PARP9,PPT2,PTGS2,ACADSB,RARS2,EXTL2,FUCA1,PC,ABAT,PCCB,CDS2,POR,ACSS3,ALDH6A1,NPC2,IL4I1,H6PD,NAGK,DHRS3
GO:0002252	immune effector process	25	927	0.5	0.00022	9606.ENSP00000075120,9606.ENSP00000219150,9606.ENSP00000226578,9606.ENSP00000257570,9606.ENSP00000264649,9606.ENSP00000315768,9606.ENSP00000326706,9606.ENSP00000353512,9606.ENSP00000356308,9606.ENSP00000356320,9606.ENSP00000357712,9606.ENSP00000357722,9606.ENSP00000357727,9606.ENSP00000358501,9606.ENSP00000360635,9606.ENSP00000360883,9606.ENSP00000360891,9606.ENSP00000362924,9606.ENSP00000363603,…	SLC2A3,CORO1A,MANBA,OASL,ATP6V0A1,STAT2,PLEKHO2,PARP9,ULBP3,ULBP2,S100A7,S100A8,S100A9,CD58,DPP7,IFIT3,IFIT2,GSN,FUCA1,ISG15,DDX58,JUP,ORMDL3,MVP,NPC2
GO:0010033	response to organic substance	49	2815	0.31	0.00022	9606.ENSP00000216117,9606.ENSP00000218388,9606.ENSP00000219150,9606.ENSP00000220772,9606.ENSP00000233809,9606.ENSP00000241337,9606.ENSP00000257570,9606.ENSP00000259371,9606.ENSP00000262494,9606.ENSP00000263980,9606.ENSP00000264193,9606.ENSP00000264649,9606.ENSP00000265131,9606.ENSP00000265896,9606.ENSP00000266085,9606.ENSP00000268613,9606.ENSP00000282561,9606.ENSP00000294728,9606.ENSP00000295666,…	HMOX1,TIMP1,CORO1A,SFRP1,IGFBP2,GSTM2,OASL,DAB2IP,GNAO1,SLC9A1,CPOX,ATP6V0A1,TNC,SQLE,TIMP3,CDH13,GJA1,VCAM1,IGFBP7,SNIP1,INSR,UGT1A8,STAT2,ACAP2,CDC42EP4,CAMK2D,PTGS2,S100A7,S100A8,CD58,EXTL2,GBP4,NDOR1,IFIT3,IFIT2,ENG,GSN,ISG15,DDX58,CD9,TMUB1,JUP,ABAT,ZFP36L1,EPM2AIP1,POR,TRIM16,SARM1,NEFL
GO:0044255	cellular lipid metabolic process	25	946	0.49	0.00022	9606.ENSP00000219789,9606.ENSP00000220764,9606.ENSP00000240285,9606.ENSP00000241337,9606.ENSP00000261292,9606.ENSP00000264039,9606.ENSP00000293217,9606.ENSP00000295802,9606.ENSP00000296003,9606.ENSP00000304845,9606.ENSP00000308032,9606.ENSP00000310551,9606.ENSP00000332256,9606.ENSP00000356438,9606.ENSP00000357873,9606.ENSP00000359864,9606.ENSP00000363603,9606.ENSP00000366246,9606.ENSP00000377724,…	CDIPT,DECR1,RDH10,GSTM2,LIPG,GPC1,ACOX1,RETSAT,MTMR14,UGT1A8,CYP2S1,LCLAT1,ALDH1A3,PTGS2,ACADSB,GPC4,FUCA1,GPC6,ORMDL3,NAGA,PCCB,CDS2,POR,STRA6,DHRS3
GO:0045055	regulated exocytosis	21	691	0.55	0.00022	9606.ENSP00000075120,9606.ENSP00000218388,9606.ENSP00000219150,9606.ENSP00000226578,9606.ENSP00000264649,9606.ENSP00000266085,9606.ENSP00000274569,9606.ENSP00000326706,9606.ENSP00000357712,9606.ENSP00000357722,9606.ENSP00000357727,9606.ENSP00000358501,9606.ENSP00000360635,9606.ENSP00000362924,9606.ENSP00000363603,9606.ENSP00000371958,9606.ENSP00000377508,9606.ENSP00000377724,9606.ENSP00000378760,…	SLC2A3,TIMP1,CORO1A,MANBA,ATP6V0A1,TIMP3,PCYOX1L,PLEKHO2,S100A7,S100A8,S100A9,CD58,DPP7,GSN,FUCA1,CD9,JUP,ORMDL3,MVP,NPC2,ITGB3
GO:0045087	innate immune response	21	676	0.56	0.00022	9606.ENSP00000219150,9606.ENSP00000257570,9606.ENSP00000259371,9606.ENSP00000294728,9606.ENSP00000315768,9606.ENSP00000338258,9606.ENSP00000339740,9606.ENSP00000353512,9606.ENSP00000356308,9606.ENSP00000356320,9606.ENSP00000357712,9606.ENSP00000357722,9606.ENSP00000357727,9606.ENSP00000358501,9606.ENSP00000359490,9606.ENSP00000360883,9606.ENSP00000360891,9606.ENSP00000362924,9606.ENSP00000368699,…	CORO1A,OASL,DAB2IP,VCAM1,STAT2,CDC42EP4,CAMK2D,PARP9,ULBP3,ULBP2,S100A7,S100A8,S100A9,CD58,GBP4,IFIT3,IFIT2,GSN,ISG15,DDX58,SARM1
GO:0006887	exocytosis	22	774	0.52	0.00027	9606.ENSP00000075120,9606.ENSP00000218388,9606.ENSP00000219150,9606.ENSP00000226578,9606.ENSP00000264649,9606.ENSP00000266085,9606.ENSP00000272427,9606.ENSP00000274569,9606.ENSP00000326706,9606.ENSP00000357712,9606.ENSP00000357722,9606.ENSP00000357727,9606.ENSP00000358501,9606.ENSP00000360635,9606.ENSP00000362924,9606.ENSP00000363603,9606.ENSP00000371958,9606.ENSP00000377508,9606.ENSP00000377724,…	SLC2A3,TIMP1,CORO1A,MANBA,ATP6V0A1,TIMP3,EXOC6B,PCYOX1L,PLEKHO2,S100A7,S100A8,S100A9,CD58,DPP7,GSN,FUCA1,CD9,JUP,ORMDL3,MVP,NPC2,ITGB3
GO:0009056	catabolic process	37	1859	0.37	0.00027	9606.ENSP00000216117,9606.ENSP00000220764,9606.ENSP00000222219,9606.ENSP00000226578,9606.ENSP00000241337,9606.ENSP00000259371,9606.ENSP00000261292,9606.ENSP00000263368,9606.ENSP00000263980,9606.ENSP00000264039,9606.ENSP00000274569,9606.ENSP00000280800,9606.ENSP00000281182,9606.ENSP00000293217,9606.ENSP00000296003,9606.ENSP00000298198,9606.ENSP00000304845,9606.ENSP00000322421,9606.ENSP00000333266,…	HMOX1,DECR1,DNASE2,MANBA,GSTM2,DAB2IP,LIPG,BLVRB,SLC9A1,GPC1,PCYOX1L,PLBD2,ACAD8,ACOX1,MTMR14,PGM2L1,UGT1A8,HBA1,UBA7,UBE2Z,S100A8,S100A9,ACADSB,GPC4,FUCA1,GPC6,ISG15,TMUB1,NAGA,ABAT,PLD3,ZFP36L1,PCCB,POR,ALDH6A1,IL4I1,NAGK
GO:0006955	immune response	32	1560	0.38	0.00076	9606.ENSP00000075120,9606.ENSP00000219150,9606.ENSP00000226578,9606.ENSP00000257570,9606.ENSP00000259371,9606.ENSP00000261918,9606.ENSP00000264649,9606.ENSP00000294728,9606.ENSP00000315768,9606.ENSP00000326706,9606.ENSP00000338258,9606.ENSP00000339740,9606.ENSP00000353512,9606.ENSP00000356308,9606.ENSP00000356320,9606.ENSP00000357712,9606.ENSP00000357722,9606.ENSP00000357727,9606.ENSP00000358501,…	SLC2A3,CORO1A,MANBA,OASL,DAB2IP,SEMA7A,ATP6V0A1,VCAM1,STAT2,PLEKHO2,CDC42EP4,CAMK2D,PARP9,ULBP3,ULBP2,S100A7,S100A8,S100A9,CD58,GBP4,DPP7,IFIT3,IFIT2,GSN,FUCA1,ISG15,DDX58,JUP,ORMDL3,MVP,NPC2,SARM1
GO:0019752	carboxylic acid metabolic process	22	854	0.48	0.00095	9606.ENSP00000075120,9606.ENSP00000220764,9606.ENSP00000240285,9606.ENSP00000241337,9606.ENSP00000263980,9606.ENSP00000274569,9606.ENSP00000281182,9606.ENSP00000293217,9606.ENSP00000298198,9606.ENSP00000304845,9606.ENSP00000308032,9606.ENSP00000332256,9606.ENSP00000356438,9606.ENSP00000357873,9606.ENSP00000358549,9606.ENSP00000377532,9606.ENSP00000379845,9606.ENSP00000419027,9606.ENSP00000419970,…	SLC2A3,DECR1,RDH10,GSTM2,SLC9A1,PCYOX1L,ACAD8,ACOX1,PGM2L1,UGT1A8,CYP2S1,ALDH1A3,PTGS2,ACADSB,RARS2,PC,ABAT,PCCB,POR,ALDH6A1,IL4I1,NAGK
GO:0042221	response to chemical	61	4153	0.24	0.00095	9606.ENSP00000216117,9606.ENSP00000218388,9606.ENSP00000219150,9606.ENSP00000220772,9606.ENSP00000233809,9606.ENSP00000241337,9606.ENSP00000257570,9606.ENSP00000259371,9606.ENSP00000261292,9606.ENSP00000261918,9606.ENSP00000262494,9606.ENSP00000263980,9606.ENSP00000264039,9606.ENSP00000264193,9606.ENSP00000264649,9606.ENSP00000265131,9606.ENSP00000265896,9606.ENSP00000266085,9606.ENSP00000268613,…	HMOX1,TIMP1,CORO1A,SFRP1,IGFBP2,GSTM2,OASL,DAB2IP,LIPG,SEMA7A,GNAO1,SLC9A1,GPC1,CPOX,ATP6V0A1,TNC,SQLE,TIMP3,CDH13,GJA1,ITGA1,VCAM1,IGFBP7,SNIP1,INSR,UGT1A8,STAT2,HBA1,ACAP2,CDC42EP4,CAMK2D,PTGS2,S100A7,S100A8,S100A9,CD58,EXTL2,GBP4,NDOR1,IFIT3,IFIT2,ENG,GSN,ISG15,DDX58,NQO2,CD9,TMUB1,PLXNA1,JUP,ABAT,ZFP36L1,EPM2AIP1,POR,SPTBN2,ITGB3,TRIM16,SARM1,STIM1,NEFL,FAM213A
GO:0006952	defense response	27	1234	0.41	0.0013	9606.ENSP00000216117,9606.ENSP00000218388,9606.ENSP00000219150,9606.ENSP00000257570,9606.ENSP00000259371,9606.ENSP00000261918,9606.ENSP00000282561,9606.ENSP00000294728,9606.ENSP00000304845,9606.ENSP00000315768,9606.ENSP00000338258,9606.ENSP00000339740,9606.ENSP00000353512,9606.ENSP00000356308,9606.ENSP00000356320,9606.ENSP00000356438,9606.ENSP00000357712,9606.ENSP00000357722,9606.ENSP00000357727,…	HMOX1,TIMP1,CORO1A,OASL,DAB2IP,SEMA7A,GJA1,VCAM1,UGT1A8,STAT2,CDC42EP4,CAMK2D,PARP9,ULBP3,ULBP2,PTGS2,S100A7,S100A8,S100A9,CD58,GBP4,IFIT3,IFIT2,GSN,ISG15,DDX58,SARM1
GO:0002376	immune system process	41	2370	0.31	0.0014	9606.ENSP00000075120,9606.ENSP00000216117,9606.ENSP00000219150,9606.ENSP00000220772,9606.ENSP00000222219,9606.ENSP00000226578,9606.ENSP00000257570,9606.ENSP00000259371,9606.ENSP00000261918,9606.ENSP00000264039,9606.ENSP00000264649,9606.ENSP00000282588,9606.ENSP00000293379,9606.ENSP00000294728,9606.ENSP00000315768,9606.ENSP00000326706,9606.ENSP00000338258,9606.ENSP00000339740,9606.ENSP00000353512,…	SLC2A3,HMOX1,CORO1A,SFRP1,DNASE2,MANBA,OASL,DAB2IP,SEMA7A,GPC1,ATP6V0A1,ITGA1,ITGA5,VCAM1,STAT2,PLEKHO2,CDC42EP4,CAMK2D,PARP9,ULBP3,ULBP2,S100A7,S100A8,S100A9,CD58,GBP4,DPP7,IFIT3,IFIT2,GSN,FUCA1,ISG15,DDX58,JUP,ORMDL3,MVP,ZFP36L1,SPTBN2,NPC2,ITGB3,SARM1
GO:0002443	leukocyte mediated immunity	18	632	0.52	0.0014	9606.ENSP00000075120,9606.ENSP00000219150,9606.ENSP00000226578,9606.ENSP00000264649,9606.ENSP00000326706,9606.ENSP00000356308,9606.ENSP00000356320,9606.ENSP00000357712,9606.ENSP00000357722,9606.ENSP00000357727,9606.ENSP00000358501,9606.ENSP00000360635,9606.ENSP00000362924,9606.ENSP00000363603,9606.ENSP00000377508,9606.ENSP00000377724,9606.ENSP00000378760,9606.ENSP00000451112	SLC2A3,CORO1A,MANBA,ATP6V0A1,PLEKHO2,ULBP3,ULBP2,S100A7,S100A8,S100A9,CD58,DPP7,GSN,FUCA1,JUP,ORMDL3,MVP,NPC2
GO:0032940	secretion by cell	23	959	0.45	0.0014	9606.ENSP00000075120,9606.ENSP00000218388,9606.ENSP00000219150,9606.ENSP00000226578,9606.ENSP00000264649,9606.ENSP00000266085,9606.ENSP00000272427,9606.ENSP00000274569,9606.ENSP00000326706,9606.ENSP00000357712,9606.ENSP00000357722,9606.ENSP00000357727,9606.ENSP00000358501,9606.ENSP00000360635,9606.ENSP00000362299,9606.ENSP00000362924,9606.ENSP00000363603,9606.ENSP00000371958,9606.ENSP00000377508,…	SLC2A3,TIMP1,CORO1A,MANBA,ATP6V0A1,TIMP3,EXOC6B,PCYOX1L,PLEKHO2,S100A7,S100A8,S100A9,CD58,DPP7,ENG,GSN,FUCA1,CD9,JUP,ORMDL3,MVP,NPC2,ITGB3
GO:0043299	leukocyte degranulation	16	507	0.57	0.0014	9606.ENSP00000075120,9606.ENSP00000219150,9606.ENSP00000226578,9606.ENSP00000264649,9606.ENSP00000326706,9606.ENSP00000357712,9606.ENSP00000357722,9606.ENSP00000357727,9606.ENSP00000358501,9606.ENSP00000360635,9606.ENSP00000362924,9606.ENSP00000363603,9606.ENSP00000377508,9606.ENSP00000377724,9606.ENSP00000378760,9606.ENSP00000451112	SLC2A3,CORO1A,MANBA,ATP6V0A1,PLEKHO2,S100A7,S100A8,S100A9,CD58,DPP7,GSN,FUCA1,JUP,ORMDL3,MVP,NPC2
GO:0044248	cellular catabolic process	32	1646	0.36	0.0014	9606.ENSP00000216117,9606.ENSP00000220764,9606.ENSP00000222219,9606.ENSP00000241337,9606.ENSP00000259371,9606.ENSP00000261292,9606.ENSP00000263368,9606.ENSP00000263980,9606.ENSP00000264039,9606.ENSP00000274569,9606.ENSP00000281182,9606.ENSP00000293217,9606.ENSP00000296003,9606.ENSP00000298198,9606.ENSP00000304845,9606.ENSP00000322421,9606.ENSP00000333266,9606.ENSP00000354201,9606.ENSP00000357722,…	HMOX1,DECR1,DNASE2,GSTM2,DAB2IP,LIPG,BLVRB,SLC9A1,GPC1,PCYOX1L,ACAD8,ACOX1,MTMR14,PGM2L1,UGT1A8,HBA1,UBA7,UBE2Z,S100A8,S100A9,ACADSB,FUCA1,ISG15,TMUB1,NAGA,ABAT,ZFP36L1,PCCB,POR,ALDH6A1,IL4I1,NAGK
GO:0046395	carboxylic acid catabolic process	11	237	0.74	0.0014	9606.ENSP00000220764,9606.ENSP00000263980,9606.ENSP00000274569,9606.ENSP00000281182,9606.ENSP00000293217,9606.ENSP00000357873,9606.ENSP00000379845,9606.ENSP00000419027,9606.ENSP00000450436,9606.ENSP00000472474,9606.ENSP00000477639	DECR1,SLC9A1,PCYOX1L,ACAD8,ACOX1,ACADSB,ABAT,PCCB,ALDH6A1,IL4I1,NAGK
GO:0051707	response to other organism	26	1173	0.41	0.0014	9606.ENSP00000219150,9606.ENSP00000255448,9606.ENSP00000257570,9606.ENSP00000259371,9606.ENSP00000282561,9606.ENSP00000294728,9606.ENSP00000304845,9606.ENSP00000315768,9606.ENSP00000338258,9606.ENSP00000339740,9606.ENSP00000353512,9606.ENSP00000356308,9606.ENSP00000356320,9606.ENSP00000356438,9606.ENSP00000357712,9606.ENSP00000357722,9606.ENSP00000357727,9606.ENSP00000358501,9606.ENSP00000359490,…	CORO1A,DCLK1,OASL,DAB2IP,GJA1,VCAM1,UGT1A8,STAT2,CDC42EP4,CAMK2D,PARP9,ULBP3,ULBP2,PTGS2,S100A7,S100A8,S100A9,CD58,GBP4,IFIT3,IFIT2,GSN,ISG15,DDX58,NPC2,SARM1
GO:1901564	organonitrogen compound metabolic process	71	5281	0.2	0.0014	9606.ENSP00000216117,9606.ENSP00000218388,9606.ENSP00000219302,9606.ENSP00000219789,9606.ENSP00000220772,9606.ENSP00000220809,9606.ENSP00000226578,9606.ENSP00000229379,9606.ENSP00000233809,9606.ENSP00000241337,9606.ENSP00000250617,9606.ENSP00000255448,9606.ENSP00000259371,9606.ENSP00000263368,9606.ENSP00000263980,9606.ENSP00000264039,9606.ENSP00000264193,9606.ENSP00000264649,9606.ENSP00000265131,…	HMOX1,TIMP1,NME3,CDIPT,SFRP1,PLAT,MANBA,COX6A1,IGFBP2,GSTM2,ARHGEF6,DCLK1,DAB2IP,BLVRB,SLC9A1,GPC1,CPOX,ATP6V0A1,TNC,PCYOX1L,ACAD8,PEX10,VCAM1,IGFBP7,MTMR14,PGM2L1,BUB1,INSR,DCLK2,UGT1A8,LCLAT1,POMK,UBA7,SUPT7L,CAMK2D,PARP9,UBE2Z,PPT2,PTGS2,MAN1A1,S100A8,S100A9,ACADSB,RARS2,EXTL2,GPC4,DPP7,FUT11,ENG,GSN,FUCA1,KDM5C,GPC6,ISG15,DDX58,TMUB1,PC,ORMDL3,NAGA,ABAT,LTBP1,ZFP36L1,PCCB,CDS2,POR,SPTBN2,ALDH…
GO:1901700	response to oxygen-containing compound	29	1427	0.38	0.0015	9606.ENSP00000216117,9606.ENSP00000218388,9606.ENSP00000220772,9606.ENSP00000233809,9606.ENSP00000259371,9606.ENSP00000262494,9606.ENSP00000263980,9606.ENSP00000264649,9606.ENSP00000265131,9606.ENSP00000282561,9606.ENSP00000294728,9606.ENSP00000295666,9606.ENSP00000303830,9606.ENSP00000304845,9606.ENSP00000322421,9606.ENSP00000356438,9606.ENSP00000357712,9606.ENSP00000357722,9606.ENSP00000360576,…	HMOX1,TIMP1,SFRP1,IGFBP2,DAB2IP,GNAO1,SLC9A1,ATP6V0A1,TNC,GJA1,VCAM1,IGFBP7,INSR,UGT1A8,HBA1,PTGS2,S100A7,S100A8,NDOR1,GSN,CD9,JUP,ABAT,ZFP36L1,EPM2AIP1,POR,TRIM16,SARM1,NEFL
GO:0009636	response to toxic substance	15	468	0.57	0.0017	9606.ENSP00000216117,9606.ENSP00000241337,9606.ENSP00000262494,9606.ENSP00000264193,9606.ENSP00000265131,9606.ENSP00000294728,9606.ENSP00000304845,9606.ENSP00000322421,9606.ENSP00000356438,9606.ENSP00000357722,9606.ENSP00000357727,9606.ENSP00000362924,9606.ENSP00000379845,9606.ENSP00000482169,9606.ENSP00000482445	HMOX1,GSTM2,GNAO1,CPOX,TNC,VCAM1,UGT1A8,HBA1,PTGS2,S100A8,S100A9,GSN,ABAT,NEFL,FAM213A
GO:0007584	response to nutrient	10	208	0.75	0.0018	9606.ENSP00000216117,9606.ENSP00000220772,9606.ENSP00000233809,9606.ENSP00000261292,9606.ENSP00000265131,9606.ENSP00000294728,9606.ENSP00000304845,9606.ENSP00000356438,9606.ENSP00000362924,9606.ENSP00000419970	HMOX1,SFRP1,IGFBP2,LIPG,TNC,VCAM1,UGT1A8,PTGS2,GSN,POR
GO:0040011	locomotion	25	1144	0.41	0.0018	9606.ENSP00000219150,9606.ENSP00000220809,9606.ENSP00000255448,9606.ENSP00000259371,9606.ENSP00000261918,9606.ENSP00000263980,9606.ENSP00000264039,9606.ENSP00000268613,9606.ENSP00000282561,9606.ENSP00000282588,9606.ENSP00000293379,9606.ENSP00000294728,9606.ENSP00000331258,9606.ENSP00000353512,9606.ENSP00000357065,9606.ENSP00000357722,9606.ENSP00000357727,9606.ENSP00000358501,9606.ENSP00000362299,…	CORO1A,PLAT,DCLK1,DAB2IP,SEMA7A,SLC9A1,GPC1,CDH13,GJA1,ITGA1,ITGA5,VCAM1,POMK,PARP9,IGSF8,S100A8,S100A9,CD58,ENG,GPC6,PLXNA1,JUP,SPTBN2,ITGB3,NEFL
GO:0046903	secretion	24	1070	0.42	0.0018	9606.ENSP00000075120,9606.ENSP00000218388,9606.ENSP00000219150,9606.ENSP00000226578,9606.ENSP00000264649,9606.ENSP00000266085,9606.ENSP00000272427,9606.ENSP00000274569,9606.ENSP00000282561,9606.ENSP00000326706,9606.ENSP00000357712,9606.ENSP00000357722,9606.ENSP00000357727,9606.ENSP00000358501,9606.ENSP00000360635,9606.ENSP00000362299,9606.ENSP00000362924,9606.ENSP00000363603,9606.ENSP00000371958,…	SLC2A3,TIMP1,CORO1A,MANBA,ATP6V0A1,TIMP3,EXOC6B,PCYOX1L,GJA1,PLEKHO2,S100A7,S100A8,S100A9,CD58,DPP7,ENG,GSN,FUCA1,CD9,JUP,ORMDL3,MVP,NPC2,ITGB3
GO:1901575	organic substance catabolic process	31	1609	0.35	0.0018	9606.ENSP00000216117,9606.ENSP00000220764,9606.ENSP00000222219,9606.ENSP00000226578,9606.ENSP00000259371,9606.ENSP00000261292,9606.ENSP00000263368,9606.ENSP00000263980,9606.ENSP00000264039,9606.ENSP00000274569,9606.ENSP00000280800,9606.ENSP00000281182,9606.ENSP00000293217,9606.ENSP00000298198,9606.ENSP00000304845,9606.ENSP00000333266,9606.ENSP00000354201,9606.ENSP00000357873,9606.ENSP00000359864,…	HMOX1,DECR1,DNASE2,MANBA,DAB2IP,LIPG,BLVRB,SLC9A1,GPC1,PCYOX1L,PLBD2,ACAD8,ACOX1,PGM2L1,UGT1A8,UBA7,UBE2Z,ACADSB,GPC4,FUCA1,GPC6,ISG15,TMUB1,NAGA,ABAT,PLD3,ZFP36L1,PCCB,ALDH6A1,IL4I1,NAGK
GO:0043312	neutrophil degranulation	15	485	0.56	0.0021	9606.ENSP00000075120,9606.ENSP00000226578,9606.ENSP00000264649,9606.ENSP00000326706,9606.ENSP00000357712,9606.ENSP00000357722,9606.ENSP00000357727,9606.ENSP00000358501,9606.ENSP00000360635,9606.ENSP00000362924,9606.ENSP00000363603,9606.ENSP00000377508,9606.ENSP00000377724,9606.ENSP00000378760,9606.ENSP00000451112	SLC2A3,MANBA,ATP6V0A1,PLEKHO2,S100A7,S100A8,S100A9,CD58,DPP7,GSN,FUCA1,JUP,ORMDL3,MVP,NPC2
GO:0001775	cell activation	23	1024	0.42	0.0022	9606.ENSP00000075120,9606.ENSP00000218388,9606.ENSP00000219150,9606.ENSP00000226578,9606.ENSP00000264649,9606.ENSP00000294728,9606.ENSP00000326706,9606.ENSP00000356308,9606.ENSP00000356320,9606.ENSP00000357712,9606.ENSP00000357722,9606.ENSP00000357727,9606.ENSP00000358501,9606.ENSP00000360635,9606.ENSP00000362924,9606.ENSP00000363603,9606.ENSP00000371958,9606.ENSP00000377508,9606.ENSP00000377724,…	SLC2A3,TIMP1,CORO1A,MANBA,ATP6V0A1,VCAM1,PLEKHO2,ULBP3,ULBP2,S100A7,S100A8,S100A9,CD58,DPP7,GSN,FUCA1,CD9,JUP,ORMDL3,MVP,ZFP36L1,NPC2,ITGB3
GO:0016477	cell migration	20	812	0.46	0.0022	9606.ENSP00000219150,9606.ENSP00000220809,9606.ENSP00000255448,9606.ENSP00000259371,9606.ENSP00000263980,9606.ENSP00000264039,9606.ENSP00000268613,9606.ENSP00000282561,9606.ENSP00000282588,9606.ENSP00000293379,9606.ENSP00000294728,9606.ENSP00000331258,9606.ENSP00000353512,9606.ENSP00000357722,9606.ENSP00000357727,9606.ENSP00000358501,9606.ENSP00000362299,9606.ENSP00000366246,9606.ENSP00000377508,…	CORO1A,PLAT,DCLK1,DAB2IP,SLC9A1,GPC1,CDH13,GJA1,ITGA1,ITGA5,VCAM1,POMK,PARP9,S100A8,S100A9,CD58,ENG,GPC6,JUP,ITGB3
GO:0006928	movement of cell or subcellular component	27	1355	0.37	0.0028	9606.ENSP00000219150,9606.ENSP00000220809,9606.ENSP00000255448,9606.ENSP00000259365,9606.ENSP00000259371,9606.ENSP00000263980,9606.ENSP00000264039,9606.ENSP00000268613,9606.ENSP00000282561,9606.ENSP00000282588,9606.ENSP00000293379,9606.ENSP00000294728,9606.ENSP00000331258,9606.ENSP00000339740,9606.ENSP00000353512,9606.ENSP00000357065,9606.ENSP00000357722,9606.ENSP00000357727,9606.ENSP00000358501,…	CORO1A,PLAT,DCLK1,TMOD1,DAB2IP,SLC9A1,GPC1,CDH13,GJA1,ITGA1,ITGA5,VCAM1,POMK,CAMK2D,PARP9,IGSF8,S100A8,S100A9,CD58,ENG,GPC6,PLXNA1,JUP,SPTBN2,ITGB3,MYH14,NEFL
GO:0048870	cell motility	21	914	0.43	0.0031	9606.ENSP00000219150,9606.ENSP00000220809,9606.ENSP00000255448,9606.ENSP00000259371,9606.ENSP00000263980,9606.ENSP00000264039,9606.ENSP00000268613,9606.ENSP00000282561,9606.ENSP00000282588,9606.ENSP00000293379,9606.ENSP00000294728,9606.ENSP00000331258,9606.ENSP00000353512,9606.ENSP00000357065,9606.ENSP00000357722,9606.ENSP00000357727,9606.ENSP00000358501,9606.ENSP00000362299,9606.ENSP00000366246,…	CORO1A,PLAT,DCLK1,DAB2IP,SLC9A1,GPC1,CDH13,GJA1,ITGA1,ITGA5,VCAM1,POMK,PARP9,IGSF8,S100A8,S100A9,CD58,ENG,GPC6,JUP,ITGB3
GO:0097305	response to alcohol	10	233	0.7	0.0031	9606.ENSP00000220772,9606.ENSP00000265131,9606.ENSP00000294728,9606.ENSP00000295666,9606.ENSP00000304845,9606.ENSP00000357722,9606.ENSP00000362924,9606.ENSP00000377508,9606.ENSP00000379845,9606.ENSP00000482169	SFRP1,TNC,VCAM1,IGFBP7,UGT1A8,S100A8,GSN,JUP,ABAT,NEFL
GO:1901698	response to nitrogen compound	22	988	0.42	0.0031	9606.ENSP00000218388,9606.ENSP00000220772,9606.ENSP00000241337,9606.ENSP00000262494,9606.ENSP00000263980,9606.ENSP00000264649,9606.ENSP00000268613,9606.ENSP00000282561,9606.ENSP00000296215,9606.ENSP00000303830,9606.ENSP00000356438,9606.ENSP00000362924,9606.ENSP00000369213,9606.ENSP00000371958,9606.ENSP00000376565,9606.ENSP00000377508,9606.ENSP00000379845,9606.ENSP00000388402,9606.ENSP00000406027,…	TIMP1,SFRP1,GSTM2,GNAO1,SLC9A1,ATP6V0A1,CDH13,GJA1,SNIP1,INSR,PTGS2,GSN,DDX58,CD9,TMUB1,JUP,ABAT,ZFP36L1,EPM2AIP1,POR,TRIM16,NEFL
GO:0009987	cellular process	146	14652	0.07	0.0033	9606.ENSP00000009041,9606.ENSP00000075120,9606.ENSP00000216117,9606.ENSP00000218388,9606.ENSP00000219150,9606.ENSP00000219302,9606.ENSP00000219789,9606.ENSP00000220764,9606.ENSP00000220772,9606.ENSP00000220809,9606.ENSP00000222219,9606.ENSP00000226578,9606.ENSP00000227155,9606.ENSP00000229379,9606.ENSP00000233809,9606.ENSP00000240285,9606.ENSP00000241337,9606.ENSP00000244769,9606.ENSP00000250617,…	STARD3NL,SLC2A3,HMOX1,TIMP1,CORO1A,NME3,CDIPT,DECR1,SFRP1,PLAT,DNASE2,MANBA,CD82,COX6A1,IGFBP2,RDH10,GSTM2,ATXN1,ARHGEF6,DCLK1,OASL,TMOD1,DAB2IP,LIPG,SEMA7A,GNAO1,BLVRB,SLC9A1,GPC1,CPOX,ATP6V0A1,TNC,SQLE,TIMP3,RTN1,CDH13,EXOC6B,PCYOX1L,GIGYF1,C11orf73,ACAD8,GJA1,ITGA1,PEX10,ACOX1,ITGA5,VCAM1,IGFBP7,RETSAT,MTMR14,SNIP1,PGM2L1,BUB1,INSR,DCLK2,UGT1A8,CALB2,CYP2S1,FAM134C,LCLAT1,STAT2,DCBLD2,HBA1,ACA…
GO:0070887	cellular response to chemical stimulus	42	2672	0.27	0.0036	9606.ENSP00000216117,9606.ENSP00000218388,9606.ENSP00000219150,9606.ENSP00000220772,9606.ENSP00000233809,9606.ENSP00000241337,9606.ENSP00000257570,9606.ENSP00000259371,9606.ENSP00000263980,9606.ENSP00000264649,9606.ENSP00000265131,9606.ENSP00000266085,9606.ENSP00000282561,9606.ENSP00000282588,9606.ENSP00000294728,9606.ENSP00000295666,9606.ENSP00000296215,9606.ENSP00000303830,9606.ENSP00000304845,…	HMOX1,TIMP1,CORO1A,SFRP1,IGFBP2,GSTM2,OASL,DAB2IP,SLC9A1,ATP6V0A1,TNC,TIMP3,GJA1,ITGA1,VCAM1,IGFBP7,SNIP1,INSR,UGT1A8,STAT2,HBA1,ACAP2,CDC42EP4,CAMK2D,PTGS2,S100A8,S100A9,CD58,EXTL2,GBP4,NDOR1,IFIT3,IFIT2,ENG,GSN,ISG15,DDX58,NQO2,JUP,ZFP36L1,POR,FAM213A
GO:0051186	cofactor metabolic process	14	467	0.55	0.0038	9606.ENSP00000075120,9606.ENSP00000216117,9606.ENSP00000241337,9606.ENSP00000263368,9606.ENSP00000264193,9606.ENSP00000298198,9606.ENSP00000304845,9606.ENSP00000322421,9606.ENSP00000353512,9606.ENSP00000354608,9606.ENSP00000356438,9606.ENSP00000377532,9606.ENSP00000419027,9606.ENSP00000473348	SLC2A3,HMOX1,GSTM2,BLVRB,CPOX,PGM2L1,UGT1A8,HBA1,PARP9,PPT2,PTGS2,PC,PCCB,H6PD
GO:0010243	response to organonitrogen compound	20	876	0.43	0.0044	9606.ENSP00000218388,9606.ENSP00000220772,9606.ENSP00000241337,9606.ENSP00000262494,9606.ENSP00000263980,9606.ENSP00000264649,9606.ENSP00000268613,9606.ENSP00000282561,9606.ENSP00000303830,9606.ENSP00000356438,9606.ENSP00000362924,9606.ENSP00000371958,9606.ENSP00000376565,9606.ENSP00000377508,9606.ENSP00000379845,9606.ENSP00000388402,9606.ENSP00000406027,9606.ENSP00000419970,9606.ENSP00000463188,…	TIMP1,SFRP1,GSTM2,GNAO1,SLC9A1,ATP6V0A1,CDH13,GJA1,INSR,PTGS2,GSN,CD9,TMUB1,JUP,ABAT,ZFP36L1,EPM2AIP1,POR,TRIM16,NEFL
GO:0032787	monocarboxylic acid metabolic process	14	477	0.54	0.0045	9606.ENSP00000220764,9606.ENSP00000240285,9606.ENSP00000241337,9606.ENSP00000293217,9606.ENSP00000298198,9606.ENSP00000304845,9606.ENSP00000308032,9606.ENSP00000332256,9606.ENSP00000356438,9606.ENSP00000357873,9606.ENSP00000377532,9606.ENSP00000379845,9606.ENSP00000419027,9606.ENSP00000419970	DECR1,RDH10,GSTM2,ACOX1,PGM2L1,UGT1A8,CYP2S1,ALDH1A3,PTGS2,ACADSB,PC,ABAT,PCCB,POR
GO:0006950	response to stress	48	3267	0.24	0.0046	9606.ENSP00000216117,9606.ENSP00000218388,9606.ENSP00000219150,9606.ENSP00000220772,9606.ENSP00000220809,9606.ENSP00000241337,9606.ENSP00000250617,9606.ENSP00000257570,9606.ENSP00000259371,9606.ENSP00000261918,9606.ENSP00000262494,9606.ENSP00000263980,9606.ENSP00000265131,9606.ENSP00000278483,9606.ENSP00000282561,9606.ENSP00000293379,9606.ENSP00000294728,9606.ENSP00000295666,9606.ENSP00000304845,…	HMOX1,TIMP1,CORO1A,SFRP1,PLAT,GSTM2,ARHGEF6,OASL,DAB2IP,SEMA7A,GNAO1,SLC9A1,TNC,C11orf73,GJA1,ITGA5,VCAM1,IGFBP7,UGT1A8,STAT2,DCBLD2,HBA1,UBA7,CDC42EP4,CAMK2D,PARP9,ULBP3,ULBP2,PTGS2,S100A7,S100A8,S100A9,CD58,EXTL2,GBP4,IFIT3,IFIT2,ENG,GSN,ISG15,DDX58,CD9,TMUB1,ABAT,ZFP36L1,ITGB3,SARM1,NEFL
GO:0046677	response to antibiotic	11	305	0.63	0.0047	9606.ENSP00000216117,9606.ENSP00000262494,9606.ENSP00000263980,9606.ENSP00000265131,9606.ENSP00000294728,9606.ENSP00000304845,9606.ENSP00000322421,9606.ENSP00000357722,9606.ENSP00000362924,9606.ENSP00000379845,9606.ENSP00000482169	HMOX1,GNAO1,SLC9A1,TNC,VCAM1,UGT1A8,HBA1,S100A8,GSN,ABAT,NEFL
GO:0002366	leukocyte activation involved in immune response	16	616	0.48	0.0052	9606.ENSP00000075120,9606.ENSP00000219150,9606.ENSP00000226578,9606.ENSP00000264649,9606.ENSP00000326706,9606.ENSP00000357712,9606.ENSP00000357722,9606.ENSP00000357727,9606.ENSP00000358501,9606.ENSP00000360635,9606.ENSP00000362924,9606.ENSP00000363603,9606.ENSP00000377508,9606.ENSP00000377724,9606.ENSP00000378760,9606.ENSP00000451112	SLC2A3,CORO1A,MANBA,ATP6V0A1,PLEKHO2,S100A7,S100A8,S100A9,CD58,DPP7,GSN,FUCA1,JUP,ORMDL3,MVP,NPC2
GO:0042167	heme catabolic process	3	8	1.64	0.0052	9606.ENSP00000216117,9606.ENSP00000263368,9606.ENSP00000304845	HMOX1,BLVRB,UGT1A8
GO:0045321	leukocyte activation	20	894	0.42	0.0052	9606.ENSP00000075120,9606.ENSP00000219150,9606.ENSP00000226578,9606.ENSP00000264649,9606.ENSP00000294728,9606.ENSP00000326706,9606.ENSP00000356308,9606.ENSP00000356320,9606.ENSP00000357712,9606.ENSP00000357722,9606.ENSP00000357727,9606.ENSP00000358501,9606.ENSP00000360635,9606.ENSP00000362924,9606.ENSP00000363603,9606.ENSP00000377508,9606.ENSP00000377724,9606.ENSP00000378760,9606.ENSP00000388402,…	SLC2A3,CORO1A,MANBA,ATP6V0A1,VCAM1,PLEKHO2,ULBP3,ULBP2,S100A7,S100A8,S100A9,CD58,DPP7,GSN,FUCA1,JUP,ORMDL3,MVP,ZFP36L1,NPC2
GO:0010035	response to inorganic substance	14	491	0.52	0.0053	9606.ENSP00000216117,9606.ENSP00000233809,9606.ENSP00000262494,9606.ENSP00000264193,9606.ENSP00000294728,9606.ENSP00000322421,9606.ENSP00000339740,9606.ENSP00000356438,9606.ENSP00000357722,9606.ENSP00000362924,9606.ENSP00000371958,9606.ENSP00000379845,9606.ENSP00000478059,9606.ENSP00000482169	HMOX1,IGFBP2,GNAO1,CPOX,VCAM1,HBA1,CAMK2D,PTGS2,S100A8,GSN,CD9,ABAT,STIM1,NEFL
GO:0042493	response to drug	20	900	0.42	0.0053	9606.ENSP00000216117,9606.ENSP00000220772,9606.ENSP00000233809,9606.ENSP00000241337,9606.ENSP00000262494,9606.ENSP00000265131,9606.ENSP00000282561,9606.ENSP00000294728,9606.ENSP00000295666,9606.ENSP00000304845,9606.ENSP00000322421,9606.ENSP00000356438,9606.ENSP00000357722,9606.ENSP00000360576,9606.ENSP00000362299,9606.ENSP00000362924,9606.ENSP00000377508,9606.ENSP00000379845,9606.ENSP00000419970,…	HMOX1,SFRP1,IGFBP2,GSTM2,GNAO1,TNC,GJA1,VCAM1,IGFBP7,UGT1A8,HBA1,PTGS2,S100A8,NDOR1,ENG,GSN,JUP,ABAT,POR,NEFL
GO:0071310	cellular response to organic substance	36	2219	0.28	0.0059	9606.ENSP00000216117,9606.ENSP00000218388,9606.ENSP00000219150,9606.ENSP00000220772,9606.ENSP00000233809,9606.ENSP00000241337,9606.ENSP00000257570,9606.ENSP00000259371,9606.ENSP00000263980,9606.ENSP00000264649,9606.ENSP00000265131,9606.ENSP00000266085,9606.ENSP00000282561,9606.ENSP00000294728,9606.ENSP00000295666,9606.ENSP00000296215,9606.ENSP00000303830,9606.ENSP00000304845,9606.ENSP00000315768,…	HMOX1,TIMP1,CORO1A,SFRP1,IGFBP2,GSTM2,OASL,DAB2IP,SLC9A1,ATP6V0A1,TNC,TIMP3,GJA1,VCAM1,IGFBP7,SNIP1,INSR,UGT1A8,STAT2,ACAP2,CDC42EP4,CAMK2D,PTGS2,CD58,EXTL2,GBP4,NDOR1,IFIT3,IFIT2,ENG,GSN,ISG15,DDX58,JUP,ZFP36L1,POR
GO:0051704	multi-organism process	39	2514	0.26	0.0072	9606.ENSP00000219150,9606.ENSP00000233809,9606.ENSP00000244769,9606.ENSP00000248248,9606.ENSP00000255448,9606.ENSP00000257570,9606.ENSP00000259371,9606.ENSP00000282561,9606.ENSP00000293217,9606.ENSP00000293379,9606.ENSP00000294728,9606.ENSP00000295666,9606.ENSP00000302530,9606.ENSP00000303830,9606.ENSP00000304845,9606.ENSP00000315768,9606.ENSP00000338258,9606.ENSP00000339740,9606.ENSP00000353512,…	CORO1A,IGFBP2,ATXN1,MON1B,DCLK1,OASL,DAB2IP,GJA1,ACOX1,ITGA5,VCAM1,IGFBP7,BUB1,INSR,UGT1A8,STAT2,CDC42EP4,CAMK2D,PARP9,ULBP3,ULBP2,PTGS2,IGSF8,S100A7,S100A8,S100A9,CD58,GBP4,IFIT3,IFIT2,GSN,ISG15,DDX58,CD9,PC,ABAT,NPC2,ITGB3,SARM1
GO:0044282	small molecule catabolic process	12	388	0.56	0.0074	9606.ENSP00000220764,9606.ENSP00000263980,9606.ENSP00000274569,9606.ENSP00000281182,9606.ENSP00000293217,9606.ENSP00000298198,9606.ENSP00000357873,9606.ENSP00000379845,9606.ENSP00000419027,9606.ENSP00000450436,9606.ENSP00000472474,9606.ENSP00000477639	DECR1,SLC9A1,PCYOX1L,ACAD8,ACOX1,PGM2L1,ACADSB,ABAT,PCCB,ALDH6A1,IL4I1,NAGK
GO:0051238	sequestering of metal ion	3	10	1.55	0.0074	9606.ENSP00000357712,9606.ENSP00000357722,9606.ENSP00000357727	S100A7,S100A8,S100A9
GO:0034113	heterotypic cell-cell adhesion	4	29	1.21	0.0075	9606.ENSP00000293379,9606.ENSP00000358501,9606.ENSP00000377508,9606.ENSP00000452786	ITGA5,CD58,JUP,ITGB3
GO:0065008	regulation of biological quality	50	3559	0.22	0.0075	9606.ENSP00000009041,9606.ENSP00000216117,9606.ENSP00000219150,9606.ENSP00000220772,9606.ENSP00000220809,9606.ENSP00000222219,9606.ENSP00000240285,9606.ENSP00000241337,9606.ENSP00000259365,9606.ENSP00000259371,9606.ENSP00000261292,9606.ENSP00000261918,9606.ENSP00000263174,9606.ENSP00000263980,9606.ENSP00000264649,9606.ENSP00000282561,9606.ENSP00000282588,9606.ENSP00000293217,9606.ENSP00000295802,…	STARD3NL,HMOX1,CORO1A,SFRP1,PLAT,DNASE2,RDH10,GSTM2,TMOD1,DAB2IP,LIPG,SEMA7A,PALMD,SLC9A1,ATP6V0A1,GJA1,ITGA1,ACOX1,RETSAT,INSR,UGT1A8,CALB2,ALDH1A3,SUPT7L,CDC42EP4,CAMK2D,PTGS2,S100A7,S100A8,S100A9,ENG,GSN,ISG15,CD9,PLXNA1,JUP,ORMDL3,SYNPO,ABAT,VSNL1,LTBP1,ZFP36L1,POR,SPTBN2,NPC2,ITGB3,MYH14,STIM1,DHRS3,NEFL
GO:0042168	heme metabolic process	4	30	1.19	0.0083	9606.ENSP00000216117,9606.ENSP00000263368,9606.ENSP00000264193,9606.ENSP00000304845	HMOX1,BLVRB,CPOX,UGT1A8
GO:0042572	retinol metabolic process	4	30	1.19	0.0083	9606.ENSP00000240285,9606.ENSP00000295802,9606.ENSP00000332256,9606.ENSP00000480439	RDH10,RETSAT,ALDH1A3,DHRS3
GO:0048589	developmental growth	11	340	0.58	0.0089	9606.ENSP00000220772,9606.ENSP00000240285,9606.ENSP00000255448,9606.ENSP00000261918,9606.ENSP00000265131,9606.ENSP00000282561,9606.ENSP00000362924,9606.ENSP00000377061,9606.ENSP00000388402,9606.ENSP00000432568,9606.ENSP00000456609	SFRP1,RDH10,DCLK1,SEMA7A,TNC,GJA1,GSN,PLXNA1,ZFP36L1,SPTBN2,STRA6
GO:0010942	positive regulation of cell death	16	663	0.45	0.0093	9606.ENSP00000216117,9606.ENSP00000220772,9606.ENSP00000250617,9606.ENSP00000259371,9606.ENSP00000263980,9606.ENSP00000266085,9606.ENSP00000282588,9606.ENSP00000322421,9606.ENSP00000332256,9606.ENSP00000339740,9606.ENSP00000354201,9606.ENSP00000356438,9606.ENSP00000357722,9606.ENSP00000357727,9606.ENSP00000360891,9606.ENSP00000362924	HMOX1,SFRP1,ARHGEF6,DAB2IP,SLC9A1,TIMP3,ITGA1,HBA1,ALDH1A3,CAMK2D,UBE2Z,PTGS2,S100A8,S100A9,IFIT2,GSN
GO:1901565	organonitrogen compound catabolic process	20	958	0.39	0.0099	9606.ENSP00000216117,9606.ENSP00000259371,9606.ENSP00000263368,9606.ENSP00000263980,9606.ENSP00000264039,9606.ENSP00000274569,9606.ENSP00000281182,9606.ENSP00000304845,9606.ENSP00000333266,9606.ENSP00000354201,9606.ENSP00000357873,9606.ENSP00000359864,9606.ENSP00000363603,9606.ENSP00000366246,9606.ENSP00000368699,9606.ENSP00000376565,9606.ENSP00000379680,9606.ENSP00000379845,9606.ENSP00000450436,…	HMOX1,DAB2IP,BLVRB,SLC9A1,GPC1,PCYOX1L,ACAD8,UGT1A8,UBA7,UBE2Z,ACADSB,GPC4,FUCA1,GPC6,ISG15,TMUB1,NAGA,ABAT,ALDH6A1,IL4I1
GO:0022603	regulation of anatomical structure morphogenesis	20	961	0.39	0.0102	9606.ENSP00000216117,9606.ENSP00000219150,9606.ENSP00000220772,9606.ENSP00000259371,9606.ENSP00000261918,9606.ENSP00000263174,9606.ENSP00000293379,9606.ENSP00000315768,9606.ENSP00000338258,9606.ENSP00000356438,9606.ENSP00000359864,9606.ENSP00000362299,9606.ENSP00000366246,9606.ENSP00000377061,9606.ENSP00000377508,9606.ENSP00000419970,9606.ENSP00000468032,9606.ENSP00000470298,9606.ENSP00000478059,…	HMOX1,CORO1A,SFRP1,DAB2IP,SEMA7A,PALMD,ITGA5,STAT2,CDC42EP4,PTGS2,GPC4,ENG,GPC6,PLXNA1,JUP,POR,SARM1,MYH14,STIM1,NEFL
GO:0003012	muscle system process	10	291	0.6	0.0104	9606.ENSP00000216117,9606.ENSP00000241337,9606.ENSP00000259365,9606.ENSP00000262494,9606.ENSP00000263980,9606.ENSP00000282561,9606.ENSP00000282588,9606.ENSP00000339740,9606.ENSP00000362924,9606.ENSP00000470298	HMOX1,GSTM2,TMOD1,GNAO1,SLC9A1,GJA1,ITGA1,CAMK2D,GSN,MYH14
GO:0006027	glycosaminoglycan catabolic process	5	62	0.98	0.0104	9606.ENSP00000263980,9606.ENSP00000264039,9606.ENSP00000359864,9606.ENSP00000363603,9606.ENSP00000366246	SLC9A1,GPC1,GPC4,FUCA1,GPC6
GO:0043065	positive regulation of apoptotic process	15	604	0.46	0.0104	9606.ENSP00000216117,9606.ENSP00000220772,9606.ENSP00000250617,9606.ENSP00000259371,9606.ENSP00000263980,9606.ENSP00000266085,9606.ENSP00000282588,9606.ENSP00000332256,9606.ENSP00000339740,9606.ENSP00000354201,9606.ENSP00000356438,9606.ENSP00000357722,9606.ENSP00000357727,9606.ENSP00000360891,9606.ENSP00000362924	HMOX1,SFRP1,ARHGEF6,DAB2IP,SLC9A1,TIMP3,ITGA1,ALDH1A3,CAMK2D,UBE2Z,PTGS2,S100A8,S100A9,IFIT2,GSN
GO:0007610	behavior	14	541	0.48	0.0109	9606.ENSP00000244769,9606.ENSP00000259365,9606.ENSP00000262494,9606.ENSP00000293379,9606.ENSP00000303830,9606.ENSP00000331258,9606.ENSP00000332256,9606.ENSP00000356438,9606.ENSP00000377789,9606.ENSP00000379845,9606.ENSP00000419000,9606.ENSP00000432568,9606.ENSP00000456609,9606.ENSP00000470298	ATXN1,TMOD1,GNAO1,ITGA5,INSR,POMK,ALDH1A3,PTGS2,SYNPO,ABAT,LSAMP,SPTBN2,STRA6,MYH14
GO:0016192	vesicle-mediated transport	29	1699	0.3	0.0109	9606.ENSP00000009041,9606.ENSP00000075120,9606.ENSP00000218388,9606.ENSP00000219150,9606.ENSP00000226578,9606.ENSP00000248248,9606.ENSP00000255448,9606.ENSP00000264649,9606.ENSP00000266085,9606.ENSP00000272427,9606.ENSP00000274569,9606.ENSP00000322421,9606.ENSP00000326706,9606.ENSP00000332371,9606.ENSP00000357712,9606.ENSP00000357722,9606.ENSP00000357727,9606.ENSP00000358501,9606.ENSP00000360635,…	STARD3NL,SLC2A3,TIMP1,CORO1A,MANBA,MON1B,DCLK1,ATP6V0A1,TIMP3,EXOC6B,PCYOX1L,HBA1,PLEKHO2,COL7A1,S100A7,S100A8,S100A9,CD58,DPP7,GSN,FUCA1,SAMD9,CD9,JUP,ORMDL3,MVP,SPTBN2,NPC2,ITGB3
GO:0002544	chronic inflammatory response	3	13	1.43	0.0118	9606.ENSP00000282561,9606.ENSP00000294728,9606.ENSP00000357722	GJA1,VCAM1,S100A8
GO:0009611	response to wounding	14	547	0.48	0.0118	9606.ENSP00000216117,9606.ENSP00000218388,9606.ENSP00000220809,9606.ENSP00000265131,9606.ENSP00000282561,9606.ENSP00000293379,9606.ENSP00000321573,9606.ENSP00000357722,9606.ENSP00000362299,9606.ENSP00000362924,9606.ENSP00000371958,9606.ENSP00000388402,9606.ENSP00000452786,9606.ENSP00000482169	HMOX1,TIMP1,PLAT,TNC,GJA1,ITGA5,DCBLD2,S100A8,ENG,GSN,CD9,ZFP36L1,ITGB3,NEFL
GO:0060337	type I interferon signaling pathway	5	65	0.95	0.0118	9606.ENSP00000257570,9606.ENSP00000315768,9606.ENSP00000360883,9606.ENSP00000360891,9606.ENSP00000368699	OASL,STAT2,IFIT3,IFIT2,ISG15
GO:0043434	response to peptide hormone	11	362	0.55	0.0126	9606.ENSP00000218388,9606.ENSP00000263980,9606.ENSP00000264649,9606.ENSP00000282561,9606.ENSP00000303830,9606.ENSP00000356438,9606.ENSP00000388402,9606.ENSP00000406027,9606.ENSP00000419970,9606.ENSP00000463188,9606.ENSP00000482169	TIMP1,SLC9A1,ATP6V0A1,GJA1,INSR,PTGS2,ZFP36L1,EPM2AIP1,POR,TRIM16,NEFL
GO:0046341	CDP-diacylglycerol metabolic process	3	14	1.4	0.0129	9606.ENSP00000219789,9606.ENSP00000310551,9606.ENSP00000419879	CDIPT,LCLAT1,CDS2
GO:0050896	response to stimulus	89	7824	0.12	0.0129	9606.ENSP00000075120,9606.ENSP00000216117,9606.ENSP00000218388,9606.ENSP00000219150,9606.ENSP00000220772,9606.ENSP00000220809,9606.ENSP00000226578,9606.ENSP00000227155,9606.ENSP00000233809,9606.ENSP00000241337,9606.ENSP00000250617,9606.ENSP00000255448,9606.ENSP00000257570,9606.ENSP00000259371,9606.ENSP00000261292,9606.ENSP00000261918,9606.ENSP00000262494,9606.ENSP00000263980,9606.ENSP00000264039,…	SLC2A3,HMOX1,TIMP1,CORO1A,SFRP1,PLAT,MANBA,CD82,IGFBP2,GSTM2,ARHGEF6,DCLK1,OASL,DAB2IP,LIPG,SEMA7A,GNAO1,SLC9A1,GPC1,CPOX,ATP6V0A1,TNC,SQLE,TIMP3,CDH13,GIGYF1,C11orf73,GJA1,ITGA1,ITGA5,VCAM1,IGFBP7,SNIP1,INSR,DCLK2,UGT1A8,STAT2,DCBLD2,HBA1,ACAP2,PLEKHO2,ALDH1A3,UBA7,CDC42EP4,CAMK2D,PARP9,ULBP3,ULBP2,PTGS2,S100A7,S100A8,S100A9,CD58,EXTL2,GBP4,GPC4,NDOR1,DPP7,IFIT3,IFIT2,ENG,GSN,FUCA1,GPC6,ISG15,DD…
GO:0051235	maintenance of location	7	150	0.74	0.0133	9606.ENSP00000336750,9606.ENSP00000357712,9606.ENSP00000357722,9606.ENSP00000357727,9606.ENSP00000362924,9606.ENSP00000377508,9606.ENSP00000386043	SUPT7L,S100A7,S100A8,S100A9,GSN,JUP,LTBP1
GO:0070488	neutrophil aggregation	2	2	2.07	0.0144	9606.ENSP00000357722,9606.ENSP00000357727	S100A8,S100A9
GO:0031960	response to corticosteroid	7	154	0.73	0.0148	9606.ENSP00000233809,9606.ENSP00000295666,9606.ENSP00000304845,9606.ENSP00000356438,9606.ENSP00000362299,9606.ENSP00000388402,9606.ENSP00000482169	IGFBP2,IGFBP7,UGT1A8,PTGS2,ENG,ZFP36L1,NEFL
GO:0034754	cellular hormone metabolic process	6	109	0.81	0.0148	9606.ENSP00000009041,9606.ENSP00000240285,9606.ENSP00000295802,9606.ENSP00000304845,9606.ENSP00000332256,9606.ENSP00000480439	STARD3NL,RDH10,RETSAT,UGT1A8,ALDH1A3,DHRS3
GO:0043584	nose development	3	15	1.37	0.0148	9606.ENSP00000240285,9606.ENSP00000332256,9606.ENSP00000456609	RDH10,ALDH1A3,STRA6
GO:0071346	cellular response to interferon-gamma	7	155	0.72	0.0151	9606.ENSP00000257570,9606.ENSP00000294728,9606.ENSP00000338258,9606.ENSP00000339740,9606.ENSP00000358501,9606.ENSP00000359490,9606.ENSP00000362924	OASL,VCAM1,CDC42EP4,CAMK2D,CD58,GBP4,GSN
GO:0060560	developmental growth involved in morphogenesis	6	112	0.8	0.0163	9606.ENSP00000220772,9606.ENSP00000240285,9606.ENSP00000255448,9606.ENSP00000261918,9606.ENSP00000265131,9606.ENSP00000377061	SFRP1,RDH10,DCLK1,SEMA7A,TNC,PLXNA1
GO:0048514	blood vessel morphogenesis	11	381	0.53	0.0167	9606.ENSP00000216117,9606.ENSP00000259371,9606.ENSP00000268613,9606.ENSP00000282561,9606.ENSP00000293379,9606.ENSP00000356438,9606.ENSP00000357712,9606.ENSP00000362299,9606.ENSP00000388402,9606.ENSP00000452786,9606.ENSP00000456609	HMOX1,DAB2IP,CDH13,GJA1,ITGA5,PTGS2,S100A7,ENG,ZFP36L1,ITGB3,STRA6
GO:0009063	cellular amino acid catabolic process	6	114	0.79	0.0174	9606.ENSP00000274569,9606.ENSP00000281182,9606.ENSP00000357873,9606.ENSP00000379845,9606.ENSP00000450436,9606.ENSP00000472474	PCYOX1L,ACAD8,ACADSB,ABAT,ALDH6A1,IL4I1
GO:0009612	response to mechanical stimulus	8	210	0.65	0.0174	9606.ENSP00000233809,9606.ENSP00000263980,9606.ENSP00000265131,9606.ENSP00000282561,9606.ENSP00000356438,9606.ENSP00000362299,9606.ENSP00000377508,9606.ENSP00000456609	IGFBP2,SLC9A1,TNC,GJA1,PTGS2,ENG,JUP,STRA6
GO:0014070	response to organic cyclic compound	18	873	0.38	0.0175	9606.ENSP00000220772,9606.ENSP00000233809,9606.ENSP00000241337,9606.ENSP00000262494,9606.ENSP00000263980,9606.ENSP00000265131,9606.ENSP00000282561,9606.ENSP00000295666,9606.ENSP00000296215,9606.ENSP00000304845,9606.ENSP00000356438,9606.ENSP00000362299,9606.ENSP00000362924,9606.ENSP00000369213,9606.ENSP00000377508,9606.ENSP00000379845,9606.ENSP00000388402,9606.ENSP00000482169	SFRP1,IGFBP2,GSTM2,GNAO1,SLC9A1,TNC,GJA1,IGFBP7,SNIP1,UGT1A8,PTGS2,ENG,GSN,DDX58,JUP,ABAT,ZFP36L1,NEFL
GO:0009719	response to endogenous stimulus	24	1353	0.32	0.0179	9606.ENSP00000218388,9606.ENSP00000219150,9606.ENSP00000220772,9606.ENSP00000233809,9606.ENSP00000241337,9606.ENSP00000259371,9606.ENSP00000263980,9606.ENSP00000264649,9606.ENSP00000265131,9606.ENSP00000268613,9606.ENSP00000282561,9606.ENSP00000295666,9606.ENSP00000303830,9606.ENSP00000304845,9606.ENSP00000324287,9606.ENSP00000356438,9606.ENSP00000362299,9606.ENSP00000371958,9606.ENSP00000377508,…	TIMP1,CORO1A,SFRP1,IGFBP2,GSTM2,DAB2IP,SLC9A1,ATP6V0A1,TNC,CDH13,GJA1,IGFBP7,INSR,UGT1A8,ACAP2,PTGS2,ENG,CD9,JUP,ZFP36L1,EPM2AIP1,POR,TRIM16,NEFL
GO:0009615	response to virus	9	270	0.59	0.0194	9606.ENSP00000255448,9606.ENSP00000257570,9606.ENSP00000315768,9606.ENSP00000353512,9606.ENSP00000360883,9606.ENSP00000360891,9606.ENSP00000368699,9606.ENSP00000369213,9606.ENSP00000451112	DCLK1,OASL,STAT2,PARP9,IFIT3,IFIT2,ISG15,DDX58,NPC2
GO:0032879	regulation of localization	37	2524	0.23	0.021	9606.ENSP00000216117,9606.ENSP00000218388,9606.ENSP00000219150,9606.ENSP00000220772,9606.ENSP00000241337,9606.ENSP00000255448,9606.ENSP00000259371,9606.ENSP00000261292,9606.ENSP00000262494,9606.ENSP00000263980,9606.ENSP00000268613,9606.ENSP00000282561,9606.ENSP00000293379,9606.ENSP00000303830,9606.ENSP00000303887,9606.ENSP00000339740,9606.ENSP00000353512,9606.ENSP00000356438,9606.ENSP00000357712,…	HMOX1,TIMP1,CORO1A,SFRP1,GSTM2,DCLK1,DAB2IP,LIPG,GNAO1,SLC9A1,CDH13,GJA1,ITGA5,INSR,DCLK2,CAMK2D,PARP9,PTGS2,S100A7,S100A8,S100A9,CD58,TBC1D13,ENG,GSN,DNAJC1,DDX58,CD9,PLXNA1,JUP,ABAT,VSNL1,ZFP36L1,ITGB3,TRIM16,STIM1,SNX12
GO:0009083	branched-chain amino acid catabolic process	3	18	1.29	0.0212	9606.ENSP00000281182,9606.ENSP00000357873,9606.ENSP00000450436	ACAD8,ACADSB,ALDH6A1
GO:0042060	wound healing	12	461	0.48	0.0213	9606.ENSP00000216117,9606.ENSP00000218388,9606.ENSP00000220809,9606.ENSP00000265131,9606.ENSP00000282561,9606.ENSP00000293379,9606.ENSP00000321573,9606.ENSP00000357722,9606.ENSP00000362299,9606.ENSP00000362924,9606.ENSP00000371958,9606.ENSP00000452786	HMOX1,TIMP1,PLAT,TNC,GJA1,ITGA5,DCBLD2,S100A8,ENG,GSN,CD9,ITGB3
GO:0001568	blood vessel development	12	464	0.48	0.0223	9606.ENSP00000216117,9606.ENSP00000259371,9606.ENSP00000268613,9606.ENSP00000282561,9606.ENSP00000293379,9606.ENSP00000356438,9606.ENSP00000357712,9606.ENSP00000362299,9606.ENSP00000386043,9606.ENSP00000388402,9606.ENSP00000452786,9606.ENSP00000456609	HMOX1,DAB2IP,CDH13,GJA1,ITGA5,PTGS2,S100A7,ENG,LTBP1,ZFP36L1,ITGB3,STRA6
GO:0090066	regulation of anatomical structure size	12	464	0.48	0.0223	9606.ENSP00000216117,9606.ENSP00000219150,9606.ENSP00000259365,9606.ENSP00000261918,9606.ENSP00000282561,9606.ENSP00000282588,9606.ENSP00000338258,9606.ENSP00000356438,9606.ENSP00000362924,9606.ENSP00000377061,9606.ENSP00000432568,9606.ENSP00000482169	HMOX1,CORO1A,TMOD1,SEMA7A,GJA1,ITGA1,CDC42EP4,PTGS2,GSN,PLXNA1,SPTBN2,NEFL
GO:0032970	regulation of actin filament-based process	10	338	0.54	0.0227	9606.ENSP00000219150,9606.ENSP00000220772,9606.ENSP00000259365,9606.ENSP00000263980,9606.ENSP00000338258,9606.ENSP00000339740,9606.ENSP00000362924,9606.ENSP00000377508,9606.ENSP00000377789,9606.ENSP00000432568	CORO1A,SFRP1,TMOD1,SLC9A1,CDC42EP4,CAMK2D,GSN,JUP,SYNPO,SPTBN2
GO:0001558	regulation of cell growth	11	402	0.51	0.023	9606.ENSP00000220772,9606.ENSP00000233809,9606.ENSP00000261918,9606.ENSP00000263980,9606.ENSP00000282561,9606.ENSP00000295666,9606.ENSP00000321573,9606.ENSP00000339740,9606.ENSP00000357722,9606.ENSP00000357727,9606.ENSP00000377061	SFRP1,IGFBP2,SEMA7A,SLC9A1,GJA1,IGFBP7,DCBLD2,CAMK2D,S100A8,S100A9,PLXNA1
GO:0010038	response to metal ion	10	339	0.54	0.023	9606.ENSP00000216117,9606.ENSP00000233809,9606.ENSP00000264193,9606.ENSP00000294728,9606.ENSP00000339740,9606.ENSP00000356438,9606.ENSP00000357722,9606.ENSP00000362924,9606.ENSP00000379845,9606.ENSP00000478059	HMOX1,IGFBP2,CPOX,VCAM1,CAMK2D,PTGS2,S100A8,GSN,ABAT,STIM1
GO:0048646	anatomical structure formation involved in morphogenesis	17	831	0.38	0.0247	9606.ENSP00000216117,9606.ENSP00000220772,9606.ENSP00000240285,9606.ENSP00000259365,9606.ENSP00000259371,9606.ENSP00000264039,9606.ENSP00000268613,9606.ENSP00000293379,9606.ENSP00000332256,9606.ENSP00000332371,9606.ENSP00000356438,9606.ENSP00000357712,9606.ENSP00000362299,9606.ENSP00000371958,9606.ENSP00000452786,9606.ENSP00000456609,9606.ENSP00000478059	HMOX1,SFRP1,RDH10,TMOD1,DAB2IP,GPC1,CDH13,ITGA5,ALDH1A3,COL7A1,PTGS2,S100A7,ENG,CD9,ITGB3,STRA6,STIM1
GO:1901136	carbohydrate derivative catabolic process	7	175	0.67	0.0259	9606.ENSP00000263980,9606.ENSP00000264039,9606.ENSP00000359864,9606.ENSP00000363603,9606.ENSP00000366246,9606.ENSP00000379680,9606.ENSP00000477639	SLC9A1,GPC1,GPC4,FUCA1,GPC6,NAGA,NAGK
GO:0035239	tube morphogenesis	14	615	0.43	0.0262	9606.ENSP00000216117,9606.ENSP00000220772,9606.ENSP00000240285,9606.ENSP00000259371,9606.ENSP00000265131,9606.ENSP00000268613,9606.ENSP00000282561,9606.ENSP00000293379,9606.ENSP00000356438,9606.ENSP00000357712,9606.ENSP00000362299,9606.ENSP00000388402,9606.ENSP00000452786,9606.ENSP00000456609	HMOX1,SFRP1,RDH10,DAB2IP,TNC,CDH13,GJA1,ITGA5,PTGS2,S100A7,ENG,ZFP36L1,ITGB3,STRA6
GO:0001666	response to hypoxia	9	288	0.56	0.027	9606.ENSP00000216117,9606.ENSP00000220772,9606.ENSP00000220809,9606.ENSP00000263980,9606.ENSP00000294728,9606.ENSP00000356438,9606.ENSP00000362299,9606.ENSP00000379845,9606.ENSP00000388402	HMOX1,SFRP1,PLAT,SLC9A1,VCAM1,PTGS2,ENG,ABAT,ZFP36L1
GO:0007155	cell adhesion	17	843	0.37	0.0277	9606.ENSP00000219150,9606.ENSP00000265131,9606.ENSP00000268613,9606.ENSP00000282588,9606.ENSP00000293379,9606.ENSP00000294728,9606.ENSP00000295666,9606.ENSP00000332371,9606.ENSP00000357722,9606.ENSP00000357727,9606.ENSP00000358501,9606.ENSP00000362299,9606.ENSP00000371958,9606.ENSP00000377508,9606.ENSP00000388402,9606.ENSP00000419000,9606.ENSP00000452786	CORO1A,TNC,CDH13,ITGA1,ITGA5,VCAM1,IGFBP7,COL7A1,S100A8,S100A9,CD58,ENG,CD9,JUP,ZFP36L1,LSAMP,ITGB3
GO:0006574	valine catabolic process	2	4	1.77	0.028	9606.ENSP00000281182,9606.ENSP00000450436	ACAD8,ALDH6A1
GO:0007159	leukocyte cell-cell adhesion	4	49	0.98	0.028	9606.ENSP00000293379,9606.ENSP00000294728,9606.ENSP00000357722,9606.ENSP00000357727	ITGA5,VCAM1,S100A8,S100A9
GO:0032119	sequestering of zinc ion	2	4	1.77	0.028	9606.ENSP00000357722,9606.ENSP00000357727	S100A8,S100A9
GO:0042573	retinoic acid metabolic process	3	21	1.22	0.028	9606.ENSP00000240285,9606.ENSP00000304845,9606.ENSP00000332256	RDH10,UGT1A8,ALDH1A3
GO:0098869	cellular oxidant detoxification	5	86	0.83	0.028	9606.ENSP00000241337,9606.ENSP00000322421,9606.ENSP00000356438,9606.ENSP00000357727,9606.ENSP00000482445	GSTM2,HBA1,PTGS2,S100A9,FAM213A
GO:0051607	defense response to virus	7	181	0.66	0.0283	9606.ENSP00000257570,9606.ENSP00000315768,9606.ENSP00000353512,9606.ENSP00000360883,9606.ENSP00000360891,9606.ENSP00000368699,9606.ENSP00000369213	OASL,STAT2,PARP9,IFIT3,IFIT2,ISG15,DDX58
GO:0110053	regulation of actin filament organization	8	235	0.6	0.0283	9606.ENSP00000219150,9606.ENSP00000220772,9606.ENSP00000259365,9606.ENSP00000263980,9606.ENSP00000338258,9606.ENSP00000362924,9606.ENSP00000377789,9606.ENSP00000432568	CORO1A,SFRP1,TMOD1,SLC9A1,CDC42EP4,GSN,SYNPO,SPTBN2
GO:0006631	fatty acid metabolic process	9	294	0.55	0.0285	9606.ENSP00000220764,9606.ENSP00000241337,9606.ENSP00000293217,9606.ENSP00000304845,9606.ENSP00000308032,9606.ENSP00000356438,9606.ENSP00000357873,9606.ENSP00000419027,9606.ENSP00000419970	DECR1,GSTM2,ACOX1,UGT1A8,CYP2S1,PTGS2,ACADSB,PCCB,POR
GO:0051924	regulation of calcium ion transport	8	236	0.6	0.0285	9606.ENSP00000219150,9606.ENSP00000241337,9606.ENSP00000262494,9606.ENSP00000263980,9606.ENSP00000282561,9606.ENSP00000339740,9606.ENSP00000356438,9606.ENSP00000478059	CORO1A,GSTM2,GNAO1,SLC9A1,GJA1,CAMK2D,PTGS2,STIM1
GO:0009725	response to hormone	17	854	0.37	0.0288	9606.ENSP00000218388,9606.ENSP00000220772,9606.ENSP00000233809,9606.ENSP00000263980,9606.ENSP00000264649,9606.ENSP00000265131,9606.ENSP00000282561,9606.ENSP00000295666,9606.ENSP00000303830,9606.ENSP00000304845,9606.ENSP00000356438,9606.ENSP00000362299,9606.ENSP00000388402,9606.ENSP00000406027,9606.ENSP00000419970,9606.ENSP00000463188,9606.ENSP00000482169	TIMP1,SFRP1,IGFBP2,SLC9A1,ATP6V0A1,TNC,GJA1,IGFBP7,INSR,UGT1A8,PTGS2,ENG,ZFP36L1,EPM2AIP1,POR,TRIM16,NEFL
GO:0050900	leukocyte migration	9	296	0.55	0.029	9606.ENSP00000219150,9606.ENSP00000264039,9606.ENSP00000282588,9606.ENSP00000293379,9606.ENSP00000294728,9606.ENSP00000357722,9606.ENSP00000357727,9606.ENSP00000358501,9606.ENSP00000452786	CORO1A,GPC1,ITGA1,ITGA5,VCAM1,S100A8,S100A9,CD58,ITGB3
GO:0045471	response to ethanol	6	134	0.72	0.03	9606.ENSP00000265131,9606.ENSP00000294728,9606.ENSP00000304845,9606.ENSP00000357722,9606.ENSP00000362924,9606.ENSP00000379845	TNC,VCAM1,UGT1A8,S100A8,GSN,ABAT
GO:0051187	cofactor catabolic process	4	52	0.95	0.0306	9606.ENSP00000216117,9606.ENSP00000263368,9606.ENSP00000304845,9606.ENSP00000322421	HMOX1,BLVRB,UGT1A8,HBA1
GO:0051384	response to glucocorticoid	6	138	0.71	0.0332	9606.ENSP00000233809,9606.ENSP00000295666,9606.ENSP00000304845,9606.ENSP00000356438,9606.ENSP00000388402,9606.ENSP00000482169	IGFBP2,IGFBP7,UGT1A8,PTGS2,ZFP36L1,NEFL
GO:0014012	peripheral nervous system axon regeneration	2	5	1.67	0.0335	9606.ENSP00000265131,9606.ENSP00000482169	TNC,NEFL
GO:0010882	regulation of cardiac muscle contraction by calcium ion signaling	3	24	1.17	0.0343	9606.ENSP00000241337,9606.ENSP00000263980,9606.ENSP00000339740	GSTM2,SLC9A1,CAMK2D
GO:0071345	cellular response to cytokine stimulus	18	953	0.34	0.0343	9606.ENSP00000216117,9606.ENSP00000218388,9606.ENSP00000219150,9606.ENSP00000220772,9606.ENSP00000257570,9606.ENSP00000259371,9606.ENSP00000294728,9606.ENSP00000315768,9606.ENSP00000338258,9606.ENSP00000339740,9606.ENSP00000356438,9606.ENSP00000358501,9606.ENSP00000359490,9606.ENSP00000360883,9606.ENSP00000360891,9606.ENSP00000362924,9606.ENSP00000368699,9606.ENSP00000388402	HMOX1,TIMP1,CORO1A,SFRP1,OASL,DAB2IP,VCAM1,STAT2,CDC42EP4,CAMK2D,PTGS2,CD58,GBP4,IFIT3,IFIT2,GSN,ISG15,ZFP36L1
GO:0034097	response to cytokine	19	1035	0.33	0.0345	9606.ENSP00000216117,9606.ENSP00000218388,9606.ENSP00000219150,9606.ENSP00000220772,9606.ENSP00000257570,9606.ENSP00000259371,9606.ENSP00000262494,9606.ENSP00000294728,9606.ENSP00000315768,9606.ENSP00000338258,9606.ENSP00000339740,9606.ENSP00000356438,9606.ENSP00000358501,9606.ENSP00000359490,9606.ENSP00000360883,9606.ENSP00000360891,9606.ENSP00000362924,9606.ENSP00000368699,9606.ENSP00000388402	HMOX1,TIMP1,CORO1A,SFRP1,OASL,DAB2IP,GNAO1,VCAM1,STAT2,CDC42EP4,CAMK2D,PTGS2,CD58,GBP4,IFIT3,IFIT2,GSN,ISG15,ZFP36L1
GO:0072527	pyrimidine-containing compound metabolic process	5	94	0.79	0.0346	9606.ENSP00000219302,9606.ENSP00000219789,9606.ENSP00000310551,9606.ENSP00000419879,9606.ENSP00000450436	NME3,CDIPT,LCLAT1,CDS2,ALDH6A1
GO:1903522	regulation of blood circulation	8	249	0.58	0.0354	9606.ENSP00000241337,9606.ENSP00000262494,9606.ENSP00000263980,9606.ENSP00000282561,9606.ENSP00000339740,9606.ENSP00000356438,9606.ENSP00000377508,9606.ENSP00000478059	GSTM2,GNAO1,SLC9A1,GJA1,CAMK2D,PTGS2,JUP,STIM1
GO:0009653	anatomical structure morphogenesis	30	1992	0.25	0.0359	9606.ENSP00000216117,9606.ENSP00000220772,9606.ENSP00000240285,9606.ENSP00000255448,9606.ENSP00000259365,9606.ENSP00000259371,9606.ENSP00000261918,9606.ENSP00000262494,9606.ENSP00000264039,9606.ENSP00000265131,9606.ENSP00000268613,9606.ENSP00000282561,9606.ENSP00000282588,9606.ENSP00000293379,9606.ENSP00000303830,9606.ENSP00000332256,9606.ENSP00000332371,9606.ENSP00000356438,9606.ENSP00000357712,…	HMOX1,SFRP1,RDH10,DCLK1,TMOD1,DAB2IP,SEMA7A,GNAO1,GPC1,TNC,CDH13,GJA1,ITGA1,ITGA5,INSR,ALDH1A3,COL7A1,PTGS2,S100A7,ENG,CD9,PLXNA1,ZFP36L1,SPTBN2,ITGB3,STRA6,MYH14,STIM1,DHRS3,NEFL
GO:0097237	cellular response to toxic substance	7	195	0.62	0.0371	9606.ENSP00000216117,9606.ENSP00000241337,9606.ENSP00000304845,9606.ENSP00000322421,9606.ENSP00000356438,9606.ENSP00000357727,9606.ENSP00000482445	HMOX1,GSTM2,UGT1A8,HBA1,PTGS2,S100A9,FAM213A
GO:0051270	regulation of cellular component movement	17	886	0.35	0.0375	9606.ENSP00000216117,9606.ENSP00000218388,9606.ENSP00000219150,9606.ENSP00000220772,9606.ENSP00000259371,9606.ENSP00000268613,9606.ENSP00000293379,9606.ENSP00000303830,9606.ENSP00000339740,9606.ENSP00000356438,9606.ENSP00000357712,9606.ENSP00000362299,9606.ENSP00000369213,9606.ENSP00000371958,9606.ENSP00000377061,9606.ENSP00000377508,9606.ENSP00000452786	HMOX1,TIMP1,CORO1A,SFRP1,DAB2IP,CDH13,ITGA5,INSR,CAMK2D,PTGS2,S100A7,ENG,DDX58,CD9,PLXNA1,JUP,ITGB3
GO:0048731	system development	52	4144	0.17	0.0381	9606.ENSP00000216117,9606.ENSP00000218388,9606.ENSP00000220772,9606.ENSP00000222219,9606.ENSP00000240285,9606.ENSP00000244769,9606.ENSP00000255448,9606.ENSP00000259365,9606.ENSP00000259371,9606.ENSP00000261918,9606.ENSP00000262494,9606.ENSP00000263980,9606.ENSP00000264039,9606.ENSP00000265131,9606.ENSP00000267484,9606.ENSP00000268613,9606.ENSP00000278483,9606.ENSP00000282561,9606.ENSP00000282588,…	HMOX1,TIMP1,SFRP1,DNASE2,RDH10,ATXN1,DCLK1,TMOD1,DAB2IP,SEMA7A,GNAO1,SLC9A1,GPC1,TNC,RTN1,CDH13,C11orf73,GJA1,ITGA1,ITGA5,VCAM1,INSR,DCLK2,UGT1A8,FAM134C,PAXBP1,POMK,ALDH1A3,CAMK2D,PTGS2,IGSF8,S100A4,S100A7,S100A8,S100A9,ENG,GSN,CD9,PLXNA1,JUP,ABAT,LTBP1,ZFP36L1,LSAMP,SPTBN2,ITGB3,STRA6,SARM1,MYH14,STIM1,DHRS3,NEFL
GO:0008152	metabolic process	101	9569	0.09	0.0388	9606.ENSP00000009041,9606.ENSP00000075120,9606.ENSP00000216117,9606.ENSP00000218388,9606.ENSP00000219302,9606.ENSP00000219789,9606.ENSP00000220764,9606.ENSP00000220772,9606.ENSP00000220809,9606.ENSP00000222219,9606.ENSP00000226578,9606.ENSP00000229379,9606.ENSP00000233809,9606.ENSP00000240285,9606.ENSP00000241337,9606.ENSP00000244769,9606.ENSP00000250617,9606.ENSP00000255448,9606.ENSP00000259371,…	STARD3NL,SLC2A3,HMOX1,TIMP1,NME3,CDIPT,DECR1,SFRP1,PLAT,DNASE2,MANBA,COX6A1,IGFBP2,RDH10,GSTM2,ATXN1,ARHGEF6,DCLK1,DAB2IP,LIPG,BLVRB,SLC9A1,GPC1,CPOX,ATP6V0A1,TNC,SQLE,PCYOX1L,PLBD2,ACAD8,PEX10,ACOX1,VCAM1,IGFBP7,RETSAT,MTMR14,SNIP1,PGM2L1,BUB1,INSR,DCLK2,UGT1A8,CYP2S1,LCLAT1,STAT2,HBA1,PAXBP1,POMK,ALDH1A3,UBA7,SUPT7L,CAMK2D,PARP9,UBE2Z,PPT2,PTGS2,NIT1,MAN1A1,S100A8,S100A9,ACADSB,RARS2,EXTL2,GPC4…
GO:0007568	aging	8	255	0.57	0.0389	9606.ENSP00000218388,9606.ENSP00000233809,9606.ENSP00000262494,9606.ENSP00000294728,9606.ENSP00000356438,9606.ENSP00000362299,9606.ENSP00000362924,9606.ENSP00000379845	TIMP1,IGFBP2,GNAO1,VCAM1,PTGS2,ENG,GSN,ABAT
GO:0042267	natural killer cell mediated cytotoxicity	3	26	1.13	0.039	9606.ENSP00000219150,9606.ENSP00000356308,9606.ENSP00000356320	CORO1A,ULBP3,ULBP2
GO:0055086	nucleobase-containing small molecule metabolic process	14	662	0.39	0.039	9606.ENSP00000219302,9606.ENSP00000219789,9606.ENSP00000229379,9606.ENSP00000264649,9606.ENSP00000298198,9606.ENSP00000310551,9606.ENSP00000353512,9606.ENSP00000354608,9606.ENSP00000356438,9606.ENSP00000359132,9606.ENSP00000419879,9606.ENSP00000450436,9606.ENSP00000473348,9606.ENSP00000477639	NME3,CDIPT,COX6A1,ATP6V0A1,PGM2L1,LCLAT1,PARP9,PPT2,PTGS2,EXTL2,CDS2,ALDH6A1,H6PD,NAGK
GO:0040008	regulation of growth	14	663	0.39	0.0393	9606.ENSP00000220772,9606.ENSP00000233809,9606.ENSP00000259371,9606.ENSP00000261918,9606.ENSP00000263980,9606.ENSP00000282561,9606.ENSP00000295666,9606.ENSP00000303830,9606.ENSP00000321573,9606.ENSP00000339740,9606.ENSP00000357722,9606.ENSP00000357727,9606.ENSP00000377061,9606.ENSP00000419970	SFRP1,IGFBP2,DAB2IP,SEMA7A,SLC9A1,GJA1,IGFBP7,INSR,DCBLD2,CAMK2D,S100A8,S100A9,PLXNA1,POR
GO:0002246	wound healing involved in inflammatory response	2	6	1.59	0.0399	9606.ENSP00000216117,9606.ENSP00000218388	HMOX1,TIMP1
GO:0003401	axis elongation	3	27	1.11	0.0399	9606.ENSP00000220772,9606.ENSP00000240285,9606.ENSP00000265131	SFRP1,RDH10,TNC
GO:0008016	regulation of heart contraction	7	201	0.61	0.0399	9606.ENSP00000241337,9606.ENSP00000262494,9606.ENSP00000263980,9606.ENSP00000282561,9606.ENSP00000339740,9606.ENSP00000377508,9606.ENSP00000478059	GSTM2,GNAO1,SLC9A1,GJA1,CAMK2D,JUP,STIM1
GO:0018119	peptidyl-cysteine S-nitrosylation	2	6	1.59	0.0399	9606.ENSP00000357722,9606.ENSP00000357727	S100A8,S100A9
GO:0031670	cellular response to nutrient	4	59	0.9	0.0399	9606.ENSP00000216117,9606.ENSP00000220772,9606.ENSP00000265131,9606.ENSP00000356438	HMOX1,SFRP1,TNC,PTGS2
GO:0032020	ISG15-protein conjugation	2	6	1.59	0.0399	9606.ENSP00000333266,9606.ENSP00000368699	UBA7,ISG15
GO:0051051	negative regulation of transport	11	450	0.46	0.0399	9606.ENSP00000216117,9606.ENSP00000219150,9606.ENSP00000220772,9606.ENSP00000241337,9606.ENSP00000262494,9606.ENSP00000339740,9606.ENSP00000356438,9606.ENSP00000379845,9606.ENSP00000384719,9606.ENSP00000452786,9606.ENSP00000481314	HMOX1,CORO1A,SFRP1,GSTM2,GNAO1,CAMK2D,PTGS2,ABAT,VSNL1,ITGB3,SNX12
GO:1902172	regulation of keratinocyte apoptotic process	2	6	1.59	0.0399	9606.ENSP00000362924,9606.ENSP00000388402	GSN,ZFP36L1
GO:1905049	negative regulation of metallopeptidase activity	2	6	1.59	0.0399	9606.ENSP00000218388,9606.ENSP00000266085	TIMP1,TIMP3
GO:0001101	response to acid chemical	9	323	0.51	0.0408	9606.ENSP00000220772,9606.ENSP00000233809,9606.ENSP00000265131,9606.ENSP00000282561,9606.ENSP00000295666,9606.ENSP00000356438,9606.ENSP00000362924,9606.ENSP00000371958,9606.ENSP00000463188	SFRP1,IGFBP2,TNC,GJA1,IGFBP7,PTGS2,GSN,CD9,TRIM16
GO:0006220	pyrimidine nucleotide metabolic process	4	60	0.89	0.0408	9606.ENSP00000219302,9606.ENSP00000219789,9606.ENSP00000310551,9606.ENSP00000419879	NME3,CDIPT,LCLAT1,CDS2
GO:0002793	positive regulation of peptide secretion	8	262	0.55	0.0412	9606.ENSP00000282561,9606.ENSP00000357722,9606.ENSP00000357727,9606.ENSP00000358501,9606.ENSP00000369213,9606.ENSP00000379845,9606.ENSP00000384719,9606.ENSP00000463188	GJA1,S100A8,S100A9,CD58,DDX58,ABAT,VSNL1,TRIM16
GO:0005975	carbohydrate metabolic process	11	457	0.45	0.0413	9606.ENSP00000075120,9606.ENSP00000226578,9606.ENSP00000298198,9606.ENSP00000303830,9606.ENSP00000304845,9606.ENSP00000331258,9606.ENSP00000363603,9606.ENSP00000377532,9606.ENSP00000379680,9606.ENSP00000473348,9606.ENSP00000477639	SLC2A3,MANBA,PGM2L1,INSR,UGT1A8,POMK,FUCA1,PC,NAGA,H6PD,NAGK
GO:0031099	regeneration	6	151	0.67	0.0416	9606.ENSP00000216117,9606.ENSP00000265131,9606.ENSP00000282561,9606.ENSP00000304845,9606.ENSP00000362924,9606.ENSP00000482169	HMOX1,TNC,GJA1,UGT1A8,GSN,NEFL
GO:0051239	regulation of multicellular organismal process	38	2788	0.2	0.0416	9606.ENSP00000216117,9606.ENSP00000218388,9606.ENSP00000220772,9606.ENSP00000220809,9606.ENSP00000241337,9606.ENSP00000259371,9606.ENSP00000261292,9606.ENSP00000261918,9606.ENSP00000262494,9606.ENSP00000263980,9606.ENSP00000264039,9606.ENSP00000282561,9606.ENSP00000293379,9606.ENSP00000303830,9606.ENSP00000309432,9606.ENSP00000333266,9606.ENSP00000339740,9606.ENSP00000356438,9606.ENSP00000357727,…	HMOX1,TIMP1,SFRP1,PLAT,GSTM2,DAB2IP,LIPG,SEMA7A,GNAO1,SLC9A1,GPC1,GJA1,ITGA5,INSR,FAM134C,UBA7,CAMK2D,PTGS2,S100A9,CD58,GPC4,ENG,GPC6,ISG15,DDX58,CD9,PLXNA1,JUP,ABAT,ZFP36L1,POR,ITGB3,TRIM16,SARM1,STIM1,DHRS3,NEFL,FAM213A
GO:0030334	regulation of cell migration	15	753	0.37	0.0421	9606.ENSP00000216117,9606.ENSP00000218388,9606.ENSP00000219150,9606.ENSP00000220772,9606.ENSP00000259371,9606.ENSP00000268613,9606.ENSP00000293379,9606.ENSP00000303830,9606.ENSP00000356438,9606.ENSP00000357712,9606.ENSP00000362299,9606.ENSP00000369213,9606.ENSP00000377061,9606.ENSP00000377508,9606.ENSP00000452786	HMOX1,TIMP1,CORO1A,SFRP1,DAB2IP,CDH13,ITGA5,INSR,PTGS2,S100A7,ENG,DDX58,PLXNA1,JUP,ITGB3
GO:0016042	lipid catabolic process	8	265	0.55	0.0427	9606.ENSP00000220764,9606.ENSP00000261292,9606.ENSP00000280800,9606.ENSP00000293217,9606.ENSP00000363603,9606.ENSP00000379680,9606.ENSP00000387050,9606.ENSP00000419027	DECR1,LIPG,PLBD2,ACOX1,FUCA1,NAGA,PLD3,PCCB
GO:0042981	regulation of apoptotic process	24	1501	0.27	0.0428	9606.ENSP00000216117,9606.ENSP00000218388,9606.ENSP00000219150,9606.ENSP00000219302,9606.ENSP00000220772,9606.ENSP00000250617,9606.ENSP00000259371,9606.ENSP00000263980,9606.ENSP00000266085,9606.ENSP00000282588,9606.ENSP00000293379,9606.ENSP00000332256,9606.ENSP00000339740,9606.ENSP00000354201,9606.ENSP00000356438,9606.ENSP00000357722,9606.ENSP00000357727,9606.ENSP00000360883,9606.ENSP00000360891,…	HMOX1,TIMP1,CORO1A,NME3,SFRP1,ARHGEF6,DAB2IP,SLC9A1,TIMP3,ITGA1,ITGA5,ALDH1A3,CAMK2D,UBE2Z,PTGS2,S100A8,S100A9,IFIT3,IFIT2,GSN,ZFP36L1,POR,SARM1,NEFL
GO:0032526	response to retinoic acid	5	104	0.75	0.0429	9606.ENSP00000233809,9606.ENSP00000265131,9606.ENSP00000282561,9606.ENSP00000295666,9606.ENSP00000463188	IGFBP2,TNC,GJA1,IGFBP7,TRIM16
GO:0002138	retinoic acid biosynthetic process	2	7	1.52	0.0445	9606.ENSP00000240285,9606.ENSP00000332256	RDH10,ALDH1A3
GO:0006768	biotin metabolic process	2	7	1.52	0.0445	9606.ENSP00000377532,9606.ENSP00000419027	PC,PCCB
GO:0007275	multicellular organism development	57	4726	0.15	0.0445	9606.ENSP00000216117,9606.ENSP00000218388,9606.ENSP00000220772,9606.ENSP00000222219,9606.ENSP00000240285,9606.ENSP00000244769,9606.ENSP00000255448,9606.ENSP00000259365,9606.ENSP00000259371,9606.ENSP00000261918,9606.ENSP00000262494,9606.ENSP00000263980,9606.ENSP00000264039,9606.ENSP00000265131,9606.ENSP00000267484,9606.ENSP00000268613,9606.ENSP00000278483,9606.ENSP00000282561,9606.ENSP00000282588,…	HMOX1,TIMP1,SFRP1,DNASE2,RDH10,ATXN1,DCLK1,TMOD1,DAB2IP,SEMA7A,GNAO1,SLC9A1,GPC1,TNC,RTN1,CDH13,C11orf73,GJA1,ITGA1,ITGA5,VCAM1,IGFBP7,INSR,DCLK2,UGT1A8,FAM134C,LCLAT1,PAXBP1,POMK,ALDH1A3,COL7A1,CAMK2D,PTGS2,IGSF8,PBXIP1,S100A4,S100A7,S100A8,S100A9,ENG,ANGPTL2,GSN,CD9,PLXNA1,JUP,ABAT,LTBP1,ZFP36L1,LSAMP,SPTBN2,ITGB3,STRA6,SARM1,MYH14,STIM1,DHRS3,NEFL
GO:0016139	glycoside catabolic process	2	7	1.52	0.0445	9606.ENSP00000363603,9606.ENSP00000379680	FUCA1,NAGA
GO:0061337	cardiac conduction	4	63	0.87	0.0445	9606.ENSP00000263980,9606.ENSP00000282561,9606.ENSP00000339740,9606.ENSP00000377508	SLC9A1,GJA1,CAMK2D,JUP
GO:0006937	regulation of muscle contraction	6	156	0.65	0.0456	9606.ENSP00000241337,9606.ENSP00000263980,9606.ENSP00000339740,9606.ENSP00000356438,9606.ENSP00000377508,9606.ENSP00000379845	GSTM2,SLC9A1,CAMK2D,PTGS2,JUP,ABAT
GO:0030947	regulation of vascular endothelial growth factor receptor signaling pathway	3	30	1.07	0.0469	9606.ENSP00000259371,9606.ENSP00000293379,9606.ENSP00000452786	DAB2IP,ITGA5,ITGB3
GO:0033280	response to vitamin D	3	30	1.07	0.0469	9606.ENSP00000220772,9606.ENSP00000265131,9606.ENSP00000356438	SFRP1,TNC,PTGS2
GO:0046685	response to arsenic-containing substance	3	30	1.07	0.0469	9606.ENSP00000216117,9606.ENSP00000264193,9606.ENSP00000482169	HMOX1,CPOX,NEFL
GO:0048513	animal organ development	39	2926	0.19	0.0486	9606.ENSP00000216117,9606.ENSP00000218388,9606.ENSP00000220772,9606.ENSP00000222219,9606.ENSP00000240285,9606.ENSP00000244769,9606.ENSP00000255448,9606.ENSP00000259365,9606.ENSP00000259371,9606.ENSP00000261918,9606.ENSP00000262494,9606.ENSP00000263980,9606.ENSP00000265131,9606.ENSP00000278483,9606.ENSP00000282561,9606.ENSP00000294728,9606.ENSP00000303830,9606.ENSP00000303887,9606.ENSP00000304845,…	HMOX1,TIMP1,SFRP1,DNASE2,RDH10,ATXN1,DCLK1,TMOD1,DAB2IP,SEMA7A,GNAO1,SLC9A1,TNC,C11orf73,GJA1,VCAM1,INSR,DCLK2,UGT1A8,PAXBP1,POMK,ALDH1A3,PTGS2,IGSF8,S100A4,S100A7,ENG,CD9,PLXNA1,JUP,ABAT,LTBP1,ZFP36L1,SPTBN2,STRA6,MYH14,STIM1,DHRS3,NEFL
GO:0043062	extracellular structure organization	9	339	0.49	0.0497	9606.ENSP00000218388,9606.ENSP00000261292,9606.ENSP00000265131,9606.ENSP00000282588,9606.ENSP00000293379,9606.ENSP00000294728,9606.ENSP00000332371,9606.ENSP00000362299,9606.ENSP00000452786	TIMP1,LIPG,TNC,ITGA1,ITGA5,VCAM1,COL7A1,ENG,ITGB3
GO:0061045	negative regulation of wound healing	4	66	0.85	0.0499	9606.ENSP00000220809,9606.ENSP00000282561,9606.ENSP00000371958,9606.ENSP00000379845	PLAT,GJA1,CD9,ABAT
